# Supplementary material for: Observation of electronic modes in open cavity resonator
Source: Nat Commun. 2023 Jan 26;14:415. doi: 10.1038/s41467-023-36012-2 (PMC9876930; doi:10.1038/s41467-023-36012-2)
Supplement: Supplementary file 4 — Supplementary Software 1 [file 41467_2023_36012_MOESM4_ESM.zip]

Archive with 72 entries (61 files):
- Calculation/
- Calculation/__init__.py
- Calculation/__init__.pyc
- Calculation/__pycache__/
- Calculation/__pycache__/__init__.cpython-37.pyc
- Calculation/__pycache__/__init__.cpython-39.pyc
- Calculation/__pycache__/all_bias.cpython-37.pyc
- Calculation/__pycache__/all_multi.cpython-37.pyc
- Calculation/__pycache__/all_scan.cpython-37.pyc
- Calculation/__pycache__/all_scan_fixed.cpython-37.pyc
- Calculation/__pycache__/all_scan_impurity.cpython-37.pyc
- Calculation/__pycache__/errors.cpython-37.pyc
- Calculation/__pycache__/errors.cpython-39.pyc
- Calculation/__pycache__/gate.cpython-37.pyc
- Calculation/__pycache__/mesa.cpython-37.pyc
- Calculation/__pycache__/mesa.cpython-39.pyc
- Calculation/__pycache__/multi_result.cpython-37.pyc
- Calculation/__pycache__/new_all_bias.cpython-37.pyc
- Calculation/__pycache__/New_bias.cpython-37.pyc
- Calculation/__pycache__/peak_following.cpython-37.pyc
- Calculation/__pycache__/plan.cpython-37.pyc
- Calculation/__pycache__/result2.cpython-37.pyc
- Calculation/__pycache__/result3.cpython-37.pyc
- Calculation/__pycache__/result4.cpython-37.pyc
- Calculation/__pycache__/result5.cpython-37.pyc
- Calculation/all_scan.py
- Calculation/all_scan_fixed.py
- Calculation/errors.py
- Calculation/gate.py
- Calculation/mesa.py
- Calculation/plan.py
- Calculation/result4.py
- confocal_sym.mat
- data/
- data/Confocal_FP all_scan  220304-1604-191693950/
- data/Confocal_FP all_scan  220304-1604-191693950/all scan progress/
- data/Confocal_FP all_scan  220304-1604-191693950/all scan progress/processor 1 log.txt
- data/Confocal_FP all_scan  220304-1604-191693950/all scan progress/processor 2 log.txt
- data/Confocal_FP all_scan  220304-1604-191693950/all scan progress/processor 3 log.txt
- data/Confocal_FP all_scan  220304-1604-191693950/all scan progress/processor 4 log.txt
- data/Confocal_FP all_scan  220304-1604-191693950/all scan progress/processor 5 log.txt
- data/Confocal_FP all_scan  220304-1604-191693950/all scan progress/processor 6 log.txt
- data/Confocal_FP all_scan  220304-1604-191693950/all_conductance_data.mat
- data/Confocal_FP all_scan  220304-1604-191693950/all_transmission_data.mat
- data/Confocal_FP all_scan  220304-1604-191693950/figures/
- data/Confocal_FP all_scan  220304-1604-191693950/figures/1d scan.png
- data/Confocal_FP all_scan  220304-1604-191693950/figures/2d scan.png
- data/Confocal_FP all_scan  220304-1604-191693950/plan.txt
- data/Confocal_FP all_scan  220304-1604-191693950/result.mat
- data/Confocal_FP simple_transmission  220306-2210-799521985/
- data/Confocal_FP simple_transmission  220306-2210-799521985/all_transmission_data.mat
- data/Confocal_FP simple_transmission  220306-2210-799521985/DUT.file
- data/Confocal_FP simple_transmission  220306-2210-799521985/figures/
- data/Confocal_FP simple_transmission  220306-2210-799521985/gate.file
- data/Confocal_FP simple_transmission  220306-2210-799521985/plan.file
- data/Confocal_FP simple_transmission  220306-2210-799521985/plan.txt
- data/Confocal_FP simple_transmission  220306-2210-799521985/points.mat
- data/Confocal_FP simple_transmission  220306-2210-799521985/result.mat
- data/Confocal_FP simple_transmission  220429-1934-114517237/
- data/Confocal_FP simple_transmission  220429-1934-114517237/all_transmission_data.mat
- data/Confocal_FP simple_transmission  220429-1934-114517237/figures/
- data/Confocal_FP simple_transmission  220429-1934-114517237/plan.txt
- data/Confocal_FP simple_transmission  220429-1934-114517237/points.mat
- data/Confocal_FP simple_transmission  220429-1934-114517237/result.mat
- IMG1.png
- IMG2.png
- log.xlsx
- paper.rc
- requirements.txt
- S15T05/
- Source code for publication.ipynb
- utill.py
