# Supplementary material for: Observation of electronic modes in open cavity resonator
Source: Nat Commun. 2023 Jan 26;14:415. doi: 10.1038/s41467-023-36012-2 (PMC9876930; doi:10.1038/s41467-023-36012-2)
Supplement: Supplementary file 4 — Supplementary Software 1 [file 41467_2023_36012_MOESM4_ESM.zip › Calculation/__init__.py]

# -*- coding: utf-8 -*-
"""
Created on Mon May 13 14:30:30 2019

@author: Seokyeong Lee
"""

__all__ = ['errors', 'gate','mesa','multi_result','New_bias','plan','result3','all_multi']
