# Supplementary material for: Observation of electronic modes in open cavity resonator
Source: Nat Commun. 2023 Jan 26;14:415. doi: 10.1038/s41467-023-36012-2 (PMC9876930; doi:10.1038/s41467-023-36012-2)
Supplement: Supplementary file 4 — Supplementary Software 1 [file 41467_2023_36012_MOESM4_ESM.zip › Calculation/all_scan_fixed.py]

# -*- coding: utf-8 -*-
"""
Created on Fri May 24 16:02:30 2019

@author: Seokyeong Lee
"""
import numpy as np
import matplotlib.pyplot as plt
import matplotlib as mpl
import kwant
# import errors
import matplotlib.colors as colors
from tqdm import tqdm
import scipy.io as io
import time
import scipy.sparse.linalg as sla
import scipy.linalg as la
import multiprocessing as mp
from operator import itemgetter
from numpy.linalg  import inv
#
# from errors import *
from Calculation.mesa import *
from Calculation.gate import *
from Calculation.result5 import get_lead_data
import telepot as tp
import datetime
mpl.style.use('paper.rc')


# from result import *
# from plan import *
# from multi_result import *


def all_multi_scan_test_calculation(DUTdim, a, plan, what, result, index, xpoints, ypoints=None,  percent = None):
    system = mesa(DUTdim, a, special=plan['special'])
    constant = np.zeros((system.SIMdim[1], system.SIMdim[0]))
    bias = 0
    c = mesa.c

    counter = 0
    
    start_time = time.time()
    t0 =  time.time()

    def mkdir_p(mypath):
        '''Creates a directory. equivalent to using mkdir -p on the command line'''
    
        from errno import EEXIST
        from os import makedirs,path
    
        try:
            makedirs(mypath)
        except OSError as exc: # Python >2.5
            if exc.errno == EEXIST and path.isdir(mypath):
                pass
            else: raise

    
    def assign2(site, pot, c):
        (x, y) = site.pos
        pot_val = pot[int(y / system.a)][int(x / system.a)]
        return pot_val + c

    
    path = plan['save_dir']+"/all scan progress/"
    mkdir_p(path)
    
    if what == 'GG':
        total_num = len(xpoints[0])*len(ypoints[0])
    elif 'G' in what:
        
        try:
            total_num = len(xpoints[0])*len(ypoints)
        except TypeError:
            total_num = len(xpoints[0])
            
    else:
        try:
            total_num = len(xpoints)*len(ypoints)
        except TypeError:
            total_num = len(xpoints)
    
    
    def record_progress(counter, start_time=0):
        percent.put(counter)
        percentage = round(100*(counter/total_num))
        file_name =path+ "processor {} log.txt".format(index+1)
        
        time_duration = time.time()-start_time
        tot_time = time.time()-t0 
        expected_time = int((total_num-counter)*time_duration)
        log_text = time.strftime("%Y.%m.%d %H:%M:%S \n\n")+"{}/{} ({}%) \n\nexpected remaing time \t\t: {}s\neach point time \t\t: {}s \ntime after the start \t: {}s  ".format(counter, total_num, percentage,expected_time,int(time_duration),int(tot_time)) 
        with open(file_name, 'w') as f:
            f.write(log_text)
            
        return time.time()


    start_time = record_progress(0,start_time)

    system.DUT[(system.lat(x, y) for x in range(system.SIMdim[0]) for y in range(system.SIMdim[1]))] = assign2
    finalized_DUT = system.DUT.finalized()

    Lead_n = len(system.DUT.leads)
   
    gauge_time = time.time()
    print("sStart calculating gauge. Processor {} is calculating gaute. start time : ".format(index) +time.strftime("%y%m%d-%H%M"))
    gauge = kwant.physics.magnetic_gauge(finalized_DUT)
    print("taken time : {}".format(gauge_time-time.time()))


    Lead_n = len(system.DUT.leads)
    peierls_leads = {}
    lead_B = ""


    VB=0
    B= 0
    
    if plan['energy_offset'] != None:
        VB = plan['energy_offset']

    for i in range(Lead_n):
        lead_B += ",0"

    if plan['Bscan'] != None:
        pass

    elif plan['magnetic_field'] != None:
        expression = "gauge({}".format(plan['magnetic_field'] * 4.835978597506241 * 10 ** -4) + lead_B + ")"

    else:
        expression = "gauge({}".format(0) + lead_B + ")"

    if not plan['Bscan'] != None:
        Gauge_result = eval(expression)
        for i, res in enumerate(Gauge_result):
            if i == 0:
                peierls_leads["peierls_syst"] = res
            else:
                peierls_leads["peierls_lead{}".format(i)] = res


    if plan['set'] != None:
        for i in range(len(plan['set'])):
            constant += plan['set'][i][0].basis * plan['set'][i][1]
        
    conductivity = []
    transmitivity = []

    if 'M' in what:

        if 'B' in what:
            conductivity = []

            Bfields = ypoints
            bias_points = xpoints

            for B in ypoints:
                cond = []
                trans = []
                expression = "gauge({}".format(B * 4.835978597506241 * 10 ** -4) + lead_B + ")"
                Gauge_result = eval(expression)
                for i, res in enumerate(Gauge_result):
                    if i == 0:
                        peierls_leads["peierls_syst"] = res
                    else:
                        peierls_leads["peierls_lead{}".format(i)] = res

                for VB in bias_points:
                    trans_matrix = np.zeros((Lead_n, Lead_n))
                    potential = np.copy(constant)

                    pot_params = {'pot': potential, 'c': c, 'B' : B}
                    params = {**pot_params, **peierls_leads}

                    smatrix = kwant.smatrix(finalized_DUT, energy=VB, params=params)
                    #                    smatrix2 = kwant.smatrix(finalized_DUT,energy = -VB/2,params =params)

                    for a in range(Lead_n):
                        for b in range(Lead_n):
                            trans_matrix[a, b] = smatrix.transmission(b, a)  # +smatrix2.transmission(b, a))/2

                    cond_matrix = smatrix.conductance_matrix()

                    cond.append(cond_matrix)
                    trans.append(trans_matrix)
                    
                    counter+=1
                    start_time = record_progress(counter,start_time)

                conductivity.append(cond)
                transmitivity.append(trans)


        elif 'G' in what:
            conductivity = []


            Bfields = ypoints
            points = xpoints

            for B in Bfields:
                cond = []
                trans = []
                expression = "gauge({}".format(B * 4.835978597506241 * 10 ** -4) + lead_B + ")"
                Gauge_result = eval(expression)
                for i, res in enumerate(Gauge_result):
                    if i == 0:
                        peierls_leads["peierls_syst"] = res
                    else:
                        peierls_leads["peierls_lead{}".format(i)] = res
                
                for p in range(plan['points']):
                    trans_matrix = np.zeros((Lead_n, Lead_n))
                    potential = np.copy(constant)
                    for gx in range(len(plan['scan'])):
                        potential += plan['scan'][gx][0].basis * points[gx][p]

                    pot_params = {'pot': potential, 'c': c, 'B' : B}
                    params = {**pot_params, **peierls_leads}

                    smatrix = kwant.smatrix(finalized_DUT, energy=VB, params=params)
                    for a in range(Lead_n):
                        for b in range(Lead_n):
                            trans_matrix[a,b] = smatrix.transmission(b, a)
                            
                        
                    cond_matrix = smatrix.conductance_matrix()  
                    counter+=1
                    start_time = record_progress(counter,start_time)
                    

                    cond.append(cond_matrix)
                    trans.append(trans_matrix)

                conductivity.append(cond)
                transmitivity.append(trans)

        else:
            Bfields = xpoints

            for B in Bfields:
                expression = "gauge({}".format(B * 4.835978597506241 * 10 ** -4) + lead_B + ")"
                Gauge_result = eval(expression)
                for i, res in enumerate(Gauge_result):
                    if i == 0:
                        peierls_leads["peierls_syst"] = res
                    else:
                        peierls_leads["peierls_lead{}".format(i)] = res

                trans_matrix  = np.zeros((Lead_n, Lead_n))
               
                pot_params = {'pot': constant, 'c': c, 'B' : B}
                params = {**pot_params, **peierls_leads}

                smatrix = kwant.smatrix(finalized_DUT, energy=VB, params=params)
                for a in range(Lead_n):
                    for b in range(Lead_n):
                        trans_matrix [a, b] = smatrix.transmission(b, a)

                cond_matrix = smatrix.conductance_matrix()  

                counter+=1
                start_time = record_progress(counter,start_time)
                conductivity.append(cond_matrix)
                transmitivity.append(trans_matrix)


    elif 'B' in what:

        if 'G' in what:
            bias_points = ypoints
            for VB in bias_points:
                cond=[]
                trans = []

                for p in range(plan['points']):

                    trans_matrix = np.zeros((Lead_n, Lead_n))

                    potential = np.copy(constant)

                    for gx in range(len(plan['scan'])):
                        potential += plan['scan'][gx][0].basis * xpoints[gx][p]

                    pot_params = {'pot': potential, 'c': c, 'B' : B}
                    params = {**pot_params, **peierls_leads}

                    smatrix = kwant.smatrix(finalized_DUT, energy=VB, params=params)

                    #                    smatrix2 = kwant.smatrix(finalized_DUT,energy = -VB/2,params =params)

                    for a in range(Lead_n):

                        for b in range(Lead_n):
                            trans_matrix[a, b] = smatrix.transmission(b, a)  # +smatrix2.transmission(b, a))/2

                    trans.append(trans_matrix)

                    cond_matrix = smatrix.conductance_matrix()
                    cond.append(cond_matrix)
                    counter+=1
                    start_time = record_progress(counter,start_time)
                conductivity.append(cond)
                transmitivity.append(trans)


        else:

            bias_points = xpoints

            for VB in bias_points:

                trans_matrix = np.zeros((Lead_n, Lead_n))

                pot_params = {'pot': constant, 'c': c, 'B' : B}
                params = {**pot_params, **peierls_leads}


                smatrix = kwant.smatrix(finalized_DUT, energy=VB, params=params)

                #                smatrix2 = kwant.smatrix(finalized_DUT,energy = -VB/2,params =params)

                for a in range(Lead_n):

                    for b in range(Lead_n):
                        trans_matrix[a, b] = smatrix.transmission(b, a)  # +smatrix2.transmission(b, a))/2


                cond_matrix=smatrix.conductance_matrix()
                transmitivity.append(trans_matrix)
                conductivity.append(cond_matrix)
                counter+=1
                start_time = record_progress(counter,start_time)


    elif 'G' in what:
        points = xpoints
        if what == 'GG':
            points2 = ypoints
            for p2 in range(len(points2[0])):
                cond = []
                trans = []

                for p1 in range(len(points[0])):
                    trans_matrix = np.zeros((Lead_n, Lead_n))
                    potential = np.copy(constant)
                    for gx in range(len(plan['scan'])):
                        potential += plan['scan'][gx][0].basis * points[gx][p1]
                    for gy in range(len(plan['scan2'])):
                        potential += plan['scan2'][gy][0].basis * points2[gy][p2]

                    pot_params = {'pot': potential, 'c': c, 'B':B}
                    params = {**pot_params, **peierls_leads}

                    smatrix = kwant.smatrix(finalized_DUT,energy=VB,  params=params)

                    for a in range(Lead_n):
                        for b in range(Lead_n):
                            trans_matrix[a,b] = smatrix.transmission(b, a)

                    
                    cond_matrix = smatrix.conductance_matrix()  
                    cond.append(cond_matrix)
                    trans.append(trans_matrix)
                    counter+=1
                    start_time = record_progress(counter,start_time)


                conductivity.append(cond)
                transmitivity.append(trans)

        else:
            for p in range(len(points[0])):
                trans_matrix = np.zeros((Lead_n, Lead_n))
                potential = np.copy(constant)
                for gx in range(len(plan['scan'])):
                    potential += plan['scan'][gx][0].basis * points[gx][p]

                pot_params = {'pot': potential, 'c': c, 'B' : B} 
                params = {**pot_params, **peierls_leads}

                smatrix = kwant.smatrix(finalized_DUT,energy=VB,  params=params)
                for a in range(Lead_n):
                    for b in range(Lead_n):
                        trans_matrix[a, b] = smatrix.transmission(b, a)
                        cond_matrix = smatrix.conductance_matrix() 
                        
                counter+=1
                start_time = record_progress(counter,start_time)

                conductivity.append(cond_matrix)
                transmitivity.append(trans_matrix)
    putting_data = [index, conductivity,transmitivity]
    result.put(putting_data)
    return putting_data


def all_scan(system_mesa, plan):
    all_lead  = [i for i in range(len(system_mesa.DUT.leads))]
    lead_N =len(all_lead)
#
    source = 0
    ground = '1'
    grounds = None

    while source==ground:
        source = int(input("Source is same as gorund. Enter the source lead again(from 0 to {} except {}) : ".format(lead_N-1,ground)))
        
    if len(ground.split(','))==1:
        ground = int(ground)
    else:
        grounds = ground.split(',')
        
    #### defining code ####
    what = None
    xpoints = None
    ypoints = None
    total_points = 0
    ################ code table ###################
    #   MB = Magnetic field + bias 2d scan
    #   MG = Magnetic field + gates 2d scan
    #   M = Magnetic field 1d scan
    #
    #   BG = Bias + Gates 2d scan
    #   B = Bias 1d scan
    #
    #   GG = Gates + gates 2d scan
    #   G = Gates 1d scan
    ###############################################
    if plan['Bscan'] != None and plan['Bpoints'] != None:
        if plan['energy_scan'] != None and plan['energy_points'] != None:
            what = 'MB'
            xpoints = np.linspace(min(plan['energy_scan']),
                                  max(plan['energy_scan']),
                                  plan['energy_points'])

            ypoints = np.linspace(min(plan['Bscan']),
                                  max(plan['Bscan']),
                                  plan['Bpoints'])
            total_points = len(xpoints)*len(ypoints)


        elif plan['scan'] != None and plan['points'] != None:
            what = 'MG'
            xpoints = [np.linspace(min(plan['scan'][i][1:]),
                                   max(plan['scan'][i][1:]),
                                   plan['points'])
                       for i in range(len(plan['scan']))]
            ypoints = np.linspace(min(plan['Bscan']),
                                  max(plan['Bscan']),
                                  plan['Bpoints'])
            total_points = len(xpoints[0])*len(ypoints)


        else:
            what = 'M'
            xpoints = np.linspace(min(plan['Bscan']),
                                  max(plan['Bscan']),
                                  plan['Bpoints'])
            total_points = len(xpoints)


    elif plan['energy_scan'] != None and plan['energy_points'] != None:
        if plan['scan'] != None and plan['points'] != None:
            what = 'BG'
            ypoints = np.linspace(min(plan['energy_scan']),
                                  max(plan['energy_scan']),
                                  plan['energy_points'])

            xpoints = [np.linspace(min(plan['scan'][i][1:]),
                                   max(plan['scan'][i][1:]),
                                   plan['points'])
                       for i in range(len(plan['scan']))]
            total_points = len(xpoints[0])*len(ypoints)


        else:
            what = 'B'
            xpoints = np.linspace(min(plan['energy_scan']),
                                  max(plan['energy_scan']),
                                  plan['energy_points'])
            total_points = len(xpoints)


    elif plan['scan'] != None and plan['points'] != None:
        if plan['scan2'] != None and plan['points2'] != None:
            what = 'GG'
            ypoints = [np.linspace(min(plan['scan2'][i][1:]),
                                   max(plan['scan2'][i][1:]),
                                   plan['points2'])
                       for i in range(len(plan['scan2']))]

            xpoints = [np.linspace(min(plan['scan'][i][1:]),
                                   max(plan['scan'][i][1:]),
                                   plan['points'])
                       for i in range(len(plan['scan']))]
            total_points = len(xpoints[0])*len(ypoints[0])


        else:
            what = 'G'
            xpoints = [np.linspace(min(plan['scan'][i][1:]),
                                   max(plan['scan'][i][1:]),
                                   plan['points'])
                       for i in range(len(plan['scan']))]
            total_points = len(xpoints[0])

    else:
        raise empty_scan_error()

    ##### job distribution #####

    process_num = mp.cpu_count()

    divided_points = []

    if len(what) == 2:
        if what != 'GG':
            count_y = len(ypoints)
            number_of_each_division = int(count_y // process_num)

            for i in range(process_num):
                if not i == process_num - 1:
                    divided_points.append(ypoints[i * number_of_each_division:(i + 1) * (number_of_each_division)])
                else:
                    divided_points.append(ypoints[i * number_of_each_division:])

        else:
            count_y = len(ypoints[0])
            number_of_each_division = int(count_y // process_num)
            for i in range(process_num):
                gate_division = []
                for gate_number in range(len(plan['scan2'])):
                    if not i == process_num - 1:
                        gate_division.append(
                            ypoints[gate_number][i * number_of_each_division:(i + 1) * (number_of_each_division)])
                    else:
                        gate_division.append(ypoints[gate_number][i * number_of_each_division:])
                divided_points.append(gate_division)

    if len(what) == 1:
        if 'G' not in what:
            count_x = len(xpoints)
            number_of_each_division = int(count_x // process_num)

            for i in range(process_num):
                if not i == process_num - 1:
                    divided_points.append(xpoints[i * number_of_each_division:(i + 1) * (number_of_each_division)])
                else:
                    divided_points.append(xpoints[i * number_of_each_division:])


        else:
            count_x = len(xpoints[0])
            number_of_each_division = int(count_x // process_num)
            for i in range(process_num):
                gate_division = []
                for gate_number in range(len(plan['scan'])):
                    if not i == process_num - 1:
                        gate_division.append(
                            xpoints[gate_number][i * number_of_each_division:(i + 1) * (number_of_each_division)])
                    else:
                        gate_division.append(xpoints[gate_number][i * number_of_each_division:])
                divided_points.append(gate_division)

    ##### begining of parallel multiprocessing #####
    procs = []
    results = []
    percent_ques = []
    raw_data = []
    start_time = time.time()
    result = []
    DUTdim, a = (system_mesa.DUTdim, system_mesa.a)
    print(time.strftime("Start time = %Y %m-%d(%a) %H:%M:%S"))

    
    for i in range(process_num):
        try:
            result = mp.Queue()
            percent_que =mp.Queue()
    
            if len(what) == 2:
                proc = mp.Process(target=all_multi_scan_test_calculation,
                                  args=(DUTdim, a, plan, what, result, i, xpoints, divided_points[i]),kwargs = {"percent": percent_que})
            else:
                proc = mp.Process(target=all_multi_scan_test_calculation,
                                  args=(DUTdim, a, plan, what, result, i, divided_points[i]),kwargs = {"percent": percent_que})
            proc.daemon = True
    
            procs.append(proc)
            results.append(result)
            percent_ques.append(percent_que)
            proc.start()
            print("processor {} has been started".format(i + 1))
            
        except  KeyboardInterrupt:
            print("The process is intrurrpted. Close the program")
            for proc in procs:
                proc.terminate()

            raise KeyboardInterrupt
        
    t0 = time.time()
    last_counts = [0 for i in range(process_num) ]
    updated = [False for i in range(process_num) ]
    time_duration = 0
    time_duration_avg = 0
    update_time = time.time()
    counts = 0 
    
    while 1:
        try:
                
            running = procs[0].is_alive()
    
            #        print("running")
            while not results[0].empty():
#                print('processor 1 got data')
                raw_data.append(results[0].get())
            if not running:
                break
        
            for i in range(len(percent_ques)):
                count = 0
                if percent_ques[i].empty():
                    updated[i] = False
                
                else:
                    updated[i] = True
                    while not  percent_ques[i].empty():
                        last = percent_ques[i].get() 
                    count+= last
                    
                
                if updated and last_counts[i] <= count:
                    counts += 1

                    time_duration = time.time() - update_time
                    update_time = time.time()
                    last_counts[i] = count
                    
                    
            last_count = int(np.sum(last_counts))
            if counts > 1:
                time_duration_avg = (time_duration + time_duration_avg * counts)/(counts+1)
            
            expected_left_time = time_duration_avg * (total_points-last_count)
            
            
            now = datetime.datetime.now()
            now_text = "{}월 {}일 {}:{}:{}".format(now.month, now.day, now.hour, now.minute, now.second)
            progress_bar = "#"*round(last_count/total_points*30)+" " *round((total_points-last_count)/total_points*30)
            text = '\r'+progress_bar+"\t Progress : {}/{} ({}%), 남은 시간 : {}h {}m,  걸린 시간 : {}h {}m {}s @{}".format(last_count,total_points,round(last_count/total_points*100),int(expected_left_time)//3600,int(expected_left_time)//60 - int(expected_left_time)//3600*60 ,int(time.time()-t0)//3600,int(time.time()-t0)//60-int(time.time()-t0)//3600*60,int(time.time()-t0)%60,now_text) 
            print(text ,end ='')
            time.sleep(1)
        except  KeyboardInterrupt:
            print("The process is intrurrpted. Close the program")
            for proc in procs:
                proc.terminate()

            raise KeyboardInterrupt
            
            
        
    while 1:
        try:
            running = any(p.is_alive() for p in procs)
            #        print("running")
    
    
            for i in range(1, process_num):
                while not results[i].empty():
#                    print('processor {} got data'.format(i + 1))
                    raw_data.append(results[i].get())
            if not running:
                break
            
            for i in range(len(percent_ques)):
                count = 0
                if percent_ques[i].empty():
                    updated[i] = False
                
                else:
                    updated[i] = True
                    while not  percent_ques[i].empty():
                        last = percent_ques[i].get() 
                    count+= last
                    
                
                if updated and last_counts[i] <= count:
                    counts += 1

                    time_duration = time.time() - update_time
                    update_time = time.time()
                    last_counts[i] = count
                    
                    
            last_count = int(np.sum(last_counts))
            if counts > 1:
                time_duration_avg = (time_duration + time_duration_avg * counts)/(counts+1)
            
            expected_left_time = time_duration_avg * (total_points-last_count)
             
            
            now = datetime.datetime.now()
            now_text = "{}월 {}일 {}:{}:{}".format(now.month, now.day, now.hour, now.minute, now.second)
            progress_bar = "#"*round(last_count/total_points*30)+" " *round((total_points-last_count)/total_points*30)
            text = '\r'+progress_bar+"\t Progress : {}/{} ({}%), 남은 시간 : {}h {}m,  걸린 시간 : {}h {}m {}s @{}".format(last_count,total_points,round(last_count/total_points*100),int(expected_left_time)//3600,int(expected_left_time)//60 - int(expected_left_time)//3600*60 ,int(time.time()-t0)//3600,int(time.time()-t0)//60-int(time.time()-t0)//3600*60,int(time.time()-t0)%60,now_text) 
            print(text ,end ='')
            time.sleep(1)
        except  KeyboardInterrupt:
            print("The process is intrurrpted. Close the program")
            for proc in procs:
                proc.terminate()

            raise KeyboardInterrupt


    print("\n taken time : {}".format(time.time() - start_time))
    print(time.strftime("end time = %Y %m-%d(%a) %H:%M:%S"))

    prev_data = []

    def takeFirst(elem):
        return elem[0]

    raw_data.sort(key=takeFirst)
    
    trans_data =[]
    for i in range(len(raw_data)):
        trans_data += raw_data[i][2]
        
    trans_data = np.array(trans_data)
        
    all_lead  = [i for i in range(len(system_mesa.DUT.leads))]

    full_trans_data = get_lead_data(plan,trans_data,all_lead,all_lead)
    
    io.savemat(plan['save_dir']+"/all_transmission_data",full_trans_data)

    cond_data =[]
    for i in range(len(raw_data)):
        cond_data += raw_data[i][1]
        
    cond_data = np.array(cond_data)
        

    full_cond_data = get_lead_data(plan,cond_data,all_lead,all_lead)
    
    io.savemat(plan['save_dir']+"/all_conductance_data",full_cond_data)
    data = []
    all_lead  = [i for i in range(len(system_mesa.DUT.leads))]
    lead_N =len(all_lead)
    
    
    full_data = full_trans_data 
        
    
    if grounds == None:
    
        desire_data = str(source)+str(ground)
    
        if len(what) == 2:
            scan2dfig, scan2dax = plt.subplots()
            if 'G' not in what:
                img = scan2dax.imshow(full_data[desire_data],
                                      origin='lower',
                                      extent=(min(xpoints), max(xpoints),
                                              min(ypoints), max(ypoints)),
                                      cmap='jet', aspect='auto')  # ,
            
            
            elif what != 'GG':
                img = scan2dax.imshow(full_data[desire_data],
                                      origin='lower',
                                      extent=(min(xpoints[0]), max(xpoints[0]),
                                              min(ypoints), max(ypoints)),
                                      cmap='jet', aspect='auto')  # ,
                # clim =(mini, maxi),
                # norm = MidpointNormalize(midpoint = 0, vmin = mini, vmax = maxi))
            else:
                img = scan2dax.imshow(full_data[desire_data],
                                      origin='lower',
                                      extent=(min(xpoints[0]), max(xpoints[0]),
                                              min(ypoints[0]), max(ypoints[0])),
                                      cmap='jet', aspect='auto')  # ,
                # clim =(mini, maxi),
                # norm = MidpointNormalize(midpoint = 0, vmin = mini,
            plt.colorbar(img, ax=scan2dax)
    
            scan2dax.set_title(plan['what'] + " Device Conductivity")
            if what == 'MB':
                scan2dax.set_ylabel("Magnetic field [T]")
                scan2dax.set_xlabel("Energy offset [eV]")
            elif what == 'MG':
                scan2dax.set_ylabel("Magnetic field [T]")
                scan2dax.set_xlabel("{} [V]".format(plan['xaxis']))
            elif what == 'BG':
                scan2dax.set_ylabel("Energy offset [eV]")
                scan2dax.set_xlabel("{} [V]".format(plan['xaxis']))
    
            elif what == 'GG':
                scan2dax.set_xlabel("{} [V]".format(plan['xaxis']))
                scan2dax.set_ylabel("{} [V]".format(plan['yaxis']))
    
        plt.tight_layout()
        scanfig, scanax = plt.subplots()
        if len(what) == 2:
            if what == 'GG':
                norm = mpl.colors.Normalize(vmin=ypoints[0].min(), vmax=ypoints[0].max())
    
            else:
                norm = mpl.colors.Normalize(vmin=ypoints.min(), vmax=ypoints.max())
            cmap = mpl.cm.ScalarMappable(norm=norm, cmap=mpl.cm.jet)
            cmap.set_array([])
    
        if 'G' in what:
            if len(what) == 2:
                for i, data_ in enumerate(full_data[desire_data]):
                    if what == 'GG':
                        scanax.plot(xpoints[0], data_, c=cmap.to_rgba(ypoints[0][i]))
                    else:
                        scanax.plot(xpoints[0], data_, c=cmap.to_rgba(ypoints[i]))
                scanfig.colorbar(cmap)
            else:
                scanax.plot(xpoints[0], full_data[desire_data])
        else:
            if len(what) == 2:
                for i, data_ in enumerate(full_data[desire_data]):
                    scanax.plot(xpoints, data_, c=cmap.to_rgba(ypoints[i]))
                scanfig.colorbar(cmap)
            else:
                scanax.plot(xpoints, full_data[desire_data])
    
        scanax.set_title(plan['what'] + " Device Conductivity")
        scanax.set_ylabel("Conductivity [e$^2$/h]")
        if 'M' in what:
            scanax.set_xlabel("magnetic field [T]")
        elif 'B' in what:
            scanax.set_xlabel("Energy offset [eV]")
        else:
            scanax.set_xlabel("{} [V]".format(plan['xaxis']))
        plt.tight_layout()
    
        scanfig.savefig(plan["fig_dir"] + "/{}".format("1d scan"))
        if len(what) == 2:
            scan2dfig.savefig(plan["fig_dir"] + "/{}".format("2d scan"))
    
    
        io.savemat(plan['save_dir']+"/all_conductance_data",full_data)
        return full_data
    
    
    else:
        desire_datas = []
        for gr in grounds:
            desire_datas.append(str(int(source))+str(int(gr)))
        
        sum_data = np.zeros(np.shape(full_data['00']))
        
        for data_index in desire_datas:
            sum_data+=full_data[data_index]
        
    
        if len(what) == 2:
            scan2dfig, scan2dax = plt.subplots()
            if 'G' not in what:
                img = scan2dax.imshow(sum_data,
                                      origin='lower',
                                      extent=(min(xpoints), max(xpoints),
                                              min(ypoints), max(ypoints)),
                                      cmap='jet', aspect='auto')  # ,
            
            
            elif what != 'GG':
                img = scan2dax.imshow(sum_data,
                                      origin='lower',
                                      extent=(min(xpoints[0]), max(xpoints[0]),
                                              min(ypoints), max(ypoints)),
                                      cmap='jet', aspect='auto')  # ,
                # clim =(mini, maxi),
                # norm = MidpointNormalize(midpoint = 0, vmin = mini, vmax = maxi))
            else:
                img = scan2dax.imshow(sum_data,
                                      origin='lower',
                                      extent=(min(xpoints[0]), max(xpoints[0]),
                                              min(ypoints[0]), max(ypoints[0])),
                                      cmap='jet', aspect='auto')  # ,
                # clim =(mini, maxi),
                # norm = MidpointNormalize(midpoint = 0, vmin = mini,
            plt.colorbar(img, ax=scan2dax)
    
            scan2dax.set_title(plan['what'] + " Device Conductivity, sum of lead {}".format(ground))
            if what == 'MB':
                scan2dax.set_ylabel("Magnetic field [T]")
                scan2dax.set_xlabel("Energy offset [eV]")
            elif what == 'MG':
                scan2dax.set_ylabel("Magnetic field [T]")
                scan2dax.set_xlabel("{} [V]".format(plan['xaxis']))
            elif what == 'BG':
                scan2dax.set_ylabel("Energy offset [eV]")
                scan2dax.set_xlabel("{} [V]".format(plan['xaxis']))
    
            elif what == 'GG':
                scan2dax.set_xlabel("{} [V]".format(plan['xaxis']))
                scan2dax.set_ylabel("{} [V]".format(plan['yaxis']))
    
        plt.tight_layout()
        scanfig, scanax = plt.subplots()
        if len(what) == 2:
            if what == 'GG':
                norm = mpl.colors.Normalize(vmin=ypoints[0].min(), vmax=ypoints[0].max())
    
            else:
                norm = mpl.colors.Normalize(vmin=ypoints.min(), vmax=ypoints.max())
            cmap = mpl.cm.ScalarMappable(norm=norm, cmap=mpl.cm.jet)
            cmap.set_array([])
    
        if 'G' in what:
            if len(what) == 2:
                for i, data_ in enumerate(sum_data):
                    if what == 'GG':
                        scanax.plot(xpoints[0], data_, c=cmap.to_rgba(ypoints[0][i]))
                    else:
                        scanax.plot(xpoints[0], data_, c=cmap.to_rgba(ypoints[i]))
                scanfig.colorbar(cmap)
            else:
                scanax.plot(xpoints[0], sum_data)
        else:
            if len(what) == 2:
                for i, data_ in enumerate(sum_data):
                    scanax.plot(xpoints, data_, c=cmap.to_rgba(ypoints[i]))
                scanfig.colorbar(cmap)
            else:
                scanax.plot(xpoints,sum_data)
    
        scanax.set_title(plan['what'] + " Device Conductivity, sum of lead {}".format(ground))
        scanax.set_ylabel("Conductivity [e$^2$/h]")
        if 'M' in what:
            scanax.set_xlabel("magnetic field [T]")
        elif 'B' in what:
            scanax.set_xlabel("Energy offset [eV]")
        else:
            scanax.set_xlabel("{} [V]".format(plan['xaxis']))
        plt.tight_layout()
        
    
        scanfig.savefig(plan["fig_dir"] + "/{}".format("1d scan"))
        if len(what) == 2:
            scan2dfig.savefig(plan["fig_dir"] + "/{}".format("2d scan"))
    
        io.savemat(plan['save_dir']+"/all_conductance_data",full_data)
        
        
        return full_data
    

if __name__ == '__main__':
    mp.freeze_support()
