# Supplementary material for: Observation of electronic modes in open cavity resonator
Source: Nat Commun. 2023 Jan 26;14:415. doi: 10.1038/s41467-023-36012-2 (PMC9876930; doi:10.1038/s41467-023-36012-2)
Supplement: Supplementary file 4 — Supplementary Software 1 [file 41467_2023_36012_MOESM4_ESM.zip › Calculation/errors.py]

# -*- coding: utf-8 -*-
"""
Created on Sun May 12 16:20:14 2019

@author: 이석영
"""

class empty_plan_error(Exception):
    # error when plan doesn't have what system is as QPC,QD....
    def __str__(self):
        return "You have to enter the plan name like QPC, QD, Bfocusing, etc."
    

class empty_DUT_error(Exception):
    # error when plan doesn't have system's information 
    def __str__(self):
        return "You have to put mesa information"
    
class empty_scan_error(Exception):
    # error when plan doesn't have system's information 
    def __str__(self):
        return "Your scan information is missing. Please check the input"         
