# Supplementary material for: Observation of electronic modes in open cavity resonator
Source: Nat Commun. 2023 Jan 26;14:415. doi: 10.1038/s41467-023-36012-2 (PMC9876930; doi:10.1038/s41467-023-36012-2)
Supplement: Supplementary file 4 — Supplementary Software 1 [file 41467_2023_36012_MOESM4_ESM.zip › Calculation/mesa.py]

# -*- coding: utf-8 -*-
"""
Created on Sun May 12 16:22:17 2019

@author: 이석영
"""
import numpy as np
import matplotlib.pyplot as plt
import kwant
#from . import errors


class mesa:
    Ef, lf = 0.007, 56 # Fermi Energy and wavelength in eV and nm, respectively
    a = 1 # mesh constant in nm
    t, c = 1, 0 # hopping term and site energy, fixed by mesa.band()    

    DUTdim = None # [length, width, and height] in nm
    SIMdim = None # [length grid number, width grid number]
    
    lat = None
    
    lead = None  # unfinalized lead
    lead2 = None
    lead3= None
    lead4 = None
    lead5 = None
    
    DUT = None # unfinalized DUT, only with set potential from mesa.set()
    
    special = None
    parallel_x = 0
    parallel_y = 0

    band_min = 0

    magnetic_field = True


    
    def __init__(self, DUTdim, a,**kwargs):
        mesa.a = a
        mesa.DUTdim = DUTdim
        mesa.SIMdim = [round(DUTdim[0] / a)+1 , round(DUTdim[1] / a)+1 , round(DUTdim[2] / a) + 1]   
        if len(kwargs)>0:
            mesa.special = kwargs['special'] 

    
        try:
            mesa.parallel_x, mesa.parallel_y = kwargs['parallel_shift']

        except KeyError:
            pass
        self.gates =[] 
        mesa.band()
        mesa.base()

        
    def band():
        mesa.t = 0.568654047/(mesa.a**2)
        mesa.c = np.abs(4*mesa.t)##############################################################
        print(mesa.t,mesa.c,mesa.Ef)

        def assign_L(site, pot):
            (x, y) = site.pos
            pot_val = pot[int(y / mesa.a)][0]
            return pot_val + mesa.c

        def assign_R(site, pot):
            (x, y) = site.pos
            pot_val = pot[int(y / mesa.a)][-1]
            return pot_val + mesa.c

        def assign_U(site, pot):
                (x, y) = site.pos
                pot_val = pot[-1][int(x / mesa.a)]
                return pot_val + mesa.c

        def assign_D(site, pot):
                (x, y) = site.pos
                pot_val = pot[0][int(x / mesa.a)]
                return pot_val + mesa.c

        if mesa.special==None or mesa.special == "Confocal_FP":

            lat = kwant.lattice.square(mesa.a, norbs=1)
            mesa.lat = lat


            lead1 = kwant.Builder(kwant.TranslationalSymmetry((-mesa.a, 0)))
            lead1[(lat(0, y) for y in range(200//mesa.a,800//mesa.a+1))] = assign_L
            lead1[lat.neighbors()] = -mesa.t

            mesa.lead = lead1

            lead2 = kwant.Builder(kwant.TranslationalSymmetry((mesa.a, 0)))
            lead2[(lat(0, y) for y in range(200//mesa.a,800//mesa.a+1))] = assign_R
            lead2[lat.neighbors()] = -mesa.t

            mesa.lead2 = lead2

            lead3 = kwant.Builder(kwant.TranslationalSymmetry((0, mesa.a)))
            lead3[(lat(x, 0) for x in range(mesa.SIMdim[0]))] = assign_U
            lead3[lat.neighbors()] = -mesa.t

            mesa.lead3 = lead3

            lead4 = kwant.Builder(kwant.TranslationalSymmetry((0, -mesa.a)))
            lead4[(lat(x, 0) for x in range(mesa.SIMdim[0]))] = assign_D
            lead4[lat.neighbors()] = -mesa.t

            mesa.lead4 = lead4

    def check_band():
            lead = mesa.lead
            bands = kwant.physics.Bands(lead.finalized(), params={'B': 0})
            momenta = np.linspace(-np.pi, np.pi, 101)
            k = 2 * np.pi * mesa.a / mesa.lf

            bandfig, bandax = plt.subplots()
            bandax.plot(momenta, [bands(k) for k in momenta])
            bandax.hlines(mesa.Ef, min(momenta), max(momenta))
            #        bandax.plot(k * np.ones(len(momenta)), [bands(k) for k in momenta], 'b')
            #        bandax.plot(-k * np.ones(len(momenta)), [bands(k) for k in momenta], 'b')
            bandax.plot(momenta, np.zeros(len(momenta)), 'k')
            #        bandax.plot(momenta, np.ones(len(momenta)) * min(bands(0)), 'r')
            bandax.set_title("Lead Dispersion (a = {} nm)".format(mesa.a))
            bandax.set_xlabel("Momentum [1/a] ($\lambda_f$ = {} nm i.e. k$_f$ = {:3.3f} a$^-$$^1$)".format(mesa.lf, k))
            bandax.set_ylabel("Energy [eV] (E$_f$ = {:3.3f} meV)".format(-min(bands(0)) * 1000))

            mesa.band_min = np.min(bands(0))

    def base():
#        leads = plan["leads"]
       
        lat = mesa.lat
        
        
        DUT = kwant.Builder()
        DUT[(lat(x, y) for x in range(mesa.SIMdim[0]) for y in range(mesa.SIMdim[1]))] = mesa.c
        
        def hopping(site1, site2,peierls_syst):
            # The magnetic field is controlled by the parameter B
            x1, y1 = site1.pos
            x2, y2 = site2.pos
            return -mesa.t*peierls_syst(site1, site2)
        
        DUT[mesa.lat.neighbors()] = hopping
        
        if mesa.magnetic_field:

            DUT.attach_lead(mesa.lead)
            mesa.lead.substituted(peierls='peierls_lead0')

            DUT.attach_lead(mesa.lead2)
            mesa.lead2.substituted(peierls='peierls_lead1')

            DUT.attach_lead(mesa.lead3)
            mesa.lead3.substituted(peierls='peierls_lead2')

            DUT.attach_lead(mesa.lead4)
            mesa.lead4.substituted(peierls='peierls_lead3')

        else:

            DUT.attach_lead(mesa.lead)
            DUT.attach_lead(mesa.lead2)
            DUT.attach_lead(mesa.lead3)
            DUT.attach_lead(mesa.lead4)


        mesa.DUT = DUT
        
    
    
    
    def add_gates(self, gate_shape):
        self.gates.append(gate_shape)
        print("Gate appeded")
        
    def get_gates_shape(self):
        Z = np.zeros((self.SIMdim[0],self.SIMdim[1]))
        for basis in self.gates:
            Z+= basis.transpose()
        return Z
        
