# Supplementary material for: Observation of electronic modes in open cavity resonator
Source: Nat Commun. 2023 Jan 26;14:415. doi: 10.1038/s41467-023-36012-2 (PMC9876930; doi:10.1038/s41467-023-36012-2)
Supplement: Supplementary file 4 — Supplementary Software 1 [file 41467_2023_36012_MOESM4_ESM.zip › Calculation/plan.py]

# -*- coding: utf-8 -*-
"""
Created on Sun May 12 13:44:43 2019

@author: 이석영
"""
import numpy as np
import matplotlib.pyplot as plt
#from errors import *
#from mesa import *
#from gate import *
#from result import *
import time
import scipy.io as io
import pickle
import openpyxl as xl
import time
import requests
import socket
import random
import telepot as tp


def mkdir_p(mypath):
    '''Creates a directory. equivalent to using mkdir -p on the command line'''

    from errno import EEXIST
    from os import makedirs,path

    try:
        makedirs(mypath)
    except OSError as exc: # Python >2.5
        if exc.errno == EEXIST and path.isdir(mypath):
            pass
        else: raise

class plan():
        
  
    def __init__(self,what=None,DUT = None, Gates = None,**kwargs):
        
        self.plans = {'what' : None,          # types of system ex) QPC, QD, etc...
        'DUT' : None,               # mesa information
        'Gates':None,
        'set': None,                # set gate voltage
        'save':True,
        'band' : False,             # whether to draw band diagram
        'leads' : False,            # is there any special leads
        'bandset' : None,           # gate volitage when we draw band diagram
        'bandword' : None,          # plot name of band diagram
        'scan': None,               # is there any thing to scan in x direction?
        'xaxis' : None,             # x axis name
        'points' : None,            # number of points in x direction scan
        'scan2': None,              # is there any thing to scan in y direction?
        'points2' : None,           # number of points in y direction scan
        'yaxis' : None,             # y axis name
        'magnetic_field' : None,    # is there constant magnetic field?
        'Bscan':None,                # magnetic field scan 
        'Bpoints':None,             # B scan points    
        'ToDo' : None,               # What function should we run    
        'energy_offset' : None,
        'energy_scan' : None,
        'energy_points':None,
        'special': None,
        'save_dir':None,
        'fig_dir':None,
        'wave_function_region' : None,
        'args' : None
        }
        
        self.code = ''
        
        self.plan_code =str(random.randint(100000000, 999999999))

        
        
        
        
        if what==None:
            raise empty_plan_error()    
        if DUT == None:
            raise empty_DUT_error()
#        
        self.plans.update({'what':what})
        self.plans.update({'DUT':DUT})

        self.plans.update({'Gates':Gates})
        self.plans.update({'special':DUT.special})      
        
        
        
        for plan_element, value in kwargs.items():
            if plan_element == 'ToDo':

                if type(value) == type([]):
                    self.plans.update({plan_element : value})
                elif str(type(value)) == "<class 'function'>":
                    self.plans.update({plan_element : [value]})
                else:
                    print('Your ToDo function "' + plan_element +'" is not updated')
                    


                    
            
            elif plan_element in self.plans:
                self.plans.update({plan_element : value})
        
            else:
                print('Your plan element "' + plan_element +'" is not updated')
                
        if self.plans['scan'] !=None and ('xaxis'==None  or 'points'==None):
            raise empty_scan_error()          
        if self.plans['scan2'] !=None and ('yaxis'==None  or 'points2'==None):
            raise empty_scan_error() 
            
        save_dir = "data/"+self.plans["what"]+" "
        ###############################################
        for funct in self.plans['ToDo']:
            save_dir += funct.__name__+' '

        self.code = time.strftime("%y%m%d-%H%M-") + self.plan_code
        for_dir = ' ' + self.code
        save_dir+= for_dir
        mkdir_p(save_dir)
        self.plans.update({"save_dir": save_dir})
                
        fig_dir = save_dir+"/figures"
        mkdir_p(fig_dir)
        self.plans.update({"fig_dir": fig_dir})

        
    def update_plan(self,**kwargs):
        for plan_element, value in kwargs.items():
            if plan_element == 'ToDo':
                if type(value) == type([]):
                    self.plans.update({plan_element : value})
                elif str(type(value)) == "<class 'function'>":
                    self.plans.update({plan_element : [value]})
                else:
                    print('Your ToDo function "' + plan_element +'" is not updated')

            elif plan_element in self.plans:
                self.plans.update({plan_element : value})

            else:
                print('Your plan element "' + plan_element +'" is not updated')
    def remove_plan(self,*args):
        for plan_element in args:
            if plan_element in self.plans:
                self.plans.update({plan_element : None})

            else:
                print('Your plan element "' + plan_element +'" is not removed')
    
    def add_plan_element(self,**kwargs):
         for plan_element, value in kwargs.items():
             self.plans.update({plan_element : value})
    
    
    def see_plan_elements(self):
        for plan_element, value in self.plans.items():
            print(plan_element+': ' + str(value))
    
    def get_plans(self):
        return self.plans


    def log(self):
        file = xl.load_workbook('log.xlsx')
        sheet = file.get_sheet_by_name("Sheet1")

        data = []
        data.append(self.code)
        data.append(self.plans['what'])
        functions = ""
        for func in self.plans['ToDo']:
            functions += func.__name__+','

        functions = functions[:-1]
        data.append(functions)
        data.append("Not finished")
        data.append(None)
        data.append(self.plans['special'])
        data.append(self.plans['DUT'].DUTdim[0])
        data.append(self.plans['DUT'].DUTdim[1])
        data.append(self.plans['DUT'].DUTdim[2])
        data.append(self.plans['DUT'].a)
        set=None
        if self.plans['set'] is not None:
            set = ''
            for i in self.plans['set']:
                set+='{}:{}V,'.format(i[0].name,i[1])
        data.append(set)
        data.append(self.plans['magnetic_field'])
        if self.plans['Bscan'] and self.plans['Bpoints'] is not None:
            data.append(min(self.plans['Bscan']))
            data.append(max(self.plans['Bscan']))
            data.append(self.plans['Bpoints'])
        else:
            for i in range(3):
                data.append(None)
        data.append(self.plans['energy_offset'])

        if self.plans['energy_scan'] and self.plans['energy_points'] is not None:
            data.append(min(self.plans['energy_scan']))
            data.append(max(self.plans['energy_scan']))
            data.append(self.plans['energy_points'])
        else:
            for i in range(3):
                data.append(None)


        if self.plans['scan'] and self.plans['points'] is not None:
            data.append(self.plans['xaxis'])
            gates = ''
            min_x = ''
            max_x = ''
            for i in self.plans['scan']:
                gates += i[0].name+','
                min_x += str(min(i[1:]))+','
                max_x += str(max(i[1:]))+','

            gates = gates[:-1]
            min_x = min_x[:-1]
            max_x = max_x[:-1]
            data.append(gates)
            data.append(min_x)
            data.append(max_x)
            data.append(self.plans['points'])
        else:
            for i in range(5):
                data.append(None)

        if self.plans['scan2'] and self.plans['points2'] is not None:
            data.append(self.plans['yaxis'])
            gates = ''
            min_x = ''
            max_x = ''
            for i in self.plans['scan2']:
                gates += i[0].name + ','
                min_x += str(min(i[1:])) + ','
                max_x += str(max(i[1:])) + ','

            gates = gates[:-1]
            min_x = min_x[:-1]
            max_x = max_x[:-1]
            data.append(gates)
            data.append(min_x)
            data.append(max_x)
            data.append(self.plans['points2'])
        else:
            for i in range(5):
                data.append(None)


        sheet.append(data)
        last_row = sheet.max_row

        file.save('log.xlsx')

        return last_row
    
    def DO(self):
        finish_url = 'https://maker.ifttt.com/trigger/Code_Finished/with/key/bggt_n1G4ZIRXd-3PmFlsm'

        last_row = self.log()
        result = []
        start_time = time.time()        
        for funct in self.plans['ToDo']:
            result.append(None)
        if self.plans['save']:
            code =self.Save_plan(result, self.plans["save_dir"])
        
        for i,funct in enumerate(self.plans['ToDo']):
            try:
                result[i]=funct(self.plans['DUT'], self.get_plans(),**self.plans['args'][i])
            except (IndexError,TypeError):
                result[i]=funct(self.plans['DUT'], self.get_plans())

            print(funct.__name__+" is finished.")
        if self.plans['save']:
            _ =self.Save_plan(result, self.plans["save_dir"],second = True)

        end_time = time.time()
        file = xl.load_workbook('log.xlsx')
        sheet = file.get_sheet_by_name("Sheet1")
        taken_time = round(end_time-start_time)
        if self.plans['save']:
#            r = requests.post(finish_url,
#                              data={"value1": socket.gethostname(), "value2": code, 'value3': taken_time})
            
            finish_text = lambda a,b,c : "Code is finished \n \n @ {}\n \n plan code : {}\nWhen : {}\nTaken time : {}".format(a,b,time.strftime("%y%m%d-%H%M"),c)
                                

        sheet.cell(row = last_row, column=4 ).value = 'finished'
        sheet.cell(row = last_row, column=5 ).value = "{}h {}m {}s".format(int(taken_time//3600), int((taken_time%3600)//60), round(taken_time%60,3))

        file.save('log.xlsx')


        return result
    
    
    def Save_plan(self,result,save_dir,second = False):
        start_url = 'https://maker.ifttt.com/trigger/Plan_imported/with/key/bggt_n1G4ZIRXd-3PmFlsm'

        save_plan = self.plans.copy()
        save_plan["DUT"] = "Dim: {}, a= {} nm, Ef = {} eV, Fermi wavelength = {} nm".format(self.plans["DUT"].DUTdim,self.plans["DUT"].a,self.plans["DUT"].Ef, self.plans["DUT"].lf)
        save_plan["Gates"] = [save_plan["Gates"][i].name for i in range(len(self.plans['Gates']))]
        
        
        if not self.plans['bandset']==None:
            save_plan['bandset']=[[self.plans['bandset'][i][0].name,self.plans['bandset'][i][1]] for i in range(len(self.plans['bandset']))]
        if not self.plans['set']==None:
            save_plan['set']=[[self.plans['set'][i][0].name,self.plans['set'][i][1]] for i in range(len(self.plans['set']))]
        if not self.plans['scan']==None:
            save_plan['scan']=[[self.plans['scan'][i][0].name,self.plans['scan'][i][1],self.plans['scan'][i][2]] for i in range(len(self.plans['scan']))]
        if not self.plans['scan2']==None:
            save_plan['scan2']=[[self.plans['scan2'][i][0].name,self.plans['scan2'][i][1],self.plans['scan2'][i][2]] for i in range(len(self.plans['scan2']))]
        if not self.plans['ToDo'] ==None:
            save_plan["ToDo"]=[self.plans['ToDo'][i].__name__ for i in range(len(self.plans["ToDo"]))]

        with open(save_dir+'/DUT.file', 'wb') as DUT_file:
            pickle.dump(self.plans["DUT"],DUT_file)
            
        with open(save_dir+'/gate.file','wb') as gate_file:
            pickle.dump(self.plans["Gates"],gate_file)
            
        with open(save_dir+'/plan.file','wb') as plan_file:
            pickle.dump(self.plans,plan_file)

        text = ''
        with open(save_dir+'/plan.txt', 'w') as f:
            f.write("plan code\t:\t%s\n" % (self.plan_code))
            for key in self.plans.keys():
                element = str(save_plan[key])
                if 'object' in element:
                    element = save_plan[key]
                
                f.write("%s\t:\t%s\n"%(key,element))
                if element!="None":
                    text += "%s\t:%s \n" % (key, element)


        if not second:
            imported_plan_text = lambda a,c : "Plan code : {} \n \nThe plan has been imported  {}\n \n {}".format(a,time.strftime("%y%m%d-%H%M"),c)
            
                        # except TelegramError:
            #     imported_plan_text = lambda a,c : "Plan code : {} \n \nThe plan has been imported but the string was too long to send. {}\n \n {}".format(a,time.strftime("%y%m%d-%H%M"),c)


        

        function_names = [self.plans["ToDo"][i].__name__ for i in range(len(self.plans["ToDo"]))]
        data_dict = {}
        for i in range(len(self.plans["ToDo"])):
            dict_elem = function_names[i]+"_result"
        
            if type(result[i])!=type(None):
                data_dict.update({dict_elem : np.array(result[i])})
            else: 
                data_dict.update({dict_elem : "None"})

        io.savemat(save_dir+"/result",data_dict)

        return self.plan_code
