# Supplementary material for: Observation of electronic modes in open cavity resonator
Source: Nat Commun. 2023 Jan 26;14:415. doi: 10.1038/s41467-023-36012-2 (PMC9876930; doi:10.1038/s41467-023-36012-2)
Supplement: Supplementary file 4 — Supplementary Software 1 [file 41467_2023_36012_MOESM4_ESM.zip › Calculation/result4.py]

# -*- coding: utf-8 -*-
"""
Created on Mon May 13 20:27:51 2019

@author: Seokyeong Lee
"""
import numpy as np
import matplotlib.pyplot as plt
import kwant
# import errors
import matplotlib.colors as colors
from tqdm import tqdm
import time
import scipy.sparse.linalg as sla
import matplotlib as mpl
import scipy.io as io
import os


def mkdir_p(mypath):
    '''Creates a directory. equivalent to using mkdir -p on the command line'''

    from errno import EEXIST
    from os import makedirs, path

    try:
        makedirs(mypath)
    except OSError as exc:  # Python >2.5
        if exc.errno == EEXIST and path.isdir(mypath):
            pass
        else:
            raise


class MidpointNormalize(colors.Normalize):
    def __init__(self, vmin=None, vmax=None, midpoint=None, clip=False):
        self.midpoint = midpoint
        colors.Normalize.__init__(self, vmin, vmax, clip)

    def __call__(self, value, clip=None):
        x, y = [self.vmin, self.midpoint, self.vmax], [0, 0.5, 1]
        return np.ma.masked_array(np.interp(value, x, y), np.isnan(value))


def current_density(mesa, plan, save=True, points = None, kind = None, random_pot = None):

    if points is not None:
        print(kind, " is well received! points is None : ", points is None)
        if kind is None:
            raise ValueError


    L, W = mesa.SIMdim[0], mesa.SIMdim[1]
    constant = np.zeros((mesa.SIMdim[1], mesa.SIMdim[0]))

    
    B = 0
    VB = 0
   
    if plan['magnetic_field'] !=None:
        B = plan['magnetic_field']

    
    if plan['energy_offset']!= None:
        VB = plan['energy_offset']


    def assign2(site, pot, c):
        (x, y) = site.pos
        pot_val = pot[int(y / mesa.a)][int(x / mesa.a)]
        return pot_val + c
    mesa.DUT[(mesa.lat(x, y) for x in range(mesa.SIMdim[0]) for y in range(mesa.SIMdim[1]))] = assign2
    finalized_DUT = mesa.DUT.finalized()

    
    
    Lead_n = len(mesa.DUT.leads)
    peierls_leads = {}
    lead_B = ""


   
    for i in range(Lead_n):
        lead_B += ",0"

    if plan['Bscan'] != None:
        pass

    elif plan['magnetic_field'] != None:
        expression = "gauge({}".format(plan['magnetic_field'] * 4.835978597506241 * 10 ** -4) + lead_B + ")"

    else:
        expression = "gauge({}".format(0) + lead_B + ")"


    if plan['set'] != None:
        for i in range(len(plan['set'])):
            constant += plan['set'][i][0].basis * plan['set'][i][1]
    X = np.arange(0, L * mesa.a, mesa.a)
    Y = np.arange(0, W * mesa.a, mesa.a)
    Y, X = np.meshgrid(Y, X)
    #    current_ax.pcolor(X,Y,np.transpose(constant),cmap = 'Blues',alpha = .5)
    #    current_ax.set_xlabel("coordinates in nm")

    output_dir = plan["fig_dir"]
    current_save = []
    current_save2 = []

 

    if random_pot is not None:
        try:
            constant += random_pot
        except TypeError:
            paths = os.listdir('data')
            for path in paths:
                if random_pot in path:
                    break

            file_path = os.path.join("data",path,'Random potential map.mat')
            random_pot = io.loadmat(file_path)['random_potential']


            constant += random_pot
                     
    gauge_time = time.time()
    print("sStart calculating gauge. start time : ", time.strftime("%y%m%d-%H%M"))
    gauge = kwant.physics.magnetic_gauge(finalized_DUT)
    print("taken time : {}".format(gauge_time-time.time()))
    

                                   
    if not plan['Bscan'] != None:
        Gauge_result = eval(expression)
        for i, res in enumerate(Gauge_result):
            if i == 0:
                peierls_leads["peierls_syst"] = res
            else:
                peierls_leads["peierls_lead{}".format(i)] = res
    #    current_fig, current_ax = plt.subplots(figsize=(12,12*W/L))

    if points is None:
        if plan['Bscan'] == None:
            if plan['energy_scan'] is not None:

                points = np.linspace(min(plan['energy_scan']),max(plan['energy_scan']),int(plan['energy_points']))

                for p in tqdm(range(plan['energy_points'])):
                    try:
                        potential = np.copy(constant)

                        VB = points[p]
                        J = kwant.operator.Current(finalized_DUT)
                        pot_params = {'pot': constant, 'c': mesa.c, 'B' : B}
                        params = {**pot_params, **peierls_leads}

                        wf = kwant.wave_function(finalized_DUT, energy=VB, params=params)
                        #
                        psis = wf(0)


                        currents = sum(J(psi, params=params) for psi in psis)

                        current_fig = kwant.plotter.current(finalized_DUT, currents, colorbar=True, cmap='binary', vmax=0.1,
                                                            fig_size=(12, 12 * W / L), show=False, linecolor='w')
                        current_ax = current_fig.get_axes()[0]
                        #                current_ax.pcolor(X,Y,np.transpose(potential),cmap = 'Blues',alpha = .5)
                        band_minimum = potential - mesa.Ef * np.ones(np.shape(constant))

                        band_minimum = band_minimum / mesa.Ef
                        mini, maxi = -1, 1
                        img = current_ax.imshow(band_minimum,
                                                origin='lower',
                                                extent=(0, mesa.DUTdim[0],
                                                        0, mesa.DUTdim[1]),
                                                cmap='seismic_r',
                                                clim=(mini, maxi),
                                                norm=MidpointNormalize(midpoint=0, vmin=mini, vmax=maxi),
                                                alpha=0.4,
                                                zorder=100)

                        plt.colorbar(img, ax=current_ax)

                        current_ax.set_xlabel("coordinates in nm")
                        current_ax.set_title(r"Energy = {} $\mu $eV".format(int(points[p] * 1000000)))
                        plt.tight_layout()
                        current_fig.savefig('{}/{} 10-6eV'.format(output_dir, int(points[p] * 1000000)))
                        plt.close(current_fig)
                        current_save.append(currents)
                    except TypeError:
                        print("passed {}".format(p))


            elif plan['scan'] is not None:

                points = [np.linspace(min(plan['scan'][i][1:]),
                                      max(plan['scan'][i][1:]),
                                      plan['points']) for i in range(len(plan['scan']))]

                for p in tqdm(range(plan['points'])):
                    potential = np.copy(constant)
                    for gx in range(len(plan['scan'])):
                        potential += plan['scan'][gx][0].basis * points[gx][p]

                    J = kwant.operator.Current(finalized_DUT)
                    pot_params = {'pot': potential, 'c': mesa.c, 'B' : B}
                    params = {**pot_params, **peierls_leads}

                    wf = kwant.wave_function(finalized_DUT, energy=VB, params=params)
                    #
                    psi = wf(0)
                    current = sum(J(p, params=params) for p in psi)
                    sum_psi = sum(psi[i] for i in range(len(psi)))
                    sum_current= J(sum_psi, params = params)


                    current_fig = kwant.plotter.current(finalized_DUT, current, colorbar=True, cmap='binary', vmax=0.1,
                                                        fig_size=(12, 12 * W / L), show=False, linecolor='w')
                    current_ax = current_fig.get_axes()[0]
                    #                current_ax.pcolor(X,Y,np.transpose(potential),cmap = 'Blues',alpha = .5)
                    band_minimum = potential - mesa.Ef * np.ones(np.shape(constant))

                    band_minimum = band_minimum / mesa.Ef
                    mini, maxi = -1, 1
                    img = current_ax.imshow(band_minimum,
                                            origin='lower',
                                            extent=(0, mesa.DUTdim[0],
                                                    0, mesa.DUTdim[1]),
                                            cmap='seismic_r',
                                            clim=(mini, maxi),
                                            norm=MidpointNormalize(midpoint=0, vmin=mini, vmax=maxi),
                                            alpha=0.4,
                                            zorder=100)

                    plt.colorbar(img, ax=current_ax)

                    current_ax.set_xlabel("coordinates in nm")
                    current_ax.set_title(r"Gate voltage = {} $\mu $V".format(int(points[0][p] * 1000000)))
                    plt.tight_layout()
                    current_fig.savefig('{}/Sum of current {} 10-6V'.format(output_dir, int(points[0][p] * 1000000)))
                    plt.close(current_fig)
                    current_save.append(current)


            else:
                pot_params = {'pot': constant, 'c': mesa.c, 'B' : B}
                params = {**pot_params, **peierls_leads}

                wf = kwant.wave_function(finalized_DUT, energy=VB, params=params)
                J = kwant.operator.Current(finalized_DUT)

                psi = wf(0)
                sum_psi = sum(psi[i] for i in range(len(psi)))
    #            print(wf(0),'ttst', "hehehehehehehehehehdasfsatjaskvjadslkjfjkakjfas")
    #            for p in psi:
    #                print(J(p,params=params))
                current = sum(J(p, params=params) for p in psi)

                current_fig = kwant.plotter.current(finalized_DUT, current, colorbar=True, cmap='binary', vmax=0.01,
                                                    fig_size=(12, 12 * W / L), linecolor='w')
                current_ax = current_fig.get_axes()[0]
                #            current_ax.pcolor(X,Y,np.transpose(constant),cmap = 'Blues',alpha = .5)

                band_minimum = constant - mesa.Ef * np.ones(np.shape(constant))

                band_minimum = band_minimum / mesa.Ef
                mini, maxi = -1, 1
                img = current_ax.imshow(band_minimum,
                                        origin='lower',
                                        extent=(0, mesa.DUTdim[0],
                                                0, mesa.DUTdim[1]),
                                        cmap='seismic_r',
                                        clim=(mini, maxi),
                                        norm=MidpointNormalize(midpoint=0, vmin=mini, vmax=maxi),
                                        alpha=0.4,
                                        zorder=100)

                current_ax.set_xlabel("Coordinates in nm")
                plt.colorbar(img, ax=current_ax)
                current_fig.savefig('{}/saved current'.format(output_dir))
                current_save.append(current)
                plt.close(current_fig)


                return current
                # current_save.append(current)


        else:
            if plan['scan'] is not None:

                Bfields = np.linspace(min(plan['Bscan']),
                                      max(plan['Bscan']),
                                      plan['Bpoints'])
                ######################################

                for B in tqdm(Bfields):
                    expression = "gauge({}".format(B * 4.835978597506241 * 10 ** -4) + lead_B + ")"

                    Gauge_result = eval(expression)
                    for i, res in enumerate(Gauge_result):
                        if i == 0:
                            peierls_leads["peierls_syst"] = res
                        else:
                            peierls_leads["peierls_lead{}".format(i)] = res


                    points = [np.linspace(min(plan['scan'][i][1:]),
                                          max(plan['scan'][i][1:]),
                                          plan['points']) for i in range(len(plan['scan']))]

                    temp_current = []

                    for p in range(plan['points']):
                        potential = np.copy(constant)
                        for gx in range(len(plan['scan'])):
                            potential += plan['scan'][gx][0].basis * points[gx][p]

                        J = kwant.operator.Current(finalized_DUT)
                        pot_params = {'pot': potential, 'c': mesa.c, 'B': B}
                        params = {**pot_params, **peierls_leads}

                        wf = kwant.wave_function(finalized_DUT, energy=VB, params=params)
                        #
                        psi = wf(0)
                        current = sum(J(p, params=params) for p in psi)


                        current_fig = kwant.plotter.current(finalized_DUT, current, colorbar=False, cmap='binary',
                                                            vmax=0.1,
                                                            fig_size=(5, 5 * W / L), show=False, linecolor='w',dpi = 800)
                        current_ax = current_fig.get_axes()[0]
                        #                current_ax.pcolor(X,Y,np.transpose(potential),cmap = 'Blues',alpha = .5)

                        mesa.Ef = 0.0082

                        band_minimum = potential - mesa.Ef * np.ones(np.shape(constant))

                        band_minimum = band_minimum / mesa.Ef
                        mini, maxi = -1, 1
                        img = current_ax.imshow(potential,
                                        origin='lower',
                                        extent=(0, mesa.DUTdim[0],
                                                0, mesa.DUTdim[1]),
                                        cmap='inferno',
                                        vmin=0,
                                        vmax=1 * mesa.Ef,
                                        alpha=0.25,
                                        zorder=100
                                        )


                        current_ax.set_title(r"Gate voltage = {} $\mu $V, B = {} mT".format(int(points[0][p] * 1000000), int(B*1000)))
                        current_ax.axis('off')
                        current_ax.xaxis.set_major_locator(plt.NullLocator())
                        current_ax.yaxis.set_major_locator(plt.NullLocator())
                        from mpl_toolkits.axes_grid1 import make_axes_locatable

                        #     fig.subplots_adjust(left = 0, bottom = 0, right = 1, top = 1, hspace = 0, wspace = 0)

                        divider = make_axes_locatable(current_ax)
                        cax = divider.append_axes("right", size="5%", pad=0.05, )

                        cbar = plt.colorbar(img, cax=cax, ticks=[0, 0.0082])
                        cbar.ax.set_yticklabels([0, 1])  # horizontal colorbar

                        current_fig.savefig(
                            '{}/{} uV, {} mT'.format(output_dir, int(points[0][p] * 1000000), int(B*1000)))
                        plt.close(current_fig)

                        temp_current.append(current)
                    current_save.append(temp_current)


            else:
                Bfields = np.linspace(min(plan['Bscan']),
                                      max(plan['Bscan']),
                                      plan['Bpoints'])
                ######################################

                for B in tqdm(Bfields):
                    expression = "gauge({}".format(B * 4.835978597506241 * 10 ** -4) + lead_B + ")"

                    Gauge_result = eval(expression)
                    for i, res in enumerate(Gauge_result):
                        if i == 0:
                            peierls_leads["peierls_syst"] = res
                        else:
                            peierls_leads["peierls_lead{}".format(i)] = res

                    pot_params = {'pot': constant, 'c': mesa.c, 'B': B}
                    params = {**pot_params, **peierls_leads}

                    J = kwant.operator.Current(finalized_DUT)
                    wf = kwant.wave_function(finalized_DUT, energy=VB, params=params)
                    #
                    psi = wf(0)
                    current = sum(J(p, params=params) for p in psi)

                    sum_psi = sum(psi[i] for i in range(len(psi)))
                    sum_current = J(sum_psi, params=params)

                    current_save.append(current)
                    current_save2.append(sum_current)
                    current_fig = kwant.plotter.current(finalized_DUT, current, colorbar=True, cmap='binary', vmax=0.1,
                                                        fig_size=(12, 12 * W / L), show=False, linecolor='w')
                    current_ax = current_fig.get_axes()[0]
                    #            current_ax.pcolor(X,Y,np.transpose(constant),cmap = 'Blues',alpha = .2)
                    band_minimum = constant - mesa.Ef * np.ones(np.shape(constant))

                    band_minimum = band_minimum / mesa.Ef
                    mini, maxi = -1, 1
                    img = current_ax.imshow(band_minimum,
                                            origin='lower',
                                            extent=(0, mesa.DUTdim[0],
                                                    0, mesa.DUTdim[1]),
                                            cmap='seismic_r',
                                            clim=(mini, maxi),
                                            norm=MidpointNormalize(midpoint=0, vmin=mini, vmax=maxi),
                                            alpha=0.25,
                                            zorder=100)

                    plt.colorbar(img, ax=current_ax)
                    current_ax.set_xlabel("coordinates in nm")
                    current_ax.set_title("Sum of current, Magnetic feild = {} mT".format(int(B * 1000)))
                    plt.tight_layout()
                    current_fig.savefig('{}/sum of current-{}mT'.format(output_dir, int(B * 1000)))
                    plt.close(current_fig)


    else:
        if kind != 'M':
            if kind == 'B':

                points = points

                for p in tqdm(points):
                    try:
                        potential = np.copy(constant)

                        VB = points[p]
                        J = kwant.operator.Current(finalized_DUT)
                        pot_params = {'pot': constant, 'c': mesa.c, 'B': B}
                        params = {**pot_params, **peierls_leads}

                        wf = kwant.wave_function(finalized_DUT, energy=VB, params=params)
                        #
                        psis = wf(0)

                        currents = sum(J(psi, params=params) for psi in psis)

                        current_fig = kwant.plotter.current(finalized_DUT, currents, colorbar=True, cmap='binary',
                                                            vmax=0.1,
                                                            fig_size=(12, 12 * W / L), show=False, linecolor='w')
                        current_ax = current_fig.get_axes()[0]
                        #                current_ax.pcolor(X,Y,np.transpose(potential),cmap = 'Blues',alpha = .5)
                        band_minimum = potential - mesa.Ef * np.ones(np.shape(constant))

                        band_minimum = band_minimum / mesa.Ef
                        mini, maxi = -1, 1
                        img = current_ax.imshow(band_minimum,
                                                origin='lower',
                                                extent=(0, mesa.DUTdim[0],
                                                        0, mesa.DUTdim[1]),
                                                cmap='seismic_r',
                                                clim=(mini, maxi),
                                                norm=MidpointNormalize(midpoint=0, vmin=mini, vmax=maxi),
                                                alpha=0.4,
                                                zorder=100)

                        plt.colorbar(img, ax=current_ax)

                        current_ax.set_xlabel("coordinates in nm")
                        current_ax.set_title(r"Energy = {} $\mu $eV".format(int(points[p] * 1000000)))
                        plt.tight_layout()
                        current_fig.savefig('{}/{} 10-6eV'.format(output_dir, int(points[p] * 1000000)))
                        plt.close(current_fig)
                        current_save.append(currents)
                    except TypeError:
                        print("passed {}".format(p))


            elif kind == "G":

                points = [points for i in range(len(plan['scan']))]

                for p in tqdm(points):
                    potential = np.copy(constant)
                    for gx in range(len(plan['scan'])):
                        potential += plan['scan'][gx][0].basis * points[gx][p]

                    J = kwant.operator.Current(finalized_DUT)
                    pot_params = {'pot': constant, 'c': mesa.c, 'B': B}
                    params = {**pot_params, **peierls_leads}

                    wf = kwant.wave_function(finalized_DUT, energy=VB, params=params)
                    #
                    psi = wf(0)
                    current = sum(J(p, params=params) for p in psi)
                    sum_psi = sum(psi[i] for i in range(len(psi)))
                    sum_current = J(sum_psi, params=params)

                    current_fig = kwant.plotter.current(finalized_DUT, current, colorbar=True, cmap='binary', vmax=0.1,
                                                        fig_size=(12, 12 * W / L), show=False, linecolor='w')
                    current_ax = current_fig.get_axes()[0]
                    #                current_ax.pcolor(X,Y,np.transpose(potential),cmap = 'Blues',alpha = .5)
                    band_minimum = potential - mesa.Ef * np.ones(np.shape(constant))

                    band_minimum = band_minimum / mesa.Ef
                    mini, maxi = -1, 1
                    img = current_ax.imshow(band_minimum,
                                            origin='lower',
                                            extent=(0, mesa.DUTdim[0],
                                                    0, mesa.DUTdim[1]),
                                            cmap='seismic_r',
                                            clim=(mini, maxi),
                                            norm=MidpointNormalize(midpoint=0, vmin=mini, vmax=maxi),
                                            alpha=0.4,
                                            zorder=100)

                    plt.colorbar(img, ax=current_ax)

                    current_ax.set_xlabel("coordinates in nm")
                    current_ax.set_title(r"Gate voltage = {} $\mu $V".format(int(points[0][p] * 1000000)))
                    plt.tight_layout()
                    current_fig.savefig('{}/Sum of current {} 10-6V'.format(output_dir, int(points[0][p] * 1000000)))
                    plt.close(current_fig)
                    current_save.append(current)


        else:

            Bfields = points
            for B in tqdm(Bfields):
                expression = "gauge({}".format(B * 4.835978597506241 * 10 ** -4) + lead_B + ")"

                Gauge_result = eval(expression)
                for i, res in enumerate(Gauge_result):
                    if i == 0:
                        peierls_leads["peierls_syst"] = res
                    else:
                        peierls_leads["peierls_lead{}".format(i)] = res

                pot_params = {'pot': constant, 'c': mesa.c, 'B': B}
                params = {**pot_params, **peierls_leads}

                J = kwant.operator.Current(finalized_DUT)
                wf = kwant.wave_function(finalized_DUT, energy=VB, params=params)
                #
                psi = wf(0)
                current = sum(J(p, params=params) for p in psi)

                sum_psi = sum(psi[i] for i in range(len(psi)))
                sum_current = J(sum_psi, params=params)

                current_save.append(current)
                current_save2.append(sum_current)
                current_fig = kwant.plotter.current(finalized_DUT, current, colorbar=True, cmap='binary', vmax=0.1,
                                                    fig_size=(12, 12 * W / L), show=False, linecolor='w')
                current_ax = current_fig.get_axes()[0]
                #            current_ax.pcolor(X,Y,np.transpose(constant),cmap = 'Blues',alpha = .2)
                band_minimum = constant - mesa.Ef * np.ones(np.shape(constant))

                band_minimum = band_minimum / mesa.Ef
                mini, maxi = -1, 1
                img = current_ax.imshow(band_minimum,
                                        origin='lower',
                                        extent=(0, mesa.DUTdim[0],
                                                0, mesa.DUTdim[1]),
                                        cmap='seismic_r',
                                        clim=(mini, maxi),
                                        norm=MidpointNormalize(midpoint=0, vmin=mini, vmax=maxi),
                                        alpha=0.25,
                                        zorder=100)

                plt.colorbar(img, ax=current_ax)
                current_ax.set_xlabel("coordinates in nm")
                current_ax.set_title("Sum of current, Magnetic feild = {} mT".format(int(B * 1000)))
                plt.tight_layout()
                current_fig.savefig('{}/sum of current-{}mT'.format(output_dir, int(B * 1000)))
                plt.close(current_fig)


    return current_save


def simple_transmission(mesa, plan, save=True, points = None, kind = None, random_pot = None,points2 = None):
    all_lead  = [i for i in range(len(mesa.DUT.leads))]
    lead_N =len(all_lead)
#
    
    
    source = int(input("Enter the source lead (from 0 to {}) : ".format(lead_N-1)))
    ground = input("Enter the ground lead (from 0 to {}. If multiple leads are inserted, it will return sum of conductance) : ".format(lead_N-1))
    grounds = None

    while source==ground:
        source = int(input("Source is same as gorund. Enter the source lead again(from 0 to {} except {}) : ".format(lead_N-1,ground)))
        
    if len(ground.split(','))==1:
        ground = int(ground)
    else:
        grounds = ground.split(',')
    

    if points is not None:
        print(kind, " is well received! points is None : ", points is None)
        if kind is None:
            raise ValueError


    L, W = mesa.SIMdim[0], mesa.SIMdim[1]
    constant = np.zeros((mesa.SIMdim[1], mesa.SIMdim[0]))

    
    B = 0
    VB = 0
   
    if plan['magnetic_field'] !=None:
        B = plan['magnetic_field']

    
    if plan['energy_offset']!= None:
        VB = plan['energy_offset']


    def assign2(site, pot, c):
        (x, y) = site.pos
        pot_val = pot[int(y / mesa.a)][int(x / mesa.a)]
        return pot_val + c
    mesa.DUT[(mesa.lat(x, y) for x in range(mesa.SIMdim[0]) for y in range(mesa.SIMdim[1]))] = assign2
    finalized_DUT = mesa.DUT.finalized()

    
    
    Lead_n = len(mesa.DUT.leads)
    peierls_leads = {}
    lead_B = ""


   
    for i in range(Lead_n):
        lead_B += ",0"

    if plan['Bscan'] != None:
        pass

    elif plan['magnetic_field'] != None:
        expression = "gauge({}".format(plan['magnetic_field'] * 4.835978597506241 * 10 ** -4) + lead_B + ")"

    else:
        expression = "gauge({}".format(0) + lead_B + ")"


    if plan['set'] != None:
        for i in range(len(plan['set'])):
            constant += plan['set'][i][0].basis * plan['set'][i][1]
    X = np.arange(0, L * mesa.a, mesa.a)
    Y = np.arange(0, W * mesa.a, mesa.a)
    Y, X = np.meshgrid(Y, X)
    #    current_ax.pcolor(X,Y,np.transpose(constant),cmap = 'Blues',alpha = .5)
    #    current_ax.set_xlabel("coordinates in nm")

    output_dir = plan["fig_dir"]
    current_save = []
    current_save2 = []

 

    if random_pot is not None:
        try:
            constant += random_pot
        except TypeError:
            paths = os.listdir('data')
            for path in paths:
                if random_pot in path:
                    break

            file_path = os.path.join("data",path,'Random potential map.mat')
            random_pot = io.loadmat(file_path)['random_potential']


            constant += random_pot
                     
    gauge_time = time.time()
    print("sStart calculating gauge. start time : ", time.strftime("%y%m%d-%H%M"))
    gauge = kwant.physics.magnetic_gauge(finalized_DUT)
    print("taken time : {}".format(gauge_time-time.time()))
    

                                   
    if not plan['Bscan'] != None:
        Gauge_result = eval(expression)
        for i, res in enumerate(Gauge_result):
            if i == 0:
                peierls_leads["peierls_syst"] = res
            else:
                peierls_leads["peierls_lead{}".format(i)] = res
    #    current_fig, current_ax = plt.subplots(figsize=(12,12*W/L))
    
    cond = []
    trans = []


    if points is None:
        if plan['Bscan'] == None:
            if plan['energy_scan'] is not None:

                points = np.linspace(min(plan['energy_scan']),max(plan['energy_scan']),int(plan['energy_points']))

                for p in tqdm(range(plan['energy_points'])):
                    trans_matrix = np.zeros((Lead_n, Lead_n))

                    potential = np.copy(constant)

                    VB = points[p]
                    pot_params = {'pot': constant, 'c': mesa.c, 'B' : B}
                    params = {**pot_params, **peierls_leads}


                    smatrix = kwant.smatrix(finalized_DUT, energy=VB, params=params)
                    #                    smatrix2 = kwant.smatrix(finalized_DUT,energy = -VB/2,params =params)

                    for a in range(Lead_n):
                        for b in range(Lead_n):
                            trans_matrix[a, b] = smatrix.transmission(b, a)  # +smatrix2.transmission(b, a))/2

                    cond_matrix = smatrix.conductance_matrix()

                    cond.append(cond_matrix)
                    trans.append(trans_matrix)
                    

            elif plan['scan'] is not None:

                points = [np.linspace(min(plan['scan'][i][1:]),
                                      max(plan['scan'][i][1:]),
                                      plan['points']) for i in range(len(plan['scan']))]

                for p in tqdm(range(plan['points'])):
                    trans_matrix = np.zeros((Lead_n, Lead_n))

                    potential = np.copy(constant)
                    for gx in range(len(plan['scan'])):
                        potential += plan['scan'][gx][0].basis * points[gx][p]

                    pot_params = {'pot': potential, 'c': mesa.c, 'B' : B}
                    params = {**pot_params, **peierls_leads}

                    smatrix = kwant.smatrix(finalized_DUT, energy=VB, params=params)
                    #                    smatrix2 = kwant.smatrix(finalized_DUT,energy = -VB/2,params =params)

                    for a in range(Lead_n):
                        for b in range(Lead_n):
                            trans_matrix[a, b] = smatrix.transmission(b, a)  # +smatrix2.transmission(b, a))/2

                    cond_matrix = smatrix.conductance_matrix()

                    cond.append(cond_matrix)
                    trans.append(trans_matrix)


    else:
        if len(kind)==1:
            if kind != 'M':
                if kind == 'B':
    
                    points = points
    
                    for p in tqdm(points):
                        trans_matrix = np.zeros((Lead_n, Lead_n))
    
                        pot_params = {'pot': constant, 'c': mesa.c, 'B' : B}
                        params = {**pot_params, **peierls_leads}
    
    
                        smatrix = kwant.smatrix(finalized_DUT, energy=VB, params=params)
                        #                    smatrix2 = kwant.smatrix(finalized_DUT,energy = -VB/2,params =params)
    
                        for a in range(Lead_n):
                            for b in range(Lead_n):
                                trans_matrix[a, b] = smatrix.transmission(b, a)  # +smatrix2.transmission(b, a))/2
    
                        cond_matrix = smatrix.conductance_matrix()
    
                        cond.append(cond_matrix)
                        trans.append(trans_matrix)
                elif kind == "G":
    
                    # points = [points for i in range(len(plan['scan']))]
                    trans = {}
                    for a in range(Lead_n):
                            for b in range(Lead_n):
                                trans["{}{}".format(a,b)] = []
                    
                    for p in tqdm(range(len(points[0]))):
    
                        potential = np.copy(constant)
                        for gx in range(len(plan['scan'])):
                            potential += plan['scan'][gx][0].basis * points[gx][p]
        
                        pot_params = {'pot': potential, 'c': mesa.c, 'B' : B}
                        params = {**pot_params, **peierls_leads}
        
        
                        smatrix = kwant.smatrix(finalized_DUT, energy=VB, params=params)
                        #                    smatrix2 = kwant.smatrix(finalized_DUT,energy = -VB/2,params =params)
        
                        for a in range(Lead_n):
                                for b in range(Lead_n):
                                    trans["{}{}".format(a,b)].append(smatrix.transmission(b, a) )
        
                        # cond_matrix = smatrix.conductance_matrix()
        
                        # cond.append(cond_matrix)
                        # trans.append(trans_matrix)
        
        
    
    
            else:
    
                Bfields = points
            
                for B in tqdm(Bfields):
                    expression = "gauge({}".format(B * 4.835978597506241 * 10 ** -4) + lead_B + ")"
    
                    Gauge_result = eval(expression)
                    for i, res in enumerate(Gauge_result):
                        trans_matrix = np.zeros((Lead_n, Lead_n))
    
                        if i == 0:
                            peierls_leads["peierls_syst"] = res
                        else:
                            peierls_leads["peierls_lead{}".format(i)] = res
                      
                        pot_params = {'pot': potential, 'c': mesa.c, 'B' : B}
                        params = {**pot_params, **peierls_leads}
                      
                      
                        smatrix = kwant.smatrix(finalized_DUT, energy=VB, params=params)
                        #                    smatrix2 = kwant.smatrix(finalized_DUT,energy = -VB/2,params =params)
                      
                        for a in range(Lead_n):
                            for b in range(Lead_n):
                                trans_matrix[a, b] = smatrix.transmission(b, a)  # +smatrix2.transmission(b, a))/2
                      
                        cond_matrix = smatrix.conductance_matrix()
                      
                        cond.append(cond_matrix)
                        trans.append(trans_matrix)
        else:
    
            Bfields = points
            trans = {}
            for a in range(Lead_n):
                for b in range(Lead_n):
                    trans["{}{}".format(a,b)] = []
            
            for B in tqdm(Bfields):
                expression = "gauge({}".format(B * 4.835978597506241 * 10 ** -4) + lead_B + ")"

                Gauge_result = eval(expression)
                for i, res in enumerate(Gauge_result):
                    trans_matrix = np.zeros((Lead_n, Lead_n))

                    if i == 0:
                        peierls_leads["peierls_syst"] = res
                    else:
                        peierls_leads["peierls_lead{}".format(i)] = res
                temp_trans = {}
                for a in range(Lead_n):
                    for b in range(Lead_n):
                        temp_trans["{}{}".format(a,b)] = []

                for p in range(len(points2[0])):

                    potential = np.copy(constant)
                    for gx in range(len(plan['scan'])):
                        potential += plan['scan'][gx][0].basis * points2[gx][p]
    
                    pot_params = {'pot': potential, 'c': mesa.c, 'B' : B}
                    params = {**pot_params, **peierls_leads}
    
    
                    smatrix = kwant.smatrix(finalized_DUT, energy=VB, params=params)
                    #                    smatrix2 = kwant.smatrix(finalized_DUT,energy = -VB/2,params =params)
    
                    for a in range(Lead_n):
                        for b in range(Lead_n):
                            temp_trans["{}{}".format(a,b)].append(smatrix.transmission(b, a) )
                    
                for a in range(Lead_n):
                    for b in range(Lead_n):
                        trans["{}{}".format(a,b)].append(temp_trans["{}{}".format(a,b)])
                    
                
#    trans_data
#    for a in range(Lead_n):
#        for b in range(Lead_n):
#            trans["{}{}".format(a,b)].append(temp_trans["{}{}".format(a,b)])
#    trans_data = np.array(trans)
    # full_trans_data = get_lead_data(plan,trans_data,all_lead,all_lead)
    
    if points2 ==None:
        points2 = []
    io.savemat(plan['save_dir']+"/all_transmission_data",trans)
    io.savemat(plan['save_dir']+"/points",{"points":points,"points2":points2})


    desire_datas = []
    for gr in grounds:
        desire_datas.append(str(int(source))+str(int(gr)))
    
    sum_data = np.zeros(np.shape(trans['00']))
    
    for data_index in desire_datas:
        sum_data+=trans[data_index]

    
    
    plt.plot(points,sum_data)
    
    return trans


def get_lead_data(plan, data, leads_in, leads_out):
    xpoints = None
    ypoints = None

    if plan['Bscan'] != None and plan['Bpoints'] != None:
        if plan['energy_scan'] != None and plan['energy_points'] != None:
            what = 'MB'
            xpoints = np.linspace(min(plan['energy_scan']),
                                  max(plan['energy_scan']),
                                  plan['energy_points'])

            ypoints = np.linspace(min(plan['Bscan']),
                                  max(plan['Bscan']),
                                  plan['Bpoints'])


        elif plan['scan'] != None and plan['points'] != None:
            what = 'MG'
            xpoints = np.linspace(min(plan['scan'][0][1:]),
                                  max(plan['scan'][0][1:]),
                                  plan['points'])

            ypoints = np.linspace(min(plan['Bscan']),
                                  max(plan['Bscan']),
                                  plan['Bpoints'])


        else:
            what = 'M'
            xpoints = np.linspace(min(plan['Bscan']),
                                  max(plan['Bscan']),
                                  plan['Bpoints'])


    elif plan['energy_scan'] != None and plan['energy_points'] != None:
        if plan['scan'] != None and plan['points'] != None:
            what = 'BG'
            ypoints = np.linspace(min(plan['energy_scan']),
                                  max(plan['energy_scan']),
                                  plan['energy_points'])

            xpoints = np.linspace(min(plan['scan'][0][1:]),
                                  max(plan['scan'][0][1:]),
                                  plan['points'])


        else:
            what = 'B'
            xpoints = np.linspace(min(plan['energy_scan']),
                                  max(plan['energy_scan']),
                                  plan['energy_points'])


    elif plan['scan'] != None and plan['points'] != None:
        if plan['scan2'] != None and plan['points2'] != None:
            what = 'GG'
            ypoints = np.linspace(min(plan['scan2'][0][1:]),
                                  max(plan['scan2'][0][1:]),
                                  plan['points2'])

            xpoints = np.linspace(min(plan['scan'][0][1:]),
                                  max(plan['scan'][0][1:]),
                                  plan['points'])


        else:
            what = 'G'
            xpoints = np.linspace(min(plan['scan'][0][1:]),
                                  max(plan['scan'][0][1:]),
                                  plan['points'])


    leads_in_ = []
    leads_out_ = []

    if type(leads_in) != type([]):
        leads_in_.append(leads_in)

    else:
        leads_in_ = leads_in

    if type(leads_out) != type([]):
        leads_in_.append(leads_out)

    else:
        leads_out_ = leads_out

    codes = []
    each_data = {}
    for i in leads_in_:
        for j in leads_out_:
            codes.append(str(i) + str(j))

    for code_ in codes:
        each_data[code_] = []

    if ypoints is not None:
        for i in range(len(ypoints)):
            temp_data = []
            for key in list(each_data.keys()):
                temp_data.append([])

            for j in range(len(xpoints)):
                matrix = data[i][j]

                for k, key in enumerate((each_data.keys())):
                    temp_data[k].append(matrix[int(key[0]), int(key[1])])

            for h, key_ in enumerate(each_data.keys()):
                each_data[key_].append(temp_data[h])


    else:
        for i in range(len(xpoints)):
            matrix = data[i]
            for key in each_data.keys():
                each_data[key].append(matrix[int(key[0]), int(key[1])])

    return each_data


def DUT_map(mesa, plan, save=True):
    L, W = mesa.SIMdim[0], mesa.SIMdim[1]
    constant = np.zeros((mesa.SIMdim[1], mesa.SIMdim[0]))

    
    B = 0
    VB = 0

    def assign2(site, pot, c):
        (x, y) = site.pos
        pot_val = pot[int(y / mesa.a)][int(x / mesa.a)]
        return pot_val + c
    mesa.DUT[(mesa.lat(x, y) for x in range(mesa.SIMdim[0]) for y in range(mesa.SIMdim[1]))] = assign2
    finalized_DUT = mesa.DUT.finalized()

    Lead_n = len(mesa.DUT.leads)

    #    current_fig, current_ax = plt.subplots(figsize=(12,12*W/L))
    if plan['set'] != None:
        for i in range(len(plan['set'])):
            constant += plan['set'][i][0].basis * plan['set'][i][1]
    X = np.arange(0, L * mesa.a, mesa.a)
    Y = np.arange(0, W * mesa.a, mesa.a)
    Y, X = np.meshgrid(Y, X)
    #    current_ax.pcolor(X,Y,np.transpose(constant),cmap = 'Blues',alpha = .5)
    #    current_ax.set_xlabel("coordinates in nm")

    output_dir = plan["fig_dir"]
    current_save = []
    current_save2 = []
    
    
    
    potential = np.copy(constant)

    band_minimum = potential - mesa.Ef * np.ones(np.shape(constant))

    band_minimum = band_minimum / mesa.Ef
    mini, maxi = -1, 1
    fig,ax = plt.subplots(dpi=800, figsize=(4, 4 * W / L))
    img = ax.imshow(potential,
                            origin='lower',
                            extent=(0, mesa.DUTdim[0],
                                    0, mesa.DUTdim[1]),
                            cmap='inferno',
                            vmin=0,
                            vmax=1*mesa.Ef)
        

    pot = potential.transpose()

    ax.contour(X, Y, mesa.get_gates_shape(),
                levels=[0.5],
                colors=('k',),linestyles=('-',),linewidths=(2,))
                            
                            
    ax.contour( X,Y, pot,
                levels=np.linspace(0, 1, 11)*mesa.Ef,
                origin='lower',
                colors=('w',),linestyles=('-',),linewidths=(0.5,),
                extent=(0, mesa.DUTdim[0],
                        0, mesa.DUTdim[1]))
    ax.contour( X,Y, pot,
                levels=[mesa.Ef],
                origin='lower',
                colors=('w',),linestyles=('-',),linewidths=(2,),
                extent=(0, mesa.DUTdim[0],
                        0, mesa.DUTdim[1]))


    plt.tight_layout()

    plt.savefig("V3/Fig 1(a)")


    return fig,ax


def New_current(mesa, plan, save=True):
    
    L, W = mesa.SIMdim[0], mesa.SIMdim[1]
    constant = np.zeros((mesa.SIMdim[1], mesa.SIMdim[0]))

    
    B = 0
    VB = 0

    def assign2(site, pot, c):
        (x, y) = site.pos
        pot_val = pot[int(y / mesa.a)][int(x / mesa.a)]
        return pot_val + c
    mesa.DUT[(mesa.lat(x, y) for x in range(mesa.SIMdim[0]) for y in range(mesa.SIMdim[1]))] = assign2
    finalized_DUT = mesa.DUT.finalized()

    Lead_n = len(mesa.DUT.leads)

    #    current_fig, current_ax = plt.subplots(figsize=(12,12*W/L))
    if plan['set'] != None:
        for i in range(len(plan['set'])):
            constant += plan['set'][i][0].basis * plan['set'][i][1]
    X = np.arange(0, L * mesa.a, mesa.a)
    Y = np.arange(0, W * mesa.a, mesa.a)
    Y, X = np.meshgrid(Y, X)
    #    current_ax.pcolor(X,Y,np.transpose(constant),cmap = 'Blues',alpha = .5)
    #    current_ax.set_xlabel("coordinates in nm")

    output_dir = plan["fig_dir"]
    current_save = []
    current_save2 = []
    
    
    
    potential = np.copy(constant)

    band_minimum = potential - mesa.Ef * np.ones(np.shape(constant))

    band_minimum = band_minimum / mesa.Ef
    mini, maxi = -1, 1
    fig,ax = plt.subplots(dpi=800, figsize=(4, 4 * W / L))
    img = ax.imshow(potential,
                            origin='lower',
                            extent=(0, mesa.DUTdim[0],
                                    0, mesa.DUTdim[1]),
                            cmap='inferno',
                            vmin=0,
                            vmax=1*mesa.Ef)
        

    pot = potential.transpose()

    ax.contour(X, Y, mesa.get_gates_shape(),
                levels=[0.5],
                colors=('k',),linestyles=('-',),linewidths=(2,))
#                            
#                            
#    ax.contour( X,Y, pot,
#                levels=np.linspace(0, 1, 11)*mesa.Ef,
#                origin='lower',
#                colors=((0.75,0.75,0.75),),linestyles=('-',),linewidths=(0.5,),
#                extent=(0, mesa.DUTdim[0],
#                        0, mesa.DUTdim[1]))
    ax.contour( X,Y, pot,
                levels=[mesa.Ef],
                origin='lower',
                colors=((0.75,0.75,0.75),),linestyles=('-',),linewidths=(2,),
                extent=(0, mesa.DUTdim[0],
                        0, mesa.DUTdim[1]))

    current =  io.loadmat("data/MF_paper_v1 current_density  200203-1308/result")['current_density_result'][2,:]
    
    def edge2site(FDUT,current):
        tags = tuple(tuple(site.tag) for site in FDUT.sites)
        hops = tuple(FDUT.graph)

#        x_current = current[1::2]
#        y_current = current[::2]


        re_current = np.zeros((int(mesa.SIMdim[0]),int(mesa.SIMdim[1]), 2))
        
        for i, (j, k) in enumerate(hops):
#            if j%10!=0 or k%10!=0:
#                pass
            
            coor1 = tags[j]
            coor2 = tags[k]

    
            tag = (coor1, coor2)
            direction = np.squeeze(np.diff(tag, axis=0))
            re_current[int(coor1[0]),int(coor1[1]),0] += direction[0] * current[i]
            re_current[int(coor1[0]),int(coor1[1]),1] += direction[1] * current[i]
#            re_current[int(coor2[0]/10),int(coor2[1]/10),0] += direction[0] * current[i]
#            re_current[int(coor2[0]/10),int(coor2[1]/10),1] += direction[1] * current[i]


        return -re_current/2
    discrete_current = edge2site(finalized_DUT,current)
    from astropy.nddata.utils import block_reduce


    block_size = 10

    original_shape = np.shape(discrete_current[:,:,0])
    reduced_shape = np.array(original_shape)//block_size
    
    trim = np.array(original_shape)%block_size


    
    
    dicrete_current_reduced1 = block_reduce(discrete_current[:,:,0],10,func = np.mean)
    dicrete_current_reduced2 = block_reduce(discrete_current[:,:,1],10,func = np.mean)


    discrete_current = np.dstack((dicrete_current_reduced1,dicrete_current_reduced2))

    speed = np.linalg.norm(discrete_current, axis=-1)

    U = discrete_current[:,:,0]
    V = discrete_current[:,:,1]
    UV=np.sqrt(U**2 + V**2)
    U = U / UV*4;
    V = V / UV*4;
    
    ncurrent = speed.flatten() / (0.09*0.5) # <========= Max edge channel
    ncurrent[np.where(ncurrent>1)]=1
    cspeed = [(1,1, 1, nc) for nc in ncurrent.flatten()]
    
    x = np.linspace(0, (L-trim[0]) * mesa.a, np.shape(discrete_current)[0])
    y = np.linspace(0, (W-trim[1]) * mesa.a, np.shape(discrete_current)[1])
    
    y, x = np.meshgrid(y, x)
    ax.quiver(x,y, U,  V,color = cspeed,scale =2000/20,linewidths=ncurrent.flatten()*5,pivot = 'middle',width = 1/400,headaxislength = 15,headlength = 30, headwidth =16, joinstyle = 'miter',zorder = 100)
    plt.tight_layout()
    plt.savefig("V3/png/Fig 2(c)-inferno2")
        
