# Supplementary material for: Observation of electronic modes in open cavity resonator
Source: Nat Commun. 2023 Jan 26;14:415. doi: 10.1038/s41467-023-36012-2 (PMC9876930; doi:10.1038/s41467-023-36012-2)
Supplement: Supplementary file 4 — Supplementary Software 1 [file 41467_2023_36012_MOESM4_ESM.zip › data/Confocal_FP all_scan 220304-1604-191693950/all scan progress/processor 3 log.txt]

2022.03.04 18:34:57 

2525/2525 (100%) 

expected remaing time 		: 0s
each point time 		: 3s 
time after the start 	: 9023s  
