# Supplementary material for: Observation of electronic modes in open cavity resonator
Source: Nat Commun. 2023 Jan 26;14:415. doi: 10.1038/s41467-023-36012-2 (PMC9876930; doi:10.1038/s41467-023-36012-2)
Supplement: Supplementary file 4 — Supplementary Software 1 [file 41467_2023_36012_MOESM4_ESM.zip › data/Confocal_FP all_scan 220304-1604-191693950/plan.txt]

plan code	:	191693950
what	:	Confocal_FP
DUT	:	Dim: [1000, 1000, 50], a= 5 nm, Ef = 0.007 eV, Fermi wavelength = 56 nm
Gates	:	['P', 'LU', 'LD', 'RU', 'RD']
set	:	None
save	:	True
band	:	False
leads	:	False
bandset	:	None
bandword	:	None
scan	:	[['LU', -0.085, 0.015], ['LD', -0.115, -0.015]]
xaxis	:	VQPC_center
points	:	101
scan2	:	[['P', -0.015, 0.01]]
points2	:	151
yaxis	:	Plunger
magnetic_field	:	0
Bscan	:	None
Bpoints	:	None
ToDo	:	['all_scan']
energy_offset	:	0.0082
energy_scan	:	None
energy_points	:	None
special	:	Confocal_FP
save_dir	:	data/Confocal_FP all_scan 220304-1604-191693950
fig_dir	:	data/Confocal_FP all_scan 220304-1604-191693950/figures
wave_function_region	:	None
args	:	None
