# Supplementary material for: Observation of electronic modes in open cavity resonator
Source: Nat Commun. 2023 Jan 26;14:415. doi: 10.1038/s41467-023-36012-2 (PMC9876930; doi:10.1038/s41467-023-36012-2)
Supplement: Supplementary file 4 — Supplementary Software 1 [file 41467_2023_36012_MOESM4_ESM.zip › data/Confocal_FP simple_transmission 220306-2210-799521985/plan.txt]

plan code	:	799521985
what	:	Confocal_FP
DUT	:	Dim: [1000, 1000, 50], a= 5 nm, Ef = 0.007 eV, Fermi wavelength = 56 nm
Gates	:	['P', 'LU', 'LD', 'RU', 'RD']
set	:	None
save	:	True
band	:	False
leads	:	False
bandset	:	None
bandword	:	None
scan	:	[['LU', -0.16, -0.06], ['LD', -0.16, -0.06], ['RU', -0.16, -0.06], ['RD', -0.16, -0.06], ['P', 0, 0.1]]
xaxis	:	V_LQPC
points	:	20
scan2	:	None
points2	:	None
yaxis	:	None
magnetic_field	:	0
Bscan	:	None
Bpoints	:	None
ToDo	:	['simple_transmission']
energy_offset	:	0.0082
energy_scan	:	None
energy_points	:	None
special	:	Confocal_FP
save_dir	:	data/Confocal_FP simple_transmission  220306-2210-799521985
fig_dir	:	data/Confocal_FP simple_transmission  220306-2210-799521985/figures
wave_function_region	:	None
args	:	[{'points': array([-0.1  , -0.098, -0.096, -0.094, -0.092, -0.09 , -0.088, -0.086,
       -0.084, -0.082, -0.08 , -0.078, -0.076, -0.074, -0.072, -0.07 ,
       -0.068, -0.066, -0.064, -0.062, -0.06 , -0.058, -0.056, -0.054,
       -0.052, -0.05 , -0.048, -0.046, -0.044, -0.042, -0.04 , -0.038,
       -0.036, -0.034, -0.032, -0.03 , -0.028, -0.026, -0.024, -0.022,
       -0.02 , -0.018, -0.016, -0.014, -0.012, -0.01 , -0.008, -0.006,
       -0.004, -0.002,  0.   ,  0.002,  0.004,  0.006,  0.008,  0.01 ,
        0.012,  0.014,  0.016,  0.018,  0.02 ,  0.022,  0.024,  0.026,
        0.028,  0.03 ,  0.032,  0.034,  0.036,  0.038,  0.04 ,  0.042,
        0.044,  0.046,  0.048,  0.05 ,  0.052,  0.054,  0.056,  0.058,
        0.06 ,  0.062,  0.064,  0.066,  0.068,  0.07 ,  0.072,  0.074,
        0.076,  0.078,  0.08 ,  0.082,  0.084,  0.086,  0.088,  0.09 ,
        0.092,  0.094,  0.096,  0.098,  0.1  ]), 'points2': [array([-0.05960645, -0.0596855 , -0.05976456, -0.05984361, -0.05992267,
       -0.05997391, -0.06002334, -0.06007776, -0.06013217, -0.06018139,
       -0.06022802, -0.06027465, -0.06032128, -0.06036722, -0.06041249,
       -0.06045775, -0.06050302, -0.06054672, -0.06058728, -0.06062785,
       -0.06066842, -0.06071434, -0.06078704, -0.06085974, -0.06093244,
       -0.06100538, -0.06103275, -0.06106012, -0.0610875 , -0.06111487,
       -0.06114525, -0.06117624, -0.06120723, -0.06123822, -0.06129725,
       -0.06137031, -0.06144337, -0.06151642, -0.06158426, -0.06164687,
       -0.06170947, -0.06177208, -0.06182307, -0.06185083, -0.06187859,
       -0.06190635, -0.06193036, -0.06193558, -0.06194081, -0.06194603,
       -0.06195125, -0.06204167, -0.06213088, -0.06222009, -0.0623093 ,
       -0.0623872 , -0.06246283, -0.06253847, -0.0626141 , -0.06266754,
       -0.06270987, -0.06275221, -0.06279454, -0.0628011 , -0.06277187,
       -0.06274263, -0.0627134 , -0.06272141, -0.0628039 , -0.06288639,
       -0.06296887, -0.06305018, -0.06312926, -0.06320834, -0.06328743,
       -0.06336651, -0.06343898, -0.06351144, -0.06358391, -0.06365638,
       -0.06365591, -0.06364086, -0.06362581, -0.06361077, -0.06362685,
       -0.06365851, -0.06369017, -0.06372182, -0.06377278, -0.06384305,
       -0.06391331, -0.06398357, -0.06405402, -0.06412496, -0.0641959 ,
       -0.06426685, -0.06433692, -0.06440263, -0.06446835, -0.06453406,
       -0.06459977]), array([-0.08960645, -0.0896855 , -0.08976456, -0.08984361, -0.08992267,
       -0.08997391, -0.09002334, -0.09007776, -0.09013217, -0.09018139,
       -0.09022802, -0.09027465, -0.09032128, -0.09036722, -0.09041249,
       -0.09045775, -0.09050302, -0.09054672, -0.09058728, -0.09062785,
       -0.09066842, -0.09071434, -0.09078704, -0.09085974, -0.09093244,
       -0.09100538, -0.09103275, -0.09106012, -0.0910875 , -0.09111487,
       -0.09114525, -0.09117624, -0.09120723, -0.09123822, -0.09129725,
       -0.09137031, -0.09144337, -0.09151642, -0.09158426, -0.09164687,
       -0.09170947, -0.09177208, -0.09182307, -0.09185083, -0.09187859,
       -0.09190635, -0.09193036, -0.09193558, -0.09194081, -0.09194603,
       -0.09195125, -0.09204167, -0.09213088, -0.09222009, -0.0923093 ,
       -0.0923872 , -0.09246283, -0.09253847, -0.0926141 , -0.09266754,
       -0.09270987, -0.09275221, -0.09279454, -0.0928011 , -0.09277187,
       -0.09274263, -0.0927134 , -0.09272141, -0.0928039 , -0.09288639,
       -0.09296887, -0.09305018, -0.09312926, -0.09320834, -0.09328743,
       -0.09336651, -0.09343898, -0.09351144, -0.09358391, -0.09365638,
       -0.09365591, -0.09364086, -0.09362581, -0.09361077, -0.09362685,
       -0.09365851, -0.09369017, -0.09372182, -0.09377278, -0.09384305,
       -0.09391331, -0.09398357, -0.09405402, -0.09412496, -0.0941959 ,
       -0.09426685, -0.09433692, -0.09440263, -0.09446835, -0.09453406,
       -0.09459977]), array([-0.05960645, -0.0596855 , -0.05976456, -0.05984361, -0.05992267,
       -0.05997391, -0.06002334, -0.06007776, -0.06013217, -0.06018139,
       -0.06022802, -0.06027465, -0.06032128, -0.06036722, -0.06041249,
       -0.06045775, -0.06050302, -0.06054672, -0.06058728, -0.06062785,
       -0.06066842, -0.06071434, -0.06078704, -0.06085974, -0.06093244,
       -0.06100538, -0.06103275, -0.06106012, -0.0610875 , -0.06111487,
       -0.06114525, -0.06117624, -0.06120723, -0.06123822, -0.06129725,
       -0.06137031, -0.06144337, -0.06151642, -0.06158426, -0.06164687,
       -0.06170947, -0.06177208, -0.06182307, -0.06185083, -0.06187859,
       -0.06190635, -0.06193036, -0.06193558, -0.06194081, -0.06194603,
       -0.06195125, -0.06204167, -0.06213088, -0.06222009, -0.0623093 ,
       -0.0623872 , -0.06246283, -0.06253847, -0.0626141 , -0.06266754,
       -0.06270987, -0.06275221, -0.06279454, -0.0628011 , -0.06277187,
       -0.06274263, -0.0627134 , -0.06272141, -0.0628039 , -0.06288639,
       -0.06296887, -0.06305018, -0.06312926, -0.06320834, -0.06328743,
       -0.06336651, -0.06343898, -0.06351144, -0.06358391, -0.06365638,
       -0.06365591, -0.06364086, -0.06362581, -0.06361077, -0.06362685,
       -0.06365851, -0.06369017, -0.06372182, -0.06377278, -0.06384305,
       -0.06391331, -0.06398357, -0.06405402, -0.06412496, -0.0641959 ,
       -0.06426685, -0.06433692, -0.06440263, -0.06446835, -0.06453406,
       -0.06459977]), array([-0.08960645, -0.0896855 , -0.08976456, -0.08984361, -0.08992267,
       -0.08997391, -0.09002334, -0.09007776, -0.09013217, -0.09018139,
       -0.09022802, -0.09027465, -0.09032128, -0.09036722, -0.09041249,
       -0.09045775, -0.09050302, -0.09054672, -0.09058728, -0.09062785,
       -0.09066842, -0.09071434, -0.09078704, -0.09085974, -0.09093244,
       -0.09100538, -0.09103275, -0.09106012, -0.0910875 , -0.09111487,
       -0.09114525, -0.09117624, -0.09120723, -0.09123822, -0.09129725,
       -0.09137031, -0.09144337, -0.09151642, -0.09158426, -0.09164687,
       -0.09170947, -0.09177208, -0.09182307, -0.09185083, -0.09187859,
       -0.09190635, -0.09193036, -0.09193558, -0.09194081, -0.09194603,
       -0.09195125, -0.09204167, -0.09213088, -0.09222009, -0.0923093 ,
       -0.0923872 , -0.09246283, -0.09253847, -0.0926141 , -0.09266754,
       -0.09270987, -0.09275221, -0.09279454, -0.0928011 , -0.09277187,
       -0.09274263, -0.0927134 , -0.09272141, -0.0928039 , -0.09288639,
       -0.09296887, -0.09305018, -0.09312926, -0.09320834, -0.09328743,
       -0.09336651, -0.09343898, -0.09351144, -0.09358391, -0.09365638,
       -0.09365591, -0.09364086, -0.09362581, -0.09361077, -0.09362685,
       -0.09365851, -0.09369017, -0.09372182, -0.09377278, -0.09384305,
       -0.09391331, -0.09398357, -0.09405402, -0.09412496, -0.0941959 ,
       -0.09426685, -0.09433692, -0.09440263, -0.09446835, -0.09453406,
       -0.09459977]), array([-0.008  , -0.00796, -0.00792, -0.00788, -0.00784, -0.0078 ,
       -0.00776, -0.00772, -0.00768, -0.00764, -0.0076 , -0.00756,
       -0.00752, -0.00748, -0.00744, -0.0074 , -0.00736, -0.00732,
       -0.00728, -0.00724, -0.0072 , -0.00716, -0.00712, -0.00708,
       -0.00704, -0.007  , -0.00696, -0.00692, -0.00688, -0.00684,
       -0.0068 , -0.00676, -0.00672, -0.00668, -0.00664, -0.0066 ,
       -0.00656, -0.00652, -0.00648, -0.00644, -0.0064 , -0.00636,
       -0.00632, -0.00628, -0.00624, -0.0062 , -0.00616, -0.00612,
       -0.00608, -0.00604, -0.006  , -0.00596, -0.00592, -0.00588,
       -0.00584, -0.0058 , -0.00576, -0.00572, -0.00568, -0.00564,
       -0.0056 , -0.00556, -0.00552, -0.00548, -0.00544, -0.0054 ,
       -0.00536, -0.00532, -0.00528, -0.00524, -0.0052 , -0.00516,
       -0.00512, -0.00508, -0.00504, -0.005  , -0.00496, -0.00492,
       -0.00488, -0.00484, -0.0048 , -0.00476, -0.00472, -0.00468,
       -0.00464, -0.0046 , -0.00456, -0.00452, -0.00448, -0.00444,
       -0.0044 , -0.00436, -0.00432, -0.00428, -0.00424, -0.0042 ,
       -0.00416, -0.00412, -0.00408, -0.00404, -0.004  ])], 'kind': 'MG'}]
