# Supplementary material for: Observation of electronic modes in open cavity resonator
Source: Nat Commun. 2023 Jan 26;14:415. doi: 10.1038/s41467-023-36012-2 (PMC9876930; doi:10.1038/s41467-023-36012-2)
Supplement: Supplementary file 4 — Supplementary Software 1 [file 41467_2023_36012_MOESM4_ESM.zip › data/Confocal_FP simple_transmission 220429-1934-114517237/plan.txt]

plan code	:	114517237
what	:	Confocal_FP
DUT	:	Dim: [1000, 1000, 50], a= 5 nm, Ef = 0.007 eV, Fermi wavelength = 56 nm
Gates	:	['P', 'LU', 'LD', 'RU', 'RD']
set	:	None
save	:	True
band	:	False
leads	:	False
bandset	:	None
bandword	:	None
scan	:	[['LU', -0.16, -0.06], ['LD', -0.16, -0.06], ['RU', -0.16, -0.06], ['RD', -0.16, -0.06], ['P', 0, 0.1]]
xaxis	:	V_LQPC
points	:	20
scan2	:	None
points2	:	None
yaxis	:	None
magnetic_field	:	0
Bscan	:	None
Bpoints	:	None
ToDo	:	['simple_transmission']
energy_offset	:	0.0082
energy_scan	:	None
energy_points	:	None
special	:	Confocal_FP
save_dir	:	data/Confocal_FP simple_transmission  220429-1934-114517237
fig_dir	:	data/Confocal_FP simple_transmission  220429-1934-114517237/figures
wave_function_region	:	None
args	:	[{'points': array([-0.2  , -0.196, -0.192, -0.188, -0.184, -0.18 , -0.176, -0.172,
       -0.168, -0.164, -0.16 , -0.156, -0.152, -0.148, -0.144, -0.14 ,
       -0.136, -0.132, -0.128, -0.124, -0.12 , -0.116, -0.112, -0.108,
       -0.104, -0.1  , -0.096, -0.092, -0.088, -0.084, -0.08 , -0.076,
       -0.072, -0.068, -0.064, -0.06 , -0.056, -0.052, -0.048, -0.044,
       -0.04 , -0.036, -0.032, -0.028, -0.024, -0.02 , -0.016, -0.012,
       -0.008, -0.004,  0.   ,  0.004,  0.008,  0.012,  0.016,  0.02 ,
        0.024,  0.028,  0.032,  0.036,  0.04 ,  0.044,  0.048,  0.052,
        0.056,  0.06 ,  0.064,  0.068,  0.072,  0.076,  0.08 ,  0.084,
        0.088,  0.092,  0.096,  0.1  ,  0.104,  0.108,  0.112,  0.116,
        0.12 ,  0.124,  0.128,  0.132,  0.136,  0.14 ,  0.144,  0.148,
        0.152,  0.156,  0.16 ,  0.164,  0.168,  0.172,  0.176,  0.18 ,
        0.184,  0.188,  0.192,  0.196,  0.2  ]), 'points2': [array([-0.05960645, -0.05964598, -0.0596855 , -0.05972503, -0.05976456,
       -0.05980408, -0.05984361, -0.05988314, -0.05992267, -0.05995107,
       -0.05997391, -0.05999675, -0.06002334, -0.06005055, -0.06007776,
       -0.06010496, -0.06013217, -0.06015808, -0.06018139, -0.06020471,
       -0.06022802, -0.06025134, -0.06027465, -0.06029796, -0.06032128,
       -0.06034459, -0.06036722, -0.06038985, -0.06041249, -0.06043512,
       -0.06045775, -0.06048038, -0.06050302, -0.06052565, -0.06054672,
       -0.060567  , -0.06058728, -0.06060757, -0.06062785, -0.06064813,
       -0.06066842, -0.0606887 , -0.06071434, -0.06075069, -0.06078704,
       -0.06082339, -0.06085974, -0.06089609, -0.06093244, -0.06096879,
       -0.06100538, -0.06101907, -0.06103275, -0.06104644, -0.06106012,
       -0.06107381, -0.0610875 , -0.06110118, -0.06111487, -0.06112976,
       -0.06114525, -0.06116075, -0.06117624, -0.06119174, -0.06120723,
       -0.06122272, -0.06123822, -0.06126072, -0.06129725, -0.06133378,
       -0.06137031, -0.06140684, -0.06144337, -0.06147989, -0.06151642,
       -0.06155295, -0.06158426, -0.06161556, -0.06164687, -0.06167817,
       -0.06170947, -0.06174078, -0.06177208, -0.06180339, -0.06182307,
       -0.06183695, -0.06185083, -0.06186471, -0.06187859, -0.06189247,
       -0.06190635, -0.06192023, -0.06193036, -0.06193297, -0.06193558,
       -0.06193819, -0.06194081, -0.06194342, -0.06194603, -0.06194864,
       -0.06195125, -0.061997  , -0.06204167, -0.06208628, -0.06213088,
       -0.06217549, -0.06222009, -0.0622647 , -0.0623093 , -0.06234938,
       -0.0623872 , -0.06242502, -0.06246283, -0.06250065, -0.06253847,
       -0.06257629, -0.0626141 , -0.06264637, -0.06266754, -0.06268871,
       -0.06270987, -0.06273104, -0.06275221, -0.06277338, -0.06279454,
       -0.06281571, -0.0628011 , -0.06278648, -0.06277187, -0.06275725,
       -0.06274263, -0.06272802, -0.0627134 , -0.06269879, -0.06272141,
       -0.06276265, -0.0628039 , -0.06284514, -0.06288639, -0.06292763,
       -0.06296887, -0.06300995, -0.06305018, -0.06308972, -0.06312926,
       -0.0631688 , -0.06320834, -0.06324789, -0.06328743, -0.06332697,
       -0.06336651, -0.06340274, -0.06343898, -0.06347521, -0.06351144,
       -0.06354768, -0.06358391, -0.06362014, -0.06365638, -0.06366344,
       -0.06365591, -0.06364839, -0.06364086, -0.06363334, -0.06362581,
       -0.06361829, -0.06361077, -0.06361103, -0.06362685, -0.06364268,
       -0.06365851, -0.06367434, -0.06369017, -0.063706  , -0.06372182,
       -0.06373765, -0.06377278, -0.06380792, -0.06384305, -0.06387818,
       -0.06391331, -0.06394844, -0.06398357, -0.06401868, -0.06405402,
       -0.06408949, -0.06412496, -0.06416043, -0.0641959 , -0.06423138,
       -0.06426685, -0.06430232, -0.06433692, -0.06436978, -0.06440263,
       -0.06443549, -0.06446835, -0.0645012 , -0.06453406, -0.06456692,
       -0.06459977]), array([-0.08960645, -0.08964598, -0.0896855 , -0.08972503, -0.08976456,
       -0.08980408, -0.08984361, -0.08988314, -0.08992267, -0.08995107,
       -0.08997391, -0.08999675, -0.09002334, -0.09005055, -0.09007776,
       -0.09010496, -0.09013217, -0.09015808, -0.09018139, -0.09020471,
       -0.09022802, -0.09025134, -0.09027465, -0.09029796, -0.09032128,
       -0.09034459, -0.09036722, -0.09038985, -0.09041249, -0.09043512,
       -0.09045775, -0.09048038, -0.09050302, -0.09052565, -0.09054672,
       -0.090567  , -0.09058728, -0.09060757, -0.09062785, -0.09064813,
       -0.09066842, -0.0906887 , -0.09071434, -0.09075069, -0.09078704,
       -0.09082339, -0.09085974, -0.09089609, -0.09093244, -0.09096879,
       -0.09100538, -0.09101907, -0.09103275, -0.09104644, -0.09106012,
       -0.09107381, -0.0910875 , -0.09110118, -0.09111487, -0.09112976,
       -0.09114525, -0.09116075, -0.09117624, -0.09119174, -0.09120723,
       -0.09122272, -0.09123822, -0.09126072, -0.09129725, -0.09133378,
       -0.09137031, -0.09140684, -0.09144337, -0.09147989, -0.09151642,
       -0.09155295, -0.09158426, -0.09161556, -0.09164687, -0.09167817,
       -0.09170947, -0.09174078, -0.09177208, -0.09180339, -0.09182307,
       -0.09183695, -0.09185083, -0.09186471, -0.09187859, -0.09189247,
       -0.09190635, -0.09192023, -0.09193036, -0.09193297, -0.09193558,
       -0.09193819, -0.09194081, -0.09194342, -0.09194603, -0.09194864,
       -0.09195125, -0.091997  , -0.09204167, -0.09208628, -0.09213088,
       -0.09217549, -0.09222009, -0.0922647 , -0.0923093 , -0.09234938,
       -0.0923872 , -0.09242502, -0.09246283, -0.09250065, -0.09253847,
       -0.09257629, -0.0926141 , -0.09264637, -0.09266754, -0.09268871,
       -0.09270987, -0.09273104, -0.09275221, -0.09277338, -0.09279454,
       -0.09281571, -0.0928011 , -0.09278648, -0.09277187, -0.09275725,
       -0.09274263, -0.09272802, -0.0927134 , -0.09269879, -0.09272141,
       -0.09276265, -0.0928039 , -0.09284514, -0.09288639, -0.09292763,
       -0.09296887, -0.09300995, -0.09305018, -0.09308972, -0.09312926,
       -0.0931688 , -0.09320834, -0.09324789, -0.09328743, -0.09332697,
       -0.09336651, -0.09340274, -0.09343898, -0.09347521, -0.09351144,
       -0.09354768, -0.09358391, -0.09362014, -0.09365638, -0.09366344,
       -0.09365591, -0.09364839, -0.09364086, -0.09363334, -0.09362581,
       -0.09361829, -0.09361077, -0.09361103, -0.09362685, -0.09364268,
       -0.09365851, -0.09367434, -0.09369017, -0.093706  , -0.09372182,
       -0.09373765, -0.09377278, -0.09380792, -0.09384305, -0.09387818,
       -0.09391331, -0.09394844, -0.09398357, -0.09401868, -0.09405402,
       -0.09408949, -0.09412496, -0.09416043, -0.0941959 , -0.09423138,
       -0.09426685, -0.09430232, -0.09433692, -0.09436978, -0.09440263,
       -0.09443549, -0.09446835, -0.0945012 , -0.09453406, -0.09456692,
       -0.09459977]), array([-0.05960645, -0.05964598, -0.0596855 , -0.05972503, -0.05976456,
       -0.05980408, -0.05984361, -0.05988314, -0.05992267, -0.05995107,
       -0.05997391, -0.05999675, -0.06002334, -0.06005055, -0.06007776,
       -0.06010496, -0.06013217, -0.06015808, -0.06018139, -0.06020471,
       -0.06022802, -0.06025134, -0.06027465, -0.06029796, -0.06032128,
       -0.06034459, -0.06036722, -0.06038985, -0.06041249, -0.06043512,
       -0.06045775, -0.06048038, -0.06050302, -0.06052565, -0.06054672,
       -0.060567  , -0.06058728, -0.06060757, -0.06062785, -0.06064813,
       -0.06066842, -0.0606887 , -0.06071434, -0.06075069, -0.06078704,
       -0.06082339, -0.06085974, -0.06089609, -0.06093244, -0.06096879,
       -0.06100538, -0.06101907, -0.06103275, -0.06104644, -0.06106012,
       -0.06107381, -0.0610875 , -0.06110118, -0.06111487, -0.06112976,
       -0.06114525, -0.06116075, -0.06117624, -0.06119174, -0.06120723,
       -0.06122272, -0.06123822, -0.06126072, -0.06129725, -0.06133378,
       -0.06137031, -0.06140684, -0.06144337, -0.06147989, -0.06151642,
       -0.06155295, -0.06158426, -0.06161556, -0.06164687, -0.06167817,
       -0.06170947, -0.06174078, -0.06177208, -0.06180339, -0.06182307,
       -0.06183695, -0.06185083, -0.06186471, -0.06187859, -0.06189247,
       -0.06190635, -0.06192023, -0.06193036, -0.06193297, -0.06193558,
       -0.06193819, -0.06194081, -0.06194342, -0.06194603, -0.06194864,
       -0.06195125, -0.061997  , -0.06204167, -0.06208628, -0.06213088,
       -0.06217549, -0.06222009, -0.0622647 , -0.0623093 , -0.06234938,
       -0.0623872 , -0.06242502, -0.06246283, -0.06250065, -0.06253847,
       -0.06257629, -0.0626141 , -0.06264637, -0.06266754, -0.06268871,
       -0.06270987, -0.06273104, -0.06275221, -0.06277338, -0.06279454,
       -0.06281571, -0.0628011 , -0.06278648, -0.06277187, -0.06275725,
       -0.06274263, -0.06272802, -0.0627134 , -0.06269879, -0.06272141,
       -0.06276265, -0.0628039 , -0.06284514, -0.06288639, -0.06292763,
       -0.06296887, -0.06300995, -0.06305018, -0.06308972, -0.06312926,
       -0.0631688 , -0.06320834, -0.06324789, -0.06328743, -0.06332697,
       -0.06336651, -0.06340274, -0.06343898, -0.06347521, -0.06351144,
       -0.06354768, -0.06358391, -0.06362014, -0.06365638, -0.06366344,
       -0.06365591, -0.06364839, -0.06364086, -0.06363334, -0.06362581,
       -0.06361829, -0.06361077, -0.06361103, -0.06362685, -0.06364268,
       -0.06365851, -0.06367434, -0.06369017, -0.063706  , -0.06372182,
       -0.06373765, -0.06377278, -0.06380792, -0.06384305, -0.06387818,
       -0.06391331, -0.06394844, -0.06398357, -0.06401868, -0.06405402,
       -0.06408949, -0.06412496, -0.06416043, -0.0641959 , -0.06423138,
       -0.06426685, -0.06430232, -0.06433692, -0.06436978, -0.06440263,
       -0.06443549, -0.06446835, -0.0645012 , -0.06453406, -0.06456692,
       -0.06459977]), array([-0.08960645, -0.08964598, -0.0896855 , -0.08972503, -0.08976456,
       -0.08980408, -0.08984361, -0.08988314, -0.08992267, -0.08995107,
       -0.08997391, -0.08999675, -0.09002334, -0.09005055, -0.09007776,
       -0.09010496, -0.09013217, -0.09015808, -0.09018139, -0.09020471,
       -0.09022802, -0.09025134, -0.09027465, -0.09029796, -0.09032128,
       -0.09034459, -0.09036722, -0.09038985, -0.09041249, -0.09043512,
       -0.09045775, -0.09048038, -0.09050302, -0.09052565, -0.09054672,
       -0.090567  , -0.09058728, -0.09060757, -0.09062785, -0.09064813,
       -0.09066842, -0.0906887 , -0.09071434, -0.09075069, -0.09078704,
       -0.09082339, -0.09085974, -0.09089609, -0.09093244, -0.09096879,
       -0.09100538, -0.09101907, -0.09103275, -0.09104644, -0.09106012,
       -0.09107381, -0.0910875 , -0.09110118, -0.09111487, -0.09112976,
       -0.09114525, -0.09116075, -0.09117624, -0.09119174, -0.09120723,
       -0.09122272, -0.09123822, -0.09126072, -0.09129725, -0.09133378,
       -0.09137031, -0.09140684, -0.09144337, -0.09147989, -0.09151642,
       -0.09155295, -0.09158426, -0.09161556, -0.09164687, -0.09167817,
       -0.09170947, -0.09174078, -0.09177208, -0.09180339, -0.09182307,
       -0.09183695, -0.09185083, -0.09186471, -0.09187859, -0.09189247,
       -0.09190635, -0.09192023, -0.09193036, -0.09193297, -0.09193558,
       -0.09193819, -0.09194081, -0.09194342, -0.09194603, -0.09194864,
       -0.09195125, -0.091997  , -0.09204167, -0.09208628, -0.09213088,
       -0.09217549, -0.09222009, -0.0922647 , -0.0923093 , -0.09234938,
       -0.0923872 , -0.09242502, -0.09246283, -0.09250065, -0.09253847,
       -0.09257629, -0.0926141 , -0.09264637, -0.09266754, -0.09268871,
       -0.09270987, -0.09273104, -0.09275221, -0.09277338, -0.09279454,
       -0.09281571, -0.0928011 , -0.09278648, -0.09277187, -0.09275725,
       -0.09274263, -0.09272802, -0.0927134 , -0.09269879, -0.09272141,
       -0.09276265, -0.0928039 , -0.09284514, -0.09288639, -0.09292763,
       -0.09296887, -0.09300995, -0.09305018, -0.09308972, -0.09312926,
       -0.0931688 , -0.09320834, -0.09324789, -0.09328743, -0.09332697,
       -0.09336651, -0.09340274, -0.09343898, -0.09347521, -0.09351144,
       -0.09354768, -0.09358391, -0.09362014, -0.09365638, -0.09366344,
       -0.09365591, -0.09364839, -0.09364086, -0.09363334, -0.09362581,
       -0.09361829, -0.09361077, -0.09361103, -0.09362685, -0.09364268,
       -0.09365851, -0.09367434, -0.09369017, -0.093706  , -0.09372182,
       -0.09373765, -0.09377278, -0.09380792, -0.09384305, -0.09387818,
       -0.09391331, -0.09394844, -0.09398357, -0.09401868, -0.09405402,
       -0.09408949, -0.09412496, -0.09416043, -0.0941959 , -0.09423138,
       -0.09426685, -0.09430232, -0.09433692, -0.09436978, -0.09440263,
       -0.09443549, -0.09446835, -0.0945012 , -0.09453406, -0.09456692,
       -0.09459977]), array([-0.008  , -0.00798, -0.00796, -0.00794, -0.00792, -0.0079 ,
       -0.00788, -0.00786, -0.00784, -0.00782, -0.0078 , -0.00778,
       -0.00776, -0.00774, -0.00772, -0.0077 , -0.00768, -0.00766,
       -0.00764, -0.00762, -0.0076 , -0.00758, -0.00756, -0.00754,
       -0.00752, -0.0075 , -0.00748, -0.00746, -0.00744, -0.00742,
       -0.0074 , -0.00738, -0.00736, -0.00734, -0.00732, -0.0073 ,
       -0.00728, -0.00726, -0.00724, -0.00722, -0.0072 , -0.00718,
       -0.00716, -0.00714, -0.00712, -0.0071 , -0.00708, -0.00706,
       -0.00704, -0.00702, -0.007  , -0.00698, -0.00696, -0.00694,
       -0.00692, -0.0069 , -0.00688, -0.00686, -0.00684, -0.00682,
       -0.0068 , -0.00678, -0.00676, -0.00674, -0.00672, -0.0067 ,
       -0.00668, -0.00666, -0.00664, -0.00662, -0.0066 , -0.00658,
       -0.00656, -0.00654, -0.00652, -0.0065 , -0.00648, -0.00646,
       -0.00644, -0.00642, -0.0064 , -0.00638, -0.00636, -0.00634,
       -0.00632, -0.0063 , -0.00628, -0.00626, -0.00624, -0.00622,
       -0.0062 , -0.00618, -0.00616, -0.00614, -0.00612, -0.0061 ,
       -0.00608, -0.00606, -0.00604, -0.00602, -0.006  , -0.00598,
       -0.00596, -0.00594, -0.00592, -0.0059 , -0.00588, -0.00586,
       -0.00584, -0.00582, -0.0058 , -0.00578, -0.00576, -0.00574,
       -0.00572, -0.0057 , -0.00568, -0.00566, -0.00564, -0.00562,
       -0.0056 , -0.00558, -0.00556, -0.00554, -0.00552, -0.0055 ,
       -0.00548, -0.00546, -0.00544, -0.00542, -0.0054 , -0.00538,
       -0.00536, -0.00534, -0.00532, -0.0053 , -0.00528, -0.00526,
       -0.00524, -0.00522, -0.0052 , -0.00518, -0.00516, -0.00514,
       -0.00512, -0.0051 , -0.00508, -0.00506, -0.00504, -0.00502,
       -0.005  , -0.00498, -0.00496, -0.00494, -0.00492, -0.0049 ,
       -0.00488, -0.00486, -0.00484, -0.00482, -0.0048 , -0.00478,
       -0.00476, -0.00474, -0.00472, -0.0047 , -0.00468, -0.00466,
       -0.00464, -0.00462, -0.0046 , -0.00458, -0.00456, -0.00454,
       -0.00452, -0.0045 , -0.00448, -0.00446, -0.00444, -0.00442,
       -0.0044 , -0.00438, -0.00436, -0.00434, -0.00432, -0.0043 ,
       -0.00428, -0.00426, -0.00424, -0.00422, -0.0042 , -0.00418,
       -0.00416, -0.00414, -0.00412, -0.0041 , -0.00408, -0.00406,
       -0.00404, -0.00402, -0.004  ])], 'kind': 'MG'}]
