# Supplementary material for: Observation of electronic modes in open cavity resonator
Source: Nat Commun. 2023 Jan 26;14:415. doi: 10.1038/s41467-023-36012-2 (PMC9876930; doi:10.1038/s41467-023-36012-2)
Supplement: Supplementary file 4 — Supplementary Software 1 [file 41467_2023_36012_MOESM4_ESM.zip › log.xlsx]

## Sheet: Sheet1
Code	What	ToDO	Finish	Time taken	special	x dim	y dim	z dim	lattice constant	set	Bset	Bmin	Bmax	Bpoints	Energy offset	Energy min	Energy max	Energy points	xaxis	xgates	xmin	xmax	xpoints	ygate	ymin	ymax	ypoints
