# Supplementary material for: Observation of electronic modes in open cavity resonator
Source: Nat Commun. 2023 Jan 26;14:415. doi: 10.1038/s41467-023-36012-2 (PMC9876930; doi:10.1038/s41467-023-36012-2)
Supplement: Supplementary file 4 — Supplementary Software 1 [file 41467_2023_36012_MOESM4_ESM.zip › requirements.txt]

kwant==1.4.0
matplotlib==3.0.3
numpy==1.16.2
openpyxl==2.6.1
scipy==1.2.1
tqdm==4.31.1
