# Supplementary material for: Observation of electronic modes in open cavity resonator
Source: Nat Commun. 2023 Jan 26;14:415. doi: 10.1038/s41467-023-36012-2 (PMC9876930; doi:10.1038/s41467-023-36012-2)
Supplement: Supplementary file 4 — Supplementary Software 1 [file 41467_2023_36012_MOESM4_ESM.zip › Source code for publication.ipynb]

# %% [markdown]
# Source code

## 1. Loading necessary libraries and modules
  ***
    

Necessary libraries
<br>
1. numpy : For rray data handeling. 
2. matplotlib : For plotting
3. KWANT : For doing tight-binding simuation
4. scipy : For data saving and loading
5. tqdm : For easy progress bar
6. openpyxl : For logging 

# %% [code]
pip install -r requirements.txt # For installing the requirements libs. 

# %% [code]
import numpy as np 
import matplotlib.pyplot as plt
import scipy.io as spio

from Calculation.errors import *    # Error handling module
from Calculation.mesa import *      # Class for creating the scattering center
from Calculation.gate import *      # Class for creating the gate
from Calculation.plan import *      # Class for determining what to calculate
from Calculation.all_scan import *  # Module for transport simulation only, but with a multiprocessing. 
from Calculation.result4 import *   # Module for calcuating various things.

from utill import *                 # Module for loading the data

# %% [markdown]
## 2. Generating the scattering center and gates
   ***

# %% [code]
sizex=1000;sizey=1000;

DUT1 = mesa([sizex,sizey, 50], 5,special = 'Confocal_FP') 
'''
mesa([X,Y,Z], a,special = 'Confocal_FP') 

=> Make a scattering center object with a X x Y nm square grid with the lattice constant of a.
The gate potential will be calculated at Z nm above the 2DEG. 

Special determines the geometry of the lead. 
'''


lib = spio.loadmat('confocal_sym.mat')   # Loading the geometric definition of the gates

xshift=500; yshift=500
lib['gp']=lib['gp']+[xshift,yshift]
lib['g1']=lib['g1']+[xshift, yshift]
lib['g2']=lib['g2']+[xshift, yshift]
lib['g3']=lib['g3']+[xshift, yshift]
lib['g4']=lib['g4']+[xshift, yshift]

P = gate(DUT1, "P", lib['gp']) 
LU = gate(DUT1, "LU", lib['g1']) #Left-Up
LD = gate(DUT1, "LD", lib['g2']) #Left-Down
RU = gate(DUT1, "RU", lib['g3']) #Right-Up
RD = gate(DUT1, "RD", lib['g4']) #Right-Down
'''
gate(mesa, name, coordinates) 

=> Make a gate object based on the previously defined "mesa" object. 
coordinates should be given as the list as [[x1,y1],[x2,y2],...,[xn,yn]] in the CCW direction.
'''

# %% [markdown]
### 2.1 Plotting the scattering region and gates

# %% [code]
x = np.linspace(0,1000,201)
fig, ax = plt.subplots(dpi = 200, figsize = (3,3))

ax.plot(P.shape[:,0],P.shape[:,1],c='w')
ax.pcolormesh(x,x,P.basis+LU.basis+LD.basis+RU.basis+RD.basis)
ax.set_xlim(0,1000)
ax.set_ylim(0,1000)

ax.plot(LU.shape[:,0],LU.shape[:,1],c='w')
ax.plot(LD.shape[:,0],LD.shape[:,1],c='w')
ax.plot(RU.shape[:,0],RU.shape[:,1],c='w')
ax.plot(RD.shape[:,0],RD.shape[:,1],c='w')


# %% [markdown]
# 3. Characterizing the QPC with a 15 mV detuning
***

# %% [code]
plan10 = plan("Confocal_FP", DUT1, [P,LU,LD,RU,RD], 
    band = False,
#     set = [[P,0.06]],
    scan = [[LU, -0.1+0.015,-0.0+0.015],[LD,-0.1-0.015,-0.0-0.015]], # x scanning gates and scanning region
    points = 101,                                                     # x scan points
    xaxis = 'VQPC_center',                                            # x axis name 
    scan2 = [[P, -0.015,0.01]],                                       # y scanning gates and scanning region
    points2 = 151,                                                    # y scan points
    yaxis = 'Plunger',                                                # y axis name 
    magnetic_field = 0,                                               # magnetic field
    energy_offset = 0.0082,                                           # energy which the tranmission will be calculated
    ToDo = [all_scan])                                                # function to run
'''
plan(name_of_simulation, mesa, gates, **Details of the simulation) 

=> Making a simulation plan object. Here, we do a characterization of the QPC 
as a function of V_LU, V_LD and V_P. V_LU and V_LD has 15 mV of detuning. 

The simulation will be done at 8.2 meV above the bottom of the dispersion. 

when plan.do() is entered, the plan will run the inserted function 

Each time running the code, a random 9 digit number gives a each running a unique ID. 
'''


code10 = plan10.get_plans()['save_dir'] # 
print(code10)

data_10 = plan10.DO() # Do the scan.

# %% [markdown]
## 3.1 Result

# %% [markdown]

![Run?](IMG1.png)

# %% [code]
scan_code = 191693950
data=load_scan("{}".format(scan_code),leads = ['01','02','03'])
x = np.linspace(-0.1,-0.0,101)
y = np.linspace(-0.015,0.01,151)

fig,ax = plt.subplots(dpi = 200, figsize = (3,2))
img = ax.pcolormesh(x,y,data)
plt.colorbar(img)

plt.xlabel(r"$V_{center}$  [ V ]")
plt.ylabel(r"$V_{P}$  [ V ]")
plt.title('Scan "{}"'.format(scan_code), fontsize = 7)
plt.tight_layout()

plt.show()

# %% [markdown]
# 4. Extracting the conductance contour
***

# %% [code]
import scipy.interpolate as intp
scan_code = 191693950
data=load_scan("{}".format(scan_code),leads = ['01','02','03'])


x = np.linspace(-0.1,-0.0,101)
y = np.linspace(-0.015,0.01,151)

fig,ax = plt.subplots(dpi = 200, figsize = (4,4))
plt.xlabel(r"$V_{center}$  [ V ]")
plt.ylabel(r"$V_{P}$  [ V ]")
plt.title('Scan "{}"'.format(scan_code), fontsize = 7)
plt.tight_layout()

img = ax.pcolormesh(x,y,data)                        # Plotting the 2D data
plt.colorbar(img)  

c = ax.contour(x,y,data, levels =[ 0.5],colors = 'w', )   # draw white contours 


all_seg = c.allsegs
intps_15mV = {}
levels = [0.5]

for i,seg in enumerate(all_seg):
    
    if len(seg)<1:
        continue
    key = "T={:.2f}".format(levels[i])
    
    seg=seg[0]                                     # Extracting the contour line points
    intp_ = intp.interp1d(seg[:,1],seg[:,0])       # Do the interpolatioon
    intps_15mV[key] = intp_              
    plt.plot(seg[:,0],seg[:,1], label = 'T=0.5', c= 'r',)

ax.legend()

plt.show()

# %% [markdown]
# 5. Running Simulation along the T=0.5 contour
***

# %% [code]
Bs = np.linspace(-0.1,0.1,101)
VP = np.linspace(-8/1000,-4/1000,101)

VQPC_center = intps['T=0.50'](VP)
gates = [LU,LD,
         RU,RD,
         P]  

voltages = [VQPC_center+15/1000,VQPC_center-15/1000,
            VQPC_center+15/1000,VQPC_center-15/1000,
            VP]


plan10 = plan("Confocal_FP", DUT1, [P,LU,LD,RU,RD], 
    band = False,
#     set = [[P,0.06]],
    scan = [[LU, -0.16,-0.06],[LD,-0.16,-0.06],[RU, -0.16,-0.06],[RD,-0.16,-0.06],[P,-0,0.1]],
    points = 20,
    xaxis = 'V_LQPC',
#     scan2 = [[P, -0.02,0.06]],
#     points2 = 16,
#     yaxis = 'Plunger',    
    magnetic_field = 0,
    energy_offset = 0.0082,
    args = [{"points":Bs,"points2":voltages,'kind':"MG"}],
    ToDo = [simple_transmission])   # Simple transmission : Do the transport simulation using the given values

code10 = plan10.get_plans()['save_dir']

print(code10)

data_10 = plan10.DO()

# %% [markdown]
## 5.1 Result

# %% [markdown]
![Run?](IMG2.png)

# %% [code]
data = load_scan("799521985",leads= ['01'])
VP = np.linspace(-8/1000,-4/1000,101)
B = np.linspace(-0.1,0.1,101)
fig, ax = plt.subplots(dpi = 200, figsize = (4,3))

img = ax.pcolormesh(VP*1000,B,data)

ax.set_xlabel(r"$V_{P}$  [ mV ]")
ax.set_ylabel(r"$B$  [ T ]")
plt.colorbar(img)

plt.tight_layout()

# %% [markdown]
# Fig e data (Larger range scan)

# %% [code]
Bs = np.linspace(-0.2,0.2,101)
VP = np.linspace(-8/1000,-4/1000,201)

data = load_scan("114517237",leads= ['01'])
fig, ax = plt.subplots(dpi = 200, figsize = (4,3))

img = ax.pcolormesh(VP*1000,Bs,data)

ax.set_xlabel(r"$V_{P}$  [ mV ]")
ax.set_ylabel(r"$B$  [ T ]")
plt.colorbar(img)

plt.tight_layout()


# %% [markdown]
# 6. Calculating the S-matrix and lead wave functions
***

# %% [markdown]
## 6.1 Find the points to calculate the wave function

# %% [markdown]
### 6.1.1 Find maximum points for sub peak

# %% [code]
from scipy.signal import find_peaks

data = load_scan("799521985",leads= ['01'])
VP = np.linspace(-8/1000,-4/1000,101)
B = np.linspace(-0.1,0.1,101)

plt.figure(dpi = 200, figsize  =(2,3))

plt.plot(VP*1000, data[np.argmin(np.abs(B)),:])
peak_test_0 = find_peaks(data[np.argmin(np.abs(B)),:])[0]

for i,peak in enumerate(peak_test_0):
    if -6.1<= VP[peak] *1000 <= -5.8:
        break

plt.scatter(VP[peak_test_0]*1000, data[np.argmin(np.abs(B*1000)),peak_test_0],s = 25, marker = 'x',
           label = '$V_P$ = {} mV'.format(VP[peak_test_0][i]*1000))
plt.legend()

plt.xlim(-6.1,-5.8)
plt.ylim(0,0.02)

plt.show()

# %% [markdown]
### 6.1.2 Find maximum points for peak

# %% [code]
from scipy.signal import find_peaks

data = load_scan("799521985",leads= ['01'])
VP = np.linspace(-8/1000,-4/1000,101)
B = np.linspace(-0.1,0.1,101)

plt.figure(dpi = 200, figsize  =(2,3))

plt.plot(VP*1000, data[np.argmin(np.abs(B)),:])
peak_test_0 = find_peaks(data[np.argmin(np.abs(B)),:])[0]

for i,peak in enumerate(peak_test_0):
    if -5.8<= VP[peak] *1000 <= -5.5:
        break

plt.scatter(VP[peak_test_0]*1000, data[np.argmin(np.abs(B*1000)),peak_test_0],s = 25, marker = 'x',
           label = '$V_P$ = {} mV'.format(VP[peak_test_0][i]*1000))
plt.legend()

plt.xlim(-5.8,-5.5)
# plt.ylim(0,0.02)

plt.show()

# %% [markdown]
## 6.2 Calculating wave function and S-matrix

Because previously used function cannot be save all the wave function and s-matrix simaltaneously, we have to calculate them manually.

# %% [markdown]
### 6.2.1 Initializing manual scanning

# %% [code]
def assign2(site, pot, c):
    (x, y) = site.pos
    pot_val = pot[int(y / mesa.a)][int(x / mesa.a)]
    return pot_val + c

constant = np.zeros((DUT1.SIMdim[1], DUT1.SIMdim[0]))
DUT1.DUT[(DUT1.lat(x, y) for x in range(DUT1.SIMdim[0]) for y in range(DUT1.SIMdim[1]))] = assign2
finalized_DUT = DUT1.DUT.finalized()
    

VB = 8.2/1000

bias = 0
c = DUT1.c
print('start calculating gauge')
start_time = time.time()
gauge = kwant.physics.magnetic_gauge(finalized_DUT)
duration = time.time()-start_time
print("Duration : {}".format(duration))
print('gauge calulation finished')


# %% [markdown]
### 6.2.2 Running the manual scanning and save the data

# %% [code]
path ="S15T05/"
trans = []
dts = []

gates = [LU,LD,
         RU,RD,
         P]
lead_B=''

for i in range(4):
    lead_B += ",0"

all_wfs = []

B_to_calculate = [0,0]
VP_to_calculate = [-5.92/1000,-5.68/1000]
Vcenter_to_calculate = [intps_15mV['T=0.50'](-5.92/1000), intps_15mV['T=0.50'](-5.68/1000)]

    
for b,vp,vc in zip(B_to_calculate,VP_to_calculate, Vcenter_to_calculate):
    peierls_leads = {} 
    print(b*1000,vp*1000,vc*1000)
    
    expression = "gauge({}".format(b * 4.835978597506241 * 10 ** -4) + lead_B + ")"

    Gauge_result = eval(expression)
    for i, res in enumerate(Gauge_result):
        if i == 0:
            peierls_leads["peierls_syst"] = res
        else:
            peierls_leads["peierls_lead{}".format(i)] = res


    start = time.time()
    potential = np.zeros(np.shape(P.basis))
    
    voltages = [vc+15/1000,vc-15/1000,
               vc+15/1000,vc-15/1000,
               vp]

    
    for ngate,g in enumerate(gates):
        potential += g.basis * voltages[ngate]
    plt.pcolormesh(potential,vmax = VB)
    plt.show()

    pot_params = {'pot': potential, 'c': c}
    params = {**pot_params, **peierls_leads}
    
    
    smatrix1 = kwant.smatrix(finalized_DUT, energy=VB, params=params)
    trans.append(smatrix1.transmission(1,0))
    
    wf = kwant.wave_function(finalized_DUT, energy=VB, params=params)
    wf_leads = {}
    for i in range(4):
        wf_lead = wf(i)
        wf_leads['Lead_{}'.format(i+1)] = wf_lead
        
    all_wfs.append(wf_leads)   
    data_to_save = {'S_matrix':smatrix1,"Wave_functions":wf_leads, "potential" : potential }
        
    io.savemat(path + "B={:.2f}, vp = {}, vc = {}.mat".format(b*1000,vp*1000,vc*1000),data_to_save)

    dt = time.time() - start
    dts.append(dt)
    

# %% [markdown]
# 7. Data processing

Raw data generated by KWANT is a 1D array despite representing the 2D data. Therefore, raw datas should be reshaped to be plotted properly. Here, raw data is reshaped. Also, SVD is used to resolve the leading mode from the others.

# %% [code]
path = 'S15T05/'

from matplotlib.colors import LinearSegmentedColormap
colors = [(1,0,0,0),(1,0,0,1)]
# colors = [(0,0,1),(1,0,0)]

cm = LinearSegmentedColormap.from_list(name = "TRR", colors = colors, N=256)
plt.register_cmap(cmap=cm)
files = os.listdir(path)
Data_to_send  = {}

Data_to_send['x_coordinate'] = np.linspace(0,1000,201)
Data_to_send['y_coordinate'] = np.linspace(0,1000,201)

leading_modes = []
potentials = []
file_order = []


def createFolder(directory):
    try:
        if not os.path.exists(directory):
            os.makedirs(directory)
    except OSError:
        print ('Error: Creating directory. ' +  directory)
 
for file in files:

    if '.mat' not in file:
        continue
    file_order.append(file)
    folder_name = path+file.split('.mat')[0]
    createFolder(folder_name)
        
        
    d = io.loadmat(path+file)
    
    fig, ax = plt.subplots(dpi = 800,figsize = (4,4))
    ax.set_aspect(1)
    try:
        d["S_matrix"][0][0].dtype.names
    except KeyError:
        continue
    import scipy as spy


    
    wfs = d['Wave_functions']['Lead_1'][0][0]
    potential = d['potential'] 
    smatrix1 = d["S_matrix"][0][0]

    s = smatrix1['data']
    sizes = smatrix1["sizes"]
    lead_mode_number = np.cumsum(sizes)
    idxs=lead_mode_number


    outgoing = s[lead_mode_number[0]:lead_mode_number[1], :lead_mode_number[0]]
    u,singular_values,v = np.linalg.svd(outgoing)
    basis = v.conj()
    I1 = np.eye(lead_mode_number[-1]-lead_mode_number[0])

    V = spy.linalg.block_diag(v.T.conj(),I1)

    u = u.T.conj()

    I1 = np.eye(lead_mode_number[0])
    I2 = np.eye(lead_mode_number[-1]-lead_mode_number[1])
    U = spy.linalg.block_diag(I1,u,I2)


    S_QPC = np.matmul(np.matmul(U, s),V)
    io.savemat(folder_name+"/S_matrix",{"S_QPC":S_QPC})


    plt.pcolormesh(np.abs(S_QPC))
    
    ax.vlines(lead_mode_number,0,lead_mode_number[-1],colors = 'w', linewidth = 0.3)
    ax.hlines(lead_mode_number,0,lead_mode_number[-1],colors = 'w', linewidth = 0.3)
    plt.ylim(np.max(plt.ylim()),np.min(plt.ylim()))
#     plt.show()
    plt.tight_layout()
    fig.savefig(folder_name+"/S_matrix.png",dpi=200)
    plt.close(fig)
#     basis = v.T

    for i in range(lead_mode_number[0]):

        c = np.abs(np.dot(basis[i,:],wfs)).reshape(201,201).T

        fig, ax = plt.subplots(dpi = 200,figsize = (4,4))
        ax.set_aspect(1)
        xx  = np.linspace(0,1000,201)        
        X,Y = np.meshgrid(xx,xx)

        ax.pcolormesh(X,Y,c,cmap = 'TRR',zorder = 1000)#,vmax = 1)
        ax.pcolormesh(X,Y,potential,cmap = 'bone_r')#,vmax = 1)
        
        ax.plot(LU.shape[:,0],LU.shape[:,1],c='w')
        ax.plot(LD.shape[:,0],LD.shape[:,1],c='w')
        ax.plot(RU.shape[:,0],RU.shape[:,1],c='w')
        ax.plot(RD.shape[:,0],RD.shape[:,1],c='w')
        ax.plot(P.shape[:,0],P.shape[:,1],c='w')

        ax.set_xlim(0,1000)
        ax.set_ylim(0,1000)
            
        leading_mode = np.dot(basis[i,:],wfs).reshape(201,201).T
        
        leading_modes.append(leading_mode)
        potentials.append(potential)
        
        

#         plt.show()
        plt.tight_layout()
        fig.savefig(folder_name+"/Lead 1 WF {}".format(i),dpi=200)
        
        io.savemat(folder_name+"/Lead 1 WF {}".format(i), 
                   {'Wavefunction':np.dot(basis[i,:],wfs).reshape(201,201).T,
                   'potential':potential,
                   'x_coordinate':X,
                   'y_coordinate':Y})
        
        plt.close(fig)


# %% [code]
