# Supplementary material for: Observation of electronic modes in open cavity resonator
Source: Nat Commun. 2023 Jan 26;14:415. doi: 10.1038/s41467-023-36012-2 (PMC9876930; doi:10.1038/s41467-023-36012-2)
Supplement: Supplementary file 4 — Supplementary Software 1 [file 41467_2023_36012_MOESM4_ESM.zip › utill.py]

import numpy as np
import pandas as pd
import os
import scipy.io as io


def load_scan(code, leads = None):
    paths = os.listdir("data")
    final_path = None
    for path in paths:
        if code in path:
            final_path = os.path.join('data', path, 'all_transmission_data')

        else:
            continue

    try:
        load_datas = io.loadmat(final_path)

    except FileNotFoundError:
        print("There is no path with code {}. Please check the code again.".format(code))
        raise FileNotFoundError


    load_data = np.zeros(np.shape(load_datas['01']))
    if leads is not None:
        for lead in leads:
            load_data += load_datas[lead]

        return load_data


    return load_datas


def auto_concat(codes, axis, order, leads=['01']):
    full_data = []
    final_data = None
    for i in order:
        temp_tot = load_scan(codes[i])
        temp_data = np.zeros(np.shape(temp_tot['00']))
        for lead in leads:
            temp_data += temp_tot[lead]

        full_data.append(temp_data)

    if axis == 0:
        final_data = np.concatenate(full_data, axis=0)
    elif axis == 1:
        final_data = np.concatenate(full_data, axis=1)

    return final_data


def load_xy(codes):
    if type(codes) == type(' '):
        codes = [codes]

    scan_types = []
    scan_range_x = None
    scan_range_y = None
    xorder = []
    yorder = []

    xs = []
    ys = []
    scan = {}
    for code in codes:
        scan_type = ''
        paths = os.listdir("data")
        final_path = None

        for path in paths:
            if code in path:
                final_path = os.path.join("data", path, 'plan.txt')

        t = pd.read_csv(final_path, sep='\t', header=None, names=['what', 'no', 'value'])
        del t['no']
        t = dict(zip(t.what, t.value))

        for key in t.keys():

            if 'scan' in key and t[key] != 'None':
                scan[key] = t[key]

        scanneds = list(scan.keys())
        for scanned in scanneds:
            if scanned == 'scan':
                scan_type += 'G'

            elif scanned == 'scan2':
                scan_type += 'G'

            elif scanned == 'Bscan':
                scan_type += 'M'
            elif scanned == 'energy_scan':
                scan_type += 'B'

        if len(scan_type) == 2:
            if "M" in scan_type:
                y_str = t['Bscan']
                y_str = y_str[1:]
                y_str = y_str[:-1]
                y_range = (float(y_str.split(',')[0]), float(y_str.split(',')[1]))

                y_points = int(t['Bpoints'])

                y = np.linspace(min(y_range), max(y_range), y_points)

                if 'G' in scan_type:
                    x_str = t['scan']
                    x_str = x_str[2:]
                    x_str = x_str[:-2]
                    x_str = x_str.split(']')[0]
                    x_range = (float(x_str.split(',')[1]), float(x_str.split(',')[2]))

                    x_points = int(t['points'])
                    x = np.linspace(min(x_range), max(x_range), x_points)


                elif 'B' in scan_type:
                    x_str = t['energy_scan']
                    x_str = x_str[1:]
                    x_str = x_str[:-1]
                    x_range = (float(x_str.split(',')[0]), float(x_str.split(',')[1]))

                    x_points = int(t['energy_points'])
                    x = np.linspace(min(x_range), max(x_range), x_points)


            elif 'B' in scan_type:
                y_str = t['energy_scan']
                y_str = y_str[1:]
                y_str = y_str[:-1]
                y_range = (float(y_str.split(',')[0]), float(y_str.split(',')[1]))

                y_points = int(t['energy_points'])
                y = np.linspace(min(y_range), max(y_range), y_points)

                x_str = t['scan']
                x_str = x_str[2:]
                x_str = x_str[:-2]
                x_str = x_str.split(']')[0]
                x_range = (float(x_str.split(',')[1]), float(x_str.split(',')[2]))

                x_points = int(t['points'])
                x = np.linspace(min(x_range), max(x_range), x_points)


            elif scan_type == 'GG':

                x_str = t['scan']
                x_str = x_str[2:]
                x_str = x_str[:-2]
                x_range = (float(x_str.split(',')[1]), float(x_str.split(',')[2]))

                x_points = int(t['points'])
                x = np.linspace(min(x_range), max(x_range), x_points)

                y_str = t['scan2']
                y_str = y_str[2:]
                y_str = y_str[:-2]
                y_range = (float(y_str.split(',')[1]), float(y_str.split(',')[2]))

                y_points = int(t['points2'])
                y = np.linspace(min(y_range), max(y_range), y_points)


        else:
            if scan_type == 'M':
                x_str = t['Bscan']
                x_str = x_str[1:]
                x_str = x_str[:-1]
                x_range = (float(x_str.split(',')[0]), float(x_str.split(',')[1]))

                x_points = int(t['Bpoints'])

                x = np.linspace(min(x_range), max(x_range), x_points)


            elif scan_type == 'B':
                x_str = t['energy_scan']
                x_str = x_str[1:]
                x_str = x_str[:-1]
                x_range = (float(x_str.split(',')[0]), float(x_str.split(',')[1]))

                x_points = int(t['points'])
                x = np.linspace(min(x_range), max(x_range), x_points)


            else:
                x_str = t['scan']
                x_str = x_str[2:]
                x_str = x_str[:-2]
                x_range = (float(x_str.split(',')[1]), float(x_str.split(',')[2]))

                x_points = int(t['points'])
                x = np.linspace(min(x_range), max(x_range), x_points)

        xs.append(x)
        if len(scan_type) == 2:
            ys.append(y)

        scan_types.append(scan_type)

    scan_type = scan_types[0]

    for scan in scan_types:
        if scan != scan:
            raise ValueError

    xs = sorted(xs, key=lambda x: np.min(x))
    x0 = xs[0]
    samex = False
    samey = False

    for i, xx in enumerate(xs):
        if i==0:
            continue
        samex = np.array_equal(x0, xx)
        if samex:
            break
    if samex:
        scan_range_x = x0

    else:
        scan_range_x = np.concatenate(xs)

    if len(scan_type) == 2:
        ys = sorted(ys, key=lambda x: np.min(x))

        y0 = ys[0]

        for i,yy in enumerate(ys):
            if i==0:
                continue
            samey = np.array_equal(y0, yy)
            if samey:
                break
        if samey:
            scan_range_y = y0
        else:
            scan_range_y = np.concatenate(ys)

    return scan_range_x, scan_range_y
