# Supplementary material for: Observation of electronic modes in open cavity resonator
Source: Nat Commun. 2023 Jan 26;14:415. doi: 10.1038/s41467-023-36012-2 (PMC9876930; doi:10.1038/s41467-023-36012-2)
Supplement: Supplementary file 5 — Source Data [file 41467_2023_36012_MOESM5_ESM.xlsx]

## Sheet: Fig2
Serial Line Resistance (ohms)	1500
Fig 2c
V_M (V)	0.4	0.399	0.398	0.397	0.396	0.395	0.394	0.393	0.392	0.391	0.39	0.389	0.388	0.387	0.386	0.385	0.384	0.383	0.382	0.381	0.38	0.379	0.378	0.377	0.376	0.375	0.374	0.373	0.372	0.371	0.37	0.369	0.368	0.367	0.366	0.365	0.364	0.363	0.362	0.361	0.36	0.359	0.358	0.357	0.356	0.355	0.354	0.353	0.352
g_cav (e^2/h) [sweep 1]	0.0127921	0.0207872	0.0145141	0.0137761	0.0119311	0.00774909	0.00934813	0.0110701	0.0147602	0.0134072	0.0182042	0.0234933	0.0325955	0.0351784	0.0394836	0.0488315	0.0616235	0.0623615	0.065929	0.0639608	0.0653138	0.068758	0.073924	0.078475	0.0757691	0.0583027	0.0414515	0.0311193	0.0199263	0.0148831	0.0114391	0.00959411	0.00984012	0.0102091	0.0110701	0.0130382	0.0148831	0.0179582	0.0148831	0.0134072	0.0158672	0.0145141	0.0135301	0.0157442	0.0190652	0.0216483	0.0286594	0.0365316	0.0432966
g_cav (e^2/h) [sweep 2]	0.0162362	0.0159902	0.0147602	0.0152521	0.0116851	0.0100861	0.00934813	0.0103321	0.0151292	0.0154982	0.0205413	0.0239853	0.0311193	0.0353014	0.0458795	0.0559656	0.0664209	0.0653138	0.0649449	0.06433	0.0653138	0.070234	0.076999	0.08155	0.07171	0.0613777	0.0463717	0.0271832	0.0182042	0.0148831	0.0119311	0.00996311	0.0105781	0.00934813	0.00996311	0.0107011	0.0147602	0.0164822	0.0150062	0.0115621	0.0114391	0.0138991	0.0145141	0.0161132	0.0173432	0.0217712	0.0236163	0.0356705	0.0522756
g_loss (e^2/h) [sweep 1]	0.140468	0.13727	0.130751	0.136532	0.140222	0.160394	0.168512	0.189053	0.199262	0.207134	0.213776	0.222263	0.227798	0.245634	0.279952	0.297294	0.323863	0.334194	0.327923	0.296187	0.27737	0.263224	0.257565	0.254983	0.24465	0.212669	0.179951	0.160148	0.135548	0.136532	0.133949	0.141083	0.157073	0.172448	0.180812	0.189668	0.179336	0.172817	0.16556	0.166298	0.169127	0.182903	0.206888	0.215744	0.234686	0.239484	0.242189	0.247479	0.266175
g_loss (e^2/h) [sweep 2]	0.133088	0.134933	0.133949	0.13481	0.139238	0.153998	0.167405	0.177737	0.19139	0.200738	0.208487	0.217097	0.226199	0.244896	0.267774	0.298648	0.315745	0.315869	0.303815	0.280197	0.253137	0.236654	0.242804	0.239361	0.231365	0.204428	0.168758	0.140345	0.122755	0.128291	0.127307	0.138992	0.156704	0.163715	0.17417	0.175892	0.176507	0.169742	0.1631	0.157565	0.161624	0.173924	0.189176	0.205412	0.216974	0.229889	0.237638	0.241943	0.255721
g_open (e^2/h) [sweep 1]	7.58622	7.59509	7.58328	7.57737	7.58279	7.57884	7.56458	7.56803	7.57541	7.59705	7.59852	7.61478	7.60985	7.59656	7.57982	7.54392	7.50801	7.47159	7.45092	7.43813	7.43075	7.41698	7.38943	7.35401	7.34811	7.36877	7.38205	7.39975	7.39975	7.3973	7.38548	7.37467	7.37122	7.37467	7.37369	7.36237	7.36681	7.34563	7.33923	7.32056	7.30578	7.31612	7.33433	7.35007	7.37712	7.39583	7.41107	7.41698	7.41058
g_open (e^2/h) [sweep 2]	7.58821	7.58919	7.58821	7.5887	7.58475	7.58821	7.58475	7.59017	7.59115	7.60198	7.60149	7.61132	7.60737	7.59164	7.5636	7.52276	7.48735	7.45487	7.4411	7.43911	7.43026	7.4096	7.36877	7.36286	7.36681	7.3845	7.41303	7.42093	7.41303	7.40075	7.38894	7.38058	7.37369	7.36335	7.35597	7.35646	7.35989	7.35154	7.33972	7.32891	7.32301	7.32842	7.34269	7.35352	7.38747	7.40663	7.41352	7.41058	7.39975
Fig 2ef
mirror QPC conductance (e^2/h)	1.8	1.7	1.6	1.5	1.4	1.3	1.2	1.1	1	0.9	0.8	0.7	0.6	0.5	0.4	0.3
V_M (V)	0.5	0.499	0.498	0.497	0.496	0.495	0.494	0.493	0.492	0.491	0.49	0.489	0.488	0.487	0.486	0.485	0.484	0.483	0.482	0.481	0.48	0.479	0.478	0.477	0.476	0.475	0.474	0.473	0.472	0.471	0.47	0.469	0.468	0.467	0.466	0.465	0.464	0.463	0.462	0.461	0.46	0.459	0.458	0.457	0.456	0.455	0.454	0.453	0.452
g_cav (e^2/h)	0.861993	0.863224	0.8369	0.808365	0.771218	0.741453	0.713901	0.684871	0.659042	0.63641	0.619189	0.607135	0.606152	0.603691	0.611809	0.619682	0.632966	0.655106	0.679707	0.708489	0.740222	0.767036	0.801968	0.836162	0.859042	0.887084	0.920788	0.948585	0.971463	1.00861	1.031	1.05093	1.06667	1.0711	1.07208	1.06003	1.04478	1.01083	0.981059	0.953997	0.918082	0.876261	0.842067	0.810086	0.775154	0.744896	0.717837	0.691761	0.664699
	0.720788	0.716114	0.685611	0.655599	0.619927	0.595081	0.564823	0.545144	0.527185	0.51144	0.504553	0.505538	0.510212	0.529154	0.545144	0.569497	0.592868	0.628292	0.664209	0.697911	0.730629	0.767284	0.80738	0.838868	0.872324	0.913408	0.946865	0.973924	0.997787	1.02805	1.0401	1.04527	1.04256	1.02903	1.00394	0.977615	0.935301	0.895695	0.853383	0.817466	0.76876	0.734073	0.693237	0.659288	0.630753	0.596066	0.5786	0.561625	0.537026
	0.596311	0.589424	0.564085	0.529891	0.498401	0.472324	0.456582	0.442067	0.432473	0.434932	0.435424	0.440591	0.463714	0.483396	0.512426	0.551294	0.580321	0.621157	0.661503	0.698648	0.741453	0.781059	0.823125	0.857812	0.896433	0.931857	0.958919	0.985978	0.998525	1.00664	0.998525	0.994343	0.976137	0.938992	0.900862	0.85855	0.805905	0.754	0.704553	0.662486	0.614515	0.588439	0.557936	0.53432	0.498156	0.481428	0.461008	0.448954	0.444528
	0.492006	0.484626	0.460763	0.432964	0.404429	0.387208	0.37786	0.372448	0.372203	0.378105	0.393605	0.409841	0.433704	0.464944	0.498893	0.538502	0.578108	0.619437	0.668391	0.703815	0.74711	0.791392	0.832719	0.867405	0.905291	0.933335	0.958426	0.963345	0.963345	0.957443	0.94096	0.912916	0.877491	0.827799	0.782289	0.736534	0.684381	0.627799	0.584012	0.542438	0.508489	0.477491	0.455104	0.430995	0.413039	0.390652	0.380321	0.375399	0.367036
	0.395326	0.388439	0.370235	0.348585	0.331857	0.324725	0.322019	0.319313	0.323739	0.342436	0.36187	0.385733	0.422388	0.456827	0.496925	0.540715	0.587949	0.633949	0.670849	0.7262	0.761132	0.798279	0.834442	0.872817	0.896925	0.912423	0.920296	0.923002	0.905291	0.887577	0.849447	0.798772	0.756213	0.707996	0.656337	0.607873	0.563103	0.510702	0.472817	0.433949	0.411316	0.385978	0.367036	0.350801	0.335793	0.328906	0.319313	0.315376	0.320296
	0.312423	0.31021	0.293974	0.275033	0.271834	0.271342	0.273555	0.282658	0.298401	0.319803	0.343911	0.380073	0.422633	0.46027	0.509227	0.560887	0.607135	0.650925	0.693482	0.728168	0.76433	0.797294	0.828044	0.848216	0.857564	0.863224	0.861993	0.83764	0.807135	0.775154	0.731612	0.671834	0.625341	0.572203	0.531122	0.483886	0.439116	0.406642	0.371465	0.344404	0.325462	0.310947	0.294712	0.284871	0.279952	0.275278	0.267405	0.276261	0.276998
	0.246494	0.251908	0.241083	0.226322	0.227798	0.231981	0.240837	0.252892	0.272817	0.299386	0.330629	0.367036	0.41476	0.463962	0.513163	0.557443	0.602216	0.642807	0.686594	0.717345	0.752769	0.776385	0.79262	0.807135	0.809348	0.794098	0.783272	0.748095	0.706521	0.663224	0.617714	0.56876	0.522756	0.463714	0.416976	0.382041	0.34711	0.315869	0.290531	0.275771	0.260025	0.250185	0.237147	0.228044	0.232472	0.226814	0.235671	0.239361	0.254613
	0.200984	0.20123	0.19385	0.191882	0.192866	0.200492	0.216728	0.233948	0.259042	0.292499	0.328413	0.372448	0.418941	0.477491	0.525217	0.56433	0.604922	0.646496	0.671097	0.698403	0.722264	0.736534	0.741208	0.743176	0.73358	0.718575	0.688317	0.648464	0.605167	0.555723	0.504553	0.447233	0.4	0.353259	0.326693	0.288562	0.26027	0.243542	0.223616	0.215252	0.204428	0.199508	0.19262	0.194588	0.195818	0.199754	0.200246	0.217958	0.236654
	0.167282	0.162608	0.163346	0.15818	0.171464	0.176384	0.199754	0.21968	0.252399	0.2893	0.331857	0.390652	0.434194	0.486102	0.521774	0.56261	0.588931	0.609596	0.634934	0.648464	0.665437	0.673802	0.678722	0.668883	0.652893	0.624848	0.591145	0.544651	0.502092	0.433456	0.381551	0.33358	0.299141	0.256827	0.239361	0.214514	0.19385	0.182042	0.173432	0.165314	0.162608	0.156458	0.15818	0.158426	0.161624	0.174416	0.184502	0.204674	0.22706
	0.139484	0.138254	0.137762	0.144404	0.150554	0.16556	0.188684	0.215498	0.252892	0.296435	0.340715	0.390407	0.43813	0.47331	0.504798	0.530629	0.552276	0.56433	0.584505	0.595819	0.599755	0.615008	0.605414	0.585733	0.556213	0.51956	0.471342	0.425094	0.374171	0.328906	0.282903	0.251908	0.218204	0.18524	0.17048	0.155966	0.150554	0.14342	0.138254	0.130382	0.123493	0.130136	0.13481	0.136778	0.146126	0.154244	0.16556	0.190406	0.217466
	0.116359	0.117589	0.116359	0.126692	0.136532	0.153506	0.185486	0.21476	0.252154	0.299141	0.342683	0.383272	0.41353	0.45166	0.469866	0.477984	0.493727	0.506766	0.518082	0.528168	0.537764	0.531122	0.514146	0.487822	0.441329	0.397542	0.34711	0.307749	0.262731	0.231734	0.204428	0.175892	0.154244	0.132842	0.123985	0.119065	0.111439	0.108733	0.102337	0.100369	0.100369	0.105043	0.105043	0.116359	0.127184	0.1385	0.153752	0.186224	0.219926
	0.0998772	0.0900371	0.107257	0.110209	0.120541	0.14957	0.182534	0.215744	0.25363	0.298401	0.327183	0.357443	0.381059	0.393605	0.405905	0.422878	0.429768	0.450432	0.453383	0.45855	0.46027	0.439853	0.417466	0.37786	0.330629	0.276508	0.239852	0.200492	0.173432	0.152276	0.133088	0.121033	0.105535	0.101353	0.0929891	0.086593	0.0846251	0.079213	0.084379	0.079213	0.082165	0.084379	0.0905291	0.0984012	0.112423	0.129152	0.154736	0.1877	0.21476
	0.0811809	0.0816731	0.089545	0.0996311	0.119311	0.14834	0.181796	0.216236	0.247232	0.277246	0.297173	0.31021	0.326938	0.334073	0.344404	0.359164	0.375399	0.378598	0.384502	0.380814	0.36433	0.335793	0.304553	0.256827	0.217466	0.177614	0.150062	0.127922	0.108979	0.0942191	0.0861011	0.0801971	0.0693729	0.0693729	0.0639608	0.0607625	0.0627307	0.0619927	0.0639608	0.0612547	0.066667	0.069619	0.079213	0.0934811	0.106273	0.126692	0.14957	0.176138	0.20738
	0.071833	0.069619	0.0782289	0.099385	0.120541	0.143912	0.181058	0.201968	0.226076	0.238868	0.249446	0.259288	0.266422	0.28069	0.290531	0.301107	0.312178	0.312423	0.306028	0.289793	0.26027	0.22091	0.183272	0.148832	0.127184	0.103321	0.086593	0.0774909	0.0627307	0.0622388	0.0541205	0.0519065	0.0499386	0.0474785	0.0455106	0.0440346	0.0504305	0.0450184	0.0521526	0.0501844	0.0553507	0.0575647	0.066667	0.0833949	0.096433	0.117835	0.140714	0.166052	0.184994
	0.064453	0.0587946	0.0750311	0.0952031	0.115375	0.13604	0.153752	0.166052	0.173186	0.176384	0.18155	0.195818	0.205412	0.217466	0.227306	0.235671	0.231734	0.220418	0.20123	0.168266	0.1385	0.111193	0.0878231	0.0750311	0.0610086	0.0501844	0.0450184	0.0442804	0.0349325	0.0327185	0.0307504	0.0334565	0.0327185	0.0285364	0.0273062	0.0285364	0.0300124	0.0334565	0.0349325	0.0371465	0.0378845	0.0504305	0.0600245	0.0720788	0.091021	0.104797	0.123493	0.1385	0.145634
	0.0548585	0.0546127	0.068143	0.086593	0.0952031	0.103813	0.110209	0.112177	0.113407	0.120295	0.128414	0.136778	0.148832	0.153014	0.15818	0.14588	0.13481	0.117097	0.0912671	0.0742931	0.0587946	0.0430505	0.0396064	0.0341945	0.0255843	0.0199263	0.0248463	0.0182042	0.0206643	0.0177122	0.0145141	0.0164822	0.0209103	0.0140222	0.0182042	0.0196802	0.0186962	0.0199263	0.0218943	0.0250923	0.0359164	0.0423125	0.0509227	0.0587946	0.072571	0.0804429	0.085117	0.092497	0.103075
[truncated: 352 more columns]

## Sheet: Fig3
Serial Line Resistance (ohms)	1500
Fig 3a
V_M (V)	0.4	0.3995	0.399	0.3985	0.398	0.3975	0.397	0.3965	0.396	0.3955	0.395	0.3945	0.394	0.3935	0.393	0.3925	0.392	0.3915	0.391	0.3905	0.39	0.3895	0.389	0.3885	0.388	0.3875	0.387	0.3865	0.386	0.3855	0.385	0.3845	0.384	0.3835	0.383	0.3825	0.382	0.3815	0.381	0.3805	0.38	0.3795	0.379	0.3785	0.378	0.3775	0.377	0.3765	0.376
V_DC (mV)	-1.5	-1.485	-1.47	-1.455	-1.44	-1.425	-1.41	-1.395	-1.38	-1.365	-1.35	-1.335	-1.32	-1.305	-1.29	-1.275	-1.26	-1.245	-1.23	-1.215	-1.2	-1.185	-1.17	-1.155	-1.14	-1.125	-1.11	-1.095	-1.08	-1.065	-1.05	-1.035	-1.02	-1.005	-0.99	-0.975	-0.96	-0.945	-0.93	-0.915	-0.9	-0.885	-0.87	-0.855	-0.84	-0.825	-0.81	-0.795	-0.78
g_cav (e^2/h)	0.299262	0.305167	0.302216	0.3	0.291268	0.2893	0.284871	0.28069	0.27786	0.272941	0.273555	0.267036	0.263348	0.262607	0.262979	0.26138	0.257935	0.253875	0.252399	0.251538	0.251292	0.251908	0.247232	0.242189	0.24059	0.23727	0.232719	0.234563	0.232964	0.232103	0.228906	0.22706	0.227921	0.225954	0.225461	0.224723	0.22583	0.228536	0.228782	0.232103	0.229889	0.233334	0.235916	0.235916	0.238991	0.238623	0.240222	0.239484	0.240713
	0.296435	0.29385	0.289793	0.289053	0.284995	0.279583	0.274171	0.274171	0.267774	0.26433	0.262855	0.259901	0.257935	0.25695	0.253014	0.252523	0.248708	0.249078	0.243542	0.240467	0.241451	0.240467	0.238746	0.234195	0.229767	0.228413	0.225216	0.225338	0.224231	0.222632	0.221402	0.215252	0.211931	0.213284	0.215867	0.217097	0.220664	0.219557	0.219803	0.219557	0.223247	0.225216	0.229274	0.231365	0.230996	0.231488	0.230627	0.234686	0.238008
	0.294836	0.294467	0.290038	0.287208	0.283765	0.27909	0.275771	0.271834	0.26876	0.265561	0.262117	0.262486	0.258919	0.257935	0.253875	0.252276	0.247602	0.243665	0.245879	0.245879	0.242189	0.236162	0.237638	0.231858	0.230505	0.226199	0.221648	0.221894	0.218327	0.216605	0.213653	0.215129	0.21353	0.212669	0.209348	0.21107	0.2123	0.216728	0.21845	0.221279	0.226692	0.227306	0.228659	0.231365	0.230382	0.235178	0.231858	0.235794	0.237885
	0.293605	0.293237	0.291021	0.286347	0.283519	0.277491	0.276016	0.271097	0.267281	0.262731	0.26027	0.258426	0.258919	0.256459	0.253261	0.251661	0.245634	0.241575	0.241575	0.238499	0.240345	0.237638	0.232226	0.230135	0.225954	0.224723	0.217835	0.217343	0.214514	0.215375	0.213161	0.215375	0.216728	0.214514	0.213161	0.21476	0.216359	0.215744	0.220418	0.22091	0.225216	0.226692	0.227798	0.230627	0.231243	0.232596	0.233334	0.234686	0.235794
	0.287577	0.290407	0.286716	0.283396	0.281059	0.273924	0.272203	0.264454	0.262855	0.259288	0.256336	0.253875	0.250431	0.251908	0.249816	0.24465	0.241575	0.236777	0.236654	0.231365	0.230505	0.230996	0.226692	0.222755	0.219065	0.212546	0.209594	0.211562	0.213899	0.212177	0.213161	0.210209	0.20738	0.205658	0.204797	0.208487	0.210947	0.209963	0.215498	0.219065	0.225092	0.227921	0.227183	0.229274	0.231734	0.230873	0.235056	0.235301	0.234195
	0.288194	0.287825	0.28475	0.278845	0.275033	0.272696	0.26925	0.265316	0.259901	0.255844	0.251908	0.24797	0.250062	0.246864	0.243665	0.238499	0.238746	0.234563	0.231365	0.232226	0.225338	0.224478	0.221894	0.21722	0.213653	0.21107	0.210086	0.210947	0.208118	0.205781	0.207503	0.205658	0.205658	0.206765	0.20615	0.205658	0.207011	0.210701	0.213038	0.217466	0.222263	0.227798	0.221279	0.226445	0.229397	0.234686	0.235916	0.235916	0.237023
	0.29139	0.291882	0.288684	0.28524	0.281304	0.276998	0.27048	0.271218	0.26433	0.260518	0.25732	0.251292	0.250923	0.248217	0.246003	0.244527	0.239607	0.239852	0.236777	0.23444	0.229889	0.22743	0.224723	0.221279	0.218204	0.213038	0.212792	0.21107	0.211562	0.209225	0.205658	0.207134	0.206765	0.209348	0.209225	0.208118	0.210209	0.212546	0.216113	0.217958	0.225707	0.230258	0.230135	0.22952	0.232472	0.231488	0.236777	0.238499	0.237761
	0.278967	0.279707	0.275647	0.271834	0.26876	0.262117	0.262117	0.256089	0.253875	0.246741	0.246003	0.242189	0.239852	0.237885	0.238991	0.235548	0.230627	0.229767	0.223616	0.223001	0.217958	0.217097	0.213407	0.210824	0.204305	0.20246	0.197663	0.195572	0.196802	0.196925	0.197786	0.198155	0.199385	0.197417	0.19877	0.199877	0.20123	0.204305	0.208241	0.21107	0.217589	0.22337	0.224723	0.226322	0.227552	0.230135	0.231734	0.230627	0.23112
	0.282289	0.281059	0.277984	0.273434	0.269618	0.266175	0.258674	0.256213	0.252892	0.251045	0.248093	0.244527	0.241943	0.241451	0.240222	0.234195	0.233825	0.228659	0.22829	0.22091	0.216974	0.214883	0.211685	0.205658	0.203936	0.200984	0.2	0.197663	0.193358	0.19631	0.195449	0.193973	0.194588	0.194711	0.194465	0.193604	0.194711	0.203567	0.211562	0.21599	0.219557	0.219311	0.223493	0.228906	0.229274	0.232841	0.232719	0.235916	0.235301
	0.275033	0.272696	0.269866	0.263469	0.261011	0.25732	0.251783	0.247355	0.242436	0.239361	0.236532	0.233825	0.231488	0.230382	0.226322	0.224231	0.22091	0.219557	0.216113	0.213899	0.210701	0.206642	0.201599	0.201845	0.195203	0.192005	0.191021	0.188438	0.188561	0.185978	0.186716	0.185363	0.185732	0.188192	0.187208	0.189668	0.191636	0.196925	0.203936	0.209348	0.21476	0.216728	0.219065	0.221033	0.221525	0.224231	0.224969	0.225092	0.224969
	0.275647	0.274293	0.270359	0.268881	0.263838	0.256336	0.254122	0.252154	0.247479	0.241451	0.237638	0.235178	0.23444	0.231611	0.229397	0.226692	0.223616	0.216974	0.213407	0.208364	0.208487	0.207134	0.202583	0.199385	0.195203	0.191267	0.189668	0.186101	0.187946	0.185855	0.186716	0.186347	0.188438	0.189422	0.192128	0.19385	0.192374	0.19754	0.203321	0.212546	0.218696	0.22091	0.22337	0.223001	0.226322	0.229274	0.230012	0.232472	0.232841
	0.274661	0.277246	0.270111	0.270235	0.263962	0.260887	0.252769	0.250307	0.247232	0.241821	0.237515	0.235916	0.235424	0.234195	0.23075	0.22706	0.222755	0.219926	0.215621	0.217343	0.212054	0.210455	0.205043	0.200369	0.196925	0.191759	0.19016	0.188684	0.188192	0.185486	0.186347	0.185363	0.18524	0.187454	0.188684	0.194219	0.197663	0.199508	0.205289	0.208979	0.218573	0.22337	0.223001	0.225338	0.225584	0.224478	0.229151	0.226199	0.232349
	0.272203	0.272448	0.266791	0.263962	0.255229	0.251908	0.249078	0.245141	0.241083	0.236654	0.23481	0.230996	0.228782	0.226199	0.22374	0.220418	0.214514	0.210578	0.210455	0.207257	0.203075	0.199631	0.198155	0.193358	0.189422	0.187454	0.185363	0.183026	0.184748	0.18278	0.183272	0.186224	0.188069	0.186716	0.190283	0.190406	0.193973	0.198647	0.206765	0.211808	0.214883	0.214637	0.221033	0.225584	0.225707	0.231488	0.23075	0.233825	0.231981
	0.271097	0.26876	0.265806	0.261993	0.258426	0.254613	0.250677	0.245388	0.240467	0.235178	0.231981	0.229274	0.226199	0.224231	0.220172	0.216482	0.212423	0.205781	0.20861	0.203813	0.200123	0.196433	0.194219	0.189668	0.18524	0.183641	0.181427	0.179459	0.179336	0.179336	0.185363	0.186593	0.186962	0.188192	0.188807	0.191882	0.193358	0.200246	0.202214	0.209717	0.217343	0.2246	0.225092	0.223616	0.229029	0.232719	0.237638	0.236777	0.234686
	0.26716	0.26876	0.264207	0.257935	0.252769	0.252646	0.244773	0.239361	0.236162	0.228168	0.228906	0.221648	0.220787	0.217466	0.213407	0.211562	0.205043	0.205658	0.201353	0.19877	0.192251	0.187331	0.185486	0.183395	0.18032	0.177737	0.174785	0.175646	0.176138	0.17786	0.176384	0.179951	0.184748	0.185117	0.183026	0.187085	0.193358	0.194711	0.20123	0.204428	0.20984	0.217835	0.22214	0.223616	0.226568	0.226937	0.229397	0.229029	0.230873
	0.258305	0.259042	0.257565	0.252892	0.245388	0.242804	0.237023	0.235671	0.231981	0.223985	0.221648	0.214514	0.215375	0.212792	0.210332	0.208364	0.202706	0.198278	0.192743	0.189791	0.186716	0.183887	0.180935	0.176261	0.177491	0.174662	0.176138	0.173309	0.171833	0.172325	0.173186	0.17417	0.179459	0.179582	0.179582	0.184748	0.187085	0.197417	0.204674	0.212423	0.215867	0.220418	0.225338	0.228782	0.228536	0.230873	0.23075	0.233825	0.232596
	0.25732	0.256705	0.253261	0.249693	0.24428	0.238499	0.232596	0.227552	0.22337	0.220295	0.212669	0.213899	0.210455	0.208856	0.204305	0.199877	0.195203	0.192128	0.186224	0.184625	0.183395	0.181919	0.179951	0.173309	0.171833	0.167036	0.167159	0.170111	0.169865	0.171587	0.169619	0.173186	0.171341	0.175646	0.175892	0.179828	0.185486	0.192251	0.198401	0.207503	0.214145	0.219188	0.223493	0.22337	0.227798	0.227798	0.231488	0.230135	0.232472
	0.254737	0.25363	0.251045	0.246987	0.242681	0.238499	0.229274	0.224969	0.220541	0.217343	0.212423	0.208979	0.20738	0.206888	0.204428	0.197171	0.193604	0.18647	0.184133	0.183887	0.181058	0.179582	0.176753	0.172202	0.170234	0.16802	0.164699	0.16802	0.166052	0.168266	0.169004	0.171956	0.171956	0.171956	0.178229	0.183026	0.187577	0.190037	0.198155	0.208118	0.214022	0.21845	0.221033	0.222878	0.223862	0.229889	0.231981	0.231858	0.233702
	0.255598	0.253875	0.251783	0.247232	0.243789	0.238623	0.231488	0.226814	0.22091	0.216113	0.212546	0.20984	0.201722	0.201107	0.198155	0.193727	0.192128	0.188807	0.187331	0.186593	0.181304	0.176753	0.173309	0.165929	0.164084	0.164822	0.163592	0.165314	0.1631	0.165314	0.16679	0.168143	0.169988	0.172817	0.174293	0.176507	0.178475	0.181427	0.186716	0.196187	0.201599	0.205166	0.209348	0.21107	0.212792	0.211931	0.214145	0.216728	0.218204
	0.252523	0.257197	0.253261	0.249939	0.243912	0.238991	0.232964	0.226937	0.218204	0.212177	0.211931	0.20738	0.206888	0.202952	0.196556	0.19016	0.187331	0.186347	0.180812	0.181796	0.179582	0.176507	0.174416	0.169004	0.168389	0.168758	0.168143	0.168635	0.168881	0.169373	0.170234	0.170603	0.174416	0.175646	0.178598	0.182534	0.187331	0.192866	0.195449	0.200984	0.209225	0.215129	0.217589	0.217712	0.221648	0.221771	0.22337	0.226692	0.228536
	0.2508	0.253261	0.245756	0.24465	0.237638	0.234195	0.228413	0.221648	0.215375	0.208979	0.204182	0.200369	0.196802	0.195695	0.189668	0.187577	0.184748	0.182903	0.180689	0.17417	0.173924	0.171095	0.170849	0.167036	0.1631	0.165191	0.162854	0.164084	0.1631	0.163469	0.163961	0.168881	0.171341	0.173801	0.176876	0.180566	0.183887	0.185732	0.191021	0.201107	0.20861	0.214145	0.217835	0.221279	0.223493	0.223862	0.223001	0.226692	0.225584
	0.251415	0.246864	0.242189	0.240222	0.234195	0.231243	0.225707	0.219557	0.21107	0.205658	0.200123	0.199385	0.196925	0.19262	0.189914	0.181919	0.177245	0.175277	0.171956	0.168512	0.168512	0.165683	0.165314	0.161378	0.160886	0.160271	0.15941	0.161255	0.161009	0.161501	0.163961	0.16556	0.169127	0.168512	0.170234	0.174908	0.181673	0.187454	0.191759	0.198401	0.206642	0.212792	0.212792	0.217343	0.220295	0.221279	0.221771	0.224723	0.225092
	0.248463	0.247848	0.247848	0.239852	0.233334	0.226445	0.219926	0.215621	0.207503	0.202214	0.196187	0.19508	0.190529	0.186716	0.183272	0.177983	0.17417	0.171095	0.17048	0.169373	0.164822	0.168266	0.165806	0.165191	0.161624	0.161624	0.162239	0.159656	0.165068	0.166175	0.169988	0.17048	0.173555	0.173924	0.176507	0.179951	0.183641	0.19262	0.201599	0.21107	0.21845	0.224478	0.229644	0.229029	0.230258	0.229889	0.233948	0.235916	0.237638
	0.241943	0.241083	0.23727	0.231858	0.226445	0.219803	0.213284	0.208364	0.204797	0.195572	0.191636	0.189053	0.185117	0.178229	0.174662	0.175277	0.168389	0.167036	0.162977	0.163838	0.158795	0.158426	0.156458	0.158426	0.157811	0.153506	0.155228	0.156212	0.159902	0.161132	0.161747	0.165806	0.168266	0.169865	0.17417	0.180197	0.188192	0.190406	0.197786	0.202583	0.210578	0.217097	0.218573	0.223616	0.222755	0.22706	0.226445	0.227921	0.228044
	0.237023	0.237023	0.234195	0.228906	0.219926	0.214637	0.20738	0.20246	0.193604	0.187577	0.183149	0.179828	0.177737	0.173555	0.170849	0.166913	0.164207	0.162239	0.158672	0.157934	0.158426	0.157565	0.156212	0.154859	0.154244	0.150554	0.155843	0.155351	0.157934	0.158672	0.162731	0.164207	0.16802	0.166913	0.171464	0.174047	0.183764	0.188315	0.192497	0.198155	0.203444	0.208979	0.214268	0.217958	0.218204	0.219311	0.218696	0.222386	0.22214
	0.237638	0.235794	0.23481	0.229274	0.222509	0.21722	0.211931	0.207257	0.198524	0.19262	0.187085	0.181304	0.179459	0.17786	0.175031	0.170234	0.165929	0.162608	0.161624	0.159041	0.156827	0.159779	0.157073	0.156458	0.155474	0.155843	0.154613	0.15818	0.159041	0.161255	0.163592	0.163715	0.16925	0.169865	0.173063	0.176753	0.178967	0.183518	0.191636	0.201476	0.20615	0.213776	0.214145	0.215621	0.217835	0.219065	0.221279	0.222017	0.221648
	0.230258	0.230627	0.228168	0.220172	0.215129	0.206888	0.201353	0.193235	0.188561	0.17909	0.177983	0.171956	0.169865	0.167282	0.162239	0.159533	0.154736	0.154244	0.149939	0.151292	0.151292	0.151661	0.151046	0.149201	0.150308	0.150923	0.15449	0.155351	0.160148	0.164822	0.166667	0.166667	0.171587	0.174539	0.179705	0.181058	0.186224	0.185978	0.195326	0.201722	0.21107	0.218204	0.221279	0.222017	0.22214	0.225338	0.2246	0.225216	0.223985
	0.22952	0.229889	0.222755	0.215498	0.210455	0.20615	0.197294	0.190406	0.183641	0.176261	0.172079	0.168143	0.166175	0.162116	0.16187	0.157319	0.155966	0.1508	0.149201	0.149201	0.148463	0.152153	0.147233	0.149078	0.148094	0.153014	0.151907	0.156458	0.159656	0.161501	0.163961	0.167282	0.168881	0.170972	0.176261	0.176384	0.182165	0.190529	0.194096	0.201968	0.206396	0.21107	0.212792	0.213776	0.216482	0.216605	0.216113	0.216482	0.218204
	0.220172	0.219065	0.218081	0.210455	0.202583	0.199385	0.195572	0.186593	0.18032	0.169127	0.166544	0.163346	0.158795	0.159041	0.15449	0.151415	0.14957	0.144773	0.14588	0.14465	0.147848	0.147233	0.14588	0.147602	0.145757	0.150431	0.151907	0.155843	0.159656	0.163469	0.167282	0.169865	0.173555	0.175646	0.176753	0.176999	0.18278	0.188561	0.195449	0.202091	0.205289	0.205535	0.208979	0.208979	0.211562	0.211685	0.213653	0.216974	0.216974
	0.219557	0.220541	0.210086	0.207872	0.202337	0.194465	0.189914	0.179828	0.176384	0.169127	0.1631	0.158795	0.155597	0.155351	0.151046	0.149324	0.144281	0.139607	0.141083	0.141452	0.143297	0.142313	0.143051	0.146003	0.147356	0.149447	0.15203	0.15572	0.159779	0.160517	0.162239	0.16556	0.171464	0.173555	0.177614	0.180197	0.182288	0.184871	0.193235	0.197294	0.200369	0.206273	0.207749	0.209471	0.210701	0.210209	0.211439	0.212177	0.21107
	0.221279	0.220172	0.217343	0.207995	0.201353	0.195941	0.188684	0.180812	0.173678	0.168143	0.162239	0.159041	0.154244	0.152153	0.150185	0.148955	0.147356	0.14465	0.14711	0.146372	0.148463	0.148832	0.146864	0.148832	0.149939	0.152153	0.154244	0.157073	0.158795	0.163469	0.165929	0.167282	0.170849	0.173309	0.175031	0.180074	0.184502	0.184256	0.191021	0.193358	0.200123	0.203567	0.211316	0.215621	0.216113	0.218696	0.217343	0.217343	0.217712
	0.214514	0.213653	0.211439	0.2	0.197171	0.19016	0.185855	0.178967	0.173186	0.164084	0.15941	0.157073	0.153629	0.153998	0.152891	0.14957	0.146495	0.144035	0.143174	0.143789	0.142436	0.14588	0.146987	0.146741	0.148832	0.152153	0.152645	0.156704	0.162854	0.164084	0.166421	0.168512	0.168881	0.17294	0.175646	0.179459	0.181919	0.182534	0.192005	0.195572	0.206396	0.215006	0.214514	0.214268	0.214883	0.213776	0.216482	0.21476	0.214391
	0.208487	0.212423	0.207011	0.201353	0.191882	0.189299	0.182288	0.175892	0.16925	0.162977	0.159164	0.155597	0.152768	0.148463	0.149939	0.143051	0.141944	0.138869	0.13604	0.138254	0.139115	0.145019	0.144527	0.147848	0.146864	0.150062	0.1508	0.155351	0.158918	0.159656	0.16187	0.163715	0.168266	0.16802	0.174416	0.175031	0.17909	0.185363	0.18893	0.195449	0.197417	0.203198	0.205043	0.204797	0.204797	0.205658	0.206027	0.20615	0.205166
	0.210209	0.207872	0.20615	0.200123	0.192005	0.187577	0.18032	0.174908	0.167651	0.161501	0.155474	0.152768	0.150185	0.149939	0.147356	0.143666	0.143297	0.141575	0.143666	0.142928	0.144158	0.146372	0.147356	0.148709	0.148709	0.152276	0.154982	0.159041	0.160763	0.162731	0.168143	0.171587	0.173063	0.175277	0.176753	0.179336	0.181304	0.185978	0.188684	0.192989	0.196802	0.199139	0.202829	0.200984	0.201599	0.203075	0.202952	0.205166	0.201599
	0.20246	0.20615	0.199262	0.196802	0.18647	0.180812	0.174047	0.168143	0.164084	0.158057	0.152522	0.148709	0.146003	0.145511	0.145634	0.142559	0.142436	0.140468	0.140714	0.14465	0.147356	0.150062	0.152399	0.153629	0.151415	0.156581	0.159287	0.163469	0.164453	0.170726	0.172325	0.174539	0.176999	0.179951	0.183149	0.184994	0.185855	0.189053	0.194711	0.197294	0.200738	0.200615	0.204428	0.203936	0.205658	0.204674	0.206027	0.20615	0.202952
	0.200615	0.2	0.194711	0.191759	0.183149	0.18032	0.172448	0.165068	0.158795	0.152522	0.150677	0.145634	0.146372	0.145265	0.145388	0.14588	0.14342	0.140837	0.141944	0.143666	0.146618	0.148955	0.150554	0.152276	0.155351	0.157934	0.163346	0.165068	0.168881	0.172202	0.174416	0.178229	0.184256	0.185855	0.188807	0.192989	0.194834	0.193973	0.197417	0.20123	0.203567	0.206519	0.20738	0.206273	0.208118	0.207749	0.208979	0.208733	0.205289
	0.195449	0.193358	0.189668	0.18032	0.176753	0.168635	0.166175	0.157565	0.153014	0.14957	0.144773	0.140714	0.13973	0.142313	0.141329	0.141821	0.139238	0.139361	0.142805	0.144035	0.148586	0.152153	0.15449	0.154982	0.158057	0.162854	0.164207	0.166913	0.169373	0.171956	0.174047	0.177614	0.183272	0.187331	0.188438	0.18893	0.189791	0.192497	0.196802	0.201107	0.201599	0.20246	0.203813	0.202706	0.205781	0.202214	0.202214	0.200861	0.199385
	0.182657	0.183518	0.179705	0.173555	0.168143	0.163346	0.155474	0.151538	0.148709	0.146003	0.143912	0.141206	0.139853	0.138992	0.135671	0.137639	0.138623	0.140222	0.13973	0.143297	0.144896	0.148955	0.152276	0.152768	0.154736	0.156212	0.16187	0.164084	0.169619	0.172817	0.174416	0.176015	0.17663	0.183026	0.189668	0.193604	0.191882	0.194834	0.19877	0.201476	0.204428	0.202952	0.202952	0.203321	0.205043	0.200492	0.202337	0.199877	0.198647
	0.181058	0.176999	0.176261	0.169373	0.167036	0.161747	0.158795	0.149201	0.144035	0.137639	0.137516	0.135671	0.135794	0.136532	0.133826	0.132842	0.133211	0.134441	0.135056	0.139238	0.138746	0.144773	0.147479	0.150185	0.151907	0.153014	0.158426	0.160517	0.169004	0.173801	0.178106	0.179582	0.180935	0.180689	0.184379	0.185978	0.187331	0.190775	0.190283	0.192374	0.195695	0.195572	0.197909	0.196433	0.196187	0.194219	0.193358	0.19139	0.191144
	0.175277	0.176507	0.173555	0.166175	0.164207	0.158426	0.152399	0.146987	0.143297	0.139238	0.136655	0.136532	0.138623	0.135302	0.134441	0.135302	0.135056	0.137639	0.139484	0.144527	0.143912	0.147725	0.149693	0.153998	0.155597	0.15572	0.161378	0.16556	0.167282	0.168758	0.173555	0.174908	0.176999	0.178229	0.182042	0.18278	0.183149	0.182534	0.186962	0.193604	0.19508	0.196802	0.194588	0.194834	0.191267	0.19016	0.190406	0.188807	0.19016
	0.169004	0.171218	0.167036	0.165068	0.160271	0.15572	0.147602	0.145511	0.138377	0.137885	0.136778	0.136286	0.135425	0.136286	0.134564	0.133949	0.135917	0.138131	0.141329	0.142067	0.14465	0.148463	0.153383	0.153752	0.155351	0.15941	0.161501	0.165929	0.168143	0.174908	0.178598	0.179951	0.183272	0.185855	0.185855	0.185855	0.187946	0.187946	0.191759	0.192128	0.193358	0.192497	0.193358	0.193481	0.189176	0.189053	0.187946	0.18647	0.184256
	0.166667	0.166421	0.160886	0.157196	0.152768	0.150185	0.144281	0.138992	0.138746	0.134933	0.132104	0.133703	0.133088	0.134687	0.136655	0.134933	0.133949	0.138254	0.1385	0.141821	0.14711	0.148217	0.151046	0.153875	0.156212	0.158426	0.161624	0.16556	0.168758	0.17171	0.175646	0.180443	0.181919	0.185609	0.184994	0.185609	0.188807	0.187331	0.187577	0.189668	0.192743	0.194219	0.192866	0.192989	0.191021	0.187946	0.186101	0.18647	0.181919
	0.166052	0.165314	0.161378	0.158426	0.155597	0.150431	0.14588	0.141083	0.138377	0.136409	0.136409	0.136163	0.138377	0.136286	0.134564	0.138254	0.137516	0.141575	0.142436	0.145634	0.148832	0.151169	0.153383	0.152522	0.159533	0.15818	0.162731	0.16556	0.169373	0.172694	0.175031	0.177245	0.178106	0.182903	0.184256	0.184994	0.186593	0.188192	0.190775	0.191882	0.193604	0.191882	0.192251	0.192989	0.189668	0.189299	0.184994	0.181919	0.179336
	0.162731	0.165806	0.160271	0.15941	0.155105	0.148217	0.143789	0.144158	0.140222	0.138008	0.133088	0.135917	0.135302	0.135425	0.136163	0.137024	0.140099	0.142436	0.144527	0.145142	0.150062	0.15326	0.157073	0.157319	0.160271	0.157196	0.163961	0.166667	0.172202	0.173801	0.17417	0.175646	0.177614	0.180812	0.182165	0.187085	0.189053	0.186101	0.189422	0.192866	0.193973	0.194342	0.19016	0.187331	0.186224	0.184133	0.181058	0.177122	0.174785
	0.157934	0.156458	0.158426	0.154613	0.152645	0.145388	0.143543	0.141083	0.142682	0.137024	0.136409	0.138377	0.138254	0.140837	0.140222	0.142436	0.144527	0.149078	0.148955	0.150308	0.154244	0.157196	0.159779	0.161009	0.161747	0.164207	0.167405	0.169619	0.172571	0.173186	0.175277	0.178844	0.181304	0.182657	0.182657	0.184994	0.185117	0.185609	0.188807	0.188684	0.191636	0.191267	0.188807	0.184502	0.181919	0.18155	0.176384	0.175646	0.168389
	0.153629	0.152153	0.152153	0.150185	0.146741	0.143789	0.139238	0.138131	0.137024	0.134564	0.133211	0.135179	0.135302	0.137516	0.136655	0.138254	0.142067	0.143297	0.145511	0.147971	0.153875	0.155966	0.156458	0.156704	0.156704	0.161624	0.163346	0.166175	0.167897	0.16925	0.172202	0.172448	0.174908	0.176753	0.177614	0.182165	0.183272	0.184256	0.185486	0.1877	0.18647	0.184994	0.183026	0.180812	0.178475	0.175646	0.17048	0.168758	0.162977
	0.154244	0.152768	0.149816	0.149324	0.147971	0.14588	0.144527	0.141452	0.139484	0.140714	0.143666	0.144527	0.142313	0.143051	0.144773	0.146372	0.152399	0.153629	0.153752	0.157688	0.15941	0.161009	0.162485	0.166913	0.167897	0.168635	0.168143	0.17171	0.175523	0.177614	0.176999	0.177614	0.180197	0.182042	0.18278	0.18155	0.184748	0.18401	0.18647	0.1877	0.186347	0.184133	0.182165	0.17909	0.178721	0.17417	0.171587	0.166175	0.161747
	0.153137	0.153629	0.150431	0.152276	0.14834	0.147602	0.144527	0.145265	0.139607	0.140837	0.141575	0.144527	0.146249	0.147971	0.146495	0.149447	0.150185	0.15449	0.155228	0.160394	0.163469	0.164453	0.167282	0.167036	0.168881	0.169373	0.171218	0.173555	0.178598	0.18155	0.180812	0.180812	0.182534	0.181427	0.183887	0.183395	0.182288	0.184748	0.187208	0.188438	0.187331	0.184994	0.180812	0.178967	0.174539	0.171833	0.171587	0.167036	0.160763
	0.140468	0.139115	0.140714	0.138746	0.135179	0.132596	0.133457	0.13358	0.133334	0.133949	0.134195	0.135056	0.136778	0.134564	0.131612	0.136778	0.139853	0.141329	0.14219	0.145634	0.148955	0.151046	0.15203	0.152399	0.153383	0.153998	0.154859	0.155843	0.160517	0.161378	0.162239	0.164576	0.170234	0.170234	0.17048	0.172079	0.172325	0.172202	0.173309	0.175031	0.175031	0.171587	0.167036	0.165068	0.161993	0.160763	0.155843	0.151907	0.145634
	0.135302	0.139361	0.1385	0.13358	0.133334	0.130136	0.129029	0.128783	0.129644	0.131612	0.130259	0.130874	0.130628	0.135302	0.137393	0.140222	0.138254	0.138992	0.140099	0.139853	0.146126	0.149816	0.150554	0.150677	0.149447	0.151907	0.152153	0.153875	0.155228	0.157565	0.162239	0.163223	0.165314	0.164207	0.167159	0.166913	0.170111	0.172817	0.172202	0.171464	0.165929	0.166421	0.162731	0.161993	0.157565	0.153998	0.149324	0.145019	0.141083
	0.140837	0.136286	0.134687	0.133949	0.134318	0.133088	0.131735	0.132473	0.133949	0.135056	0.13727	0.137885	0.138869	0.140345	0.14096	0.142436	0.14342	0.142805	0.14711	0.14957	0.153875	0.156089	0.154121	0.154859	0.153506	0.155597	0.15449	0.155843	0.155351	0.156458	0.155351	0.16064	0.162485	0.162977	0.162731	0.166052	0.168143	0.171587	0.17048	0.16802	0.169004	0.167897	0.164576	0.159287	0.155351	0.152276	0.148463	0.141575	0.137762
	0.133703	0.130997	0.12989	0.130874	0.129029	0.131858	0.131858	0.131981	0.130382	0.133949	0.13235	0.130136	0.135302	0.13481	0.137885	0.141698	0.142436	0.142313	0.143174	0.147356	0.148094	0.1508	0.151292	0.152276	0.152522	0.150923	0.152891	0.154244	0.157073	0.157688	0.156212	0.156581	0.158057	0.161624	0.162239	0.164207	0.163469	0.167651	0.169619	0.169127	0.166052	0.16433	0.160271	0.159041	0.156089	0.151292	0.146987	0.140714	0.136163
	0.131735	0.135671	0.134318	0.133334	0.131858	0.133457	0.136409	0.135671	0.13727	0.137639	0.138746	0.144158	0.141944	0.142436	0.145265	0.146249	0.147602	0.149078	0.146741	0.152153	0.156458	0.159533	0.156581	0.156827	0.155966	0.155105	0.155351	0.155105	0.154367	0.156458	0.15818	0.158057	0.155966	0.154736	0.157073	0.159041	0.161009	0.162854	0.165068	0.164453	0.162362	0.159779	0.158672	0.154982	0.151046	0.145019	0.140222	0.135671	0.132473
	0.148832	0.150062	0.151046	0.154121	0.157073	0.153629	0.15572	0.153014	0.156581	0.160517	0.160394	0.162239	0.163715	0.167282	0.168143	0.167036	0.171095	0.17048	0.173555	0.172448	0.173555	0.176999	0.177122	0.17786	0.174785	0.172571	0.172817	0.172817	0.175892	0.173924	0.173186	0.17294	0.172202	0.171956	0.170603	0.171587	0.17417	0.17171	0.170726	0.171095	0.168758	0.165683	0.161747	0.159041	0.154736	0.151292	0.144158	0.140468	0.135548
	0.15203	0.150554	0.151169	0.152522	0.154736	0.15203	0.155105	0.157196	0.158672	0.159041	0.162362	0.163715	0.166667	0.169373	0.169373	0.170357	0.170111	0.172202	0.176261	0.176138	0.175154	0.178475	0.177737	0.176261	0.17417	0.174293	0.172817	0.172202	0.172202	0.172448	0.173063	0.171464	0.173063	0.170726	0.171218	0.170234	0.169373	0.170234	0.169865	0.168512	0.16679	0.162731	0.158426	0.152768	0.151169	0.147356	0.13973	0.136163	0.132719
	0.150308	0.151907	0.151661	0.153506	0.155597	0.157196	0.159902	0.162731	0.163961	0.164207	0.16679	0.16679	0.170234	0.171956	0.17417	0.175523	0.175277	0.175523	0.177122	0.182411	0.179336	0.180197	0.180074	0.181058	0.177737	0.174539	0.171956	0.175523	0.173432	0.171341	0.170234	0.169865	0.172448	0.170603	0.169373	0.168266	0.169619	0.168389	0.166667	0.164207	0.160517	0.160394	0.152645	0.150062	0.146495	0.143789	0.138746	0.134687	0.128906
	0.140222	0.138746	0.140591	0.141083	0.14219	0.141944	0.140468	0.146741	0.14834	0.152645	0.153629	0.153383	0.156089	0.154736	0.159164	0.159041	0.160763	0.159902	0.161132	0.164822	0.165068	0.163346	0.163469	0.162239	0.161747	0.156212	0.157196	0.157442	0.157319	0.159164	0.15695	0.156704	0.154244	0.152399	0.153014	0.153629	0.151907	0.152153	0.14957	0.147848	0.146249	0.141575	0.140837	0.135917	0.134687	0.130136	0.126446	0.123862	0.116605
	0.142928	0.142313	0.141083	0.141329	0.142436	0.144404	0.148709	0.149816	0.150308	0.153875	0.15695	0.156827	0.159779	0.161501	0.163838	0.162977	0.16556	0.163346	0.16556	0.164084	0.166421	0.166175	0.166421	0.164084	0.160148	0.157934	0.156458	0.155966	0.155843	0.155228	0.151415	0.149693	0.1508	0.149447	0.147848	0.150923	0.151538	0.152153	0.151046	0.148709	0.146495	0.145511	0.140222	0.135917	0.131366	0.128045	0.12337	0.116605	0.111439
	0.147356	0.145757	0.147602	0.149816	0.1508	0.151907	0.154736	0.155966	0.158426	0.160394	0.164945	0.163346	0.16556	0.168512	0.169373	0.171095	0.17048	0.168512	0.169742	0.170234	0.171956	0.171218	0.16925	0.167651	0.165314	0.160886	0.159287	0.157688	0.156458	0.155843	0.155966	0.155105	0.153014	0.148955	0.14957	0.147356	0.147602	0.146741	0.145265	0.142928	0.139484	0.136409	0.131858	0.12989	0.1262	0.122755	0.116974	0.111316	0.106888
	0.145019	0.146126	0.146249	0.149939	0.151784	0.153383	0.157073	0.159041	0.15818	0.159287	0.1631	0.164822	0.167036	0.167405	0.169742	0.169496	0.171464	0.168881	0.17048	0.170726	0.172817	0.169373	0.167036	0.165068	0.163223	0.16187	0.157319	0.15449	0.152891	0.1508	0.150554	0.151292	0.148217	0.146003	0.143543	0.143543	0.140714	0.139607	0.136901	0.135056	0.131243	0.12989	0.12743	0.122509	0.12091	0.117343	0.113161	0.106519	0.103075
	0.167528	0.168758	0.167897	0.17171	0.169742	0.174047	0.177614	0.178475	0.179705	0.181304	0.185609	0.186593	0.186716	0.187577	0.187331	0.18893	0.189053	0.188069	0.188807	0.187577	0.189299	0.189053	0.183395	0.180074	0.176138	0.173801	0.171587	0.169004	0.16679	0.162977	0.160517	0.157196	0.154859	0.1508	0.14957	0.147725	0.142067	0.144035	0.140222	0.139361	0.137024	0.135671	0.131243	0.126692	0.12337	0.117835	0.113653	0.106888	0.10369
	0.173186	0.171341	0.173432	0.176876	0.176138	0.177614	0.176261	0.179213	0.180566	0.184502	0.185855	0.186593	0.188438	0.190037	0.190529	0.188807	0.187823	0.187331	0.186716	0.186839	0.187946	0.187577	0.183764	0.180689	0.175646	0.172571	0.169865	0.168512	0.166913	0.15941	0.158549	0.156581	0.15203	0.146741	0.144896	0.143912	0.142067	0.137147	0.138008	0.134933	0.134687	0.125954	0.124108	0.121894	0.118204	0.117466	0.112792	0.109348	0.103321
	0.15572	0.156458	0.159287	0.159656	0.161255	0.158795	0.164453	0.16556	0.167897	0.169865	0.172571	0.170849	0.168758	0.169496	0.169988	0.170972	0.169865	0.168758	0.168143	0.170111	0.168881	0.16925	0.168758	0.167651	0.162608	0.157196	0.155105	0.152153	0.150185	0.147602	0.14588	0.142805	0.140714	0.137024	0.133949	0.133334	0.131366	0.129029	0.126569	0.125707	0.125092	0.118819	0.117097	0.112423	0.108364	0.106273	0.100984	0.0981551	0.0943421
	0.15326	0.150308	0.152276	0.156704	0.156089	0.158549	0.159287	0.163346	0.164699	0.167774	0.168512	0.168635	0.17048	0.169004	0.170726	0.173309	0.170972	0.170111	0.171218	0.16925	0.16679	0.167651	0.168143	0.167282	0.161624	0.157565	0.155228	0.151046	0.151046	0.146987	0.146372	0.140099	0.137024	0.133334	0.130874	0.129398	0.125584	0.124477	0.120295	0.119188	0.116236	0.113653	0.113653	0.110824	0.106396	0.103075	0.100861	0.0953262	0.091882
	0.154736	0.153506	0.155474	0.156335	0.158057	0.160763	0.164207	0.165437	0.165314	0.16679	0.168143	0.171341	0.17294	0.173432	0.173063	0.16925	0.170726	0.168881	0.170849	0.17048	0.168881	0.168143	0.165929	0.163346	0.159656	0.157688	0.151907	0.14957	0.146126	0.141698	0.139853	0.137393	0.135794	0.129521	0.127553	0.124354	0.123124	0.120172	0.119065	0.115375	0.114514	0.108856	0.108364	0.10492	0.103075	0.0961872	0.0944651	0.093358	0.0886839
	0.157196	0.155105	0.156089	0.156212	0.157565	0.158303	0.162485	0.161624	0.163961	0.165068	0.168758	0.168266	0.168635	0.168143	0.171341	0.169742	0.169619	0.167897	0.168512	0.16679	0.165068	0.164576	0.162485	0.158057	0.155597	0.152153	0.149078	0.145634	0.142805	0.141206	0.138869	0.134195	0.127184	0.123124	0.11968	0.118204	0.115006	0.112423	0.110578	0.109348	0.106888	0.10615	0.102214	0.0998772	0.0960642	0.0945882	0.0905291	0.086716	0.0810581
	0.159533	0.157073	0.157811	0.161132	0.165314	0.164945	0.168266	0.168389	0.168881	0.17048	0.171095	0.172325	0.172448	0.173924	0.172448	0.174785	0.172448	0.169496	0.169127	0.169373	0.168512	0.165068	0.163592	0.160394	0.157565	0.153998	0.151292	0.145388	0.142313	0.137516	0.135425	0.130997	0.12337	0.121402	0.116359	0.11476	0.110701	0.105904	0.10615	0.10615	0.105781	0.0991392	0.0990162	0.0972941	0.09631	0.0913901	0.0899141	0.0853631	0.083641
	0.157319	0.156212	0.159533	0.16064	0.162854	0.162731	0.164453	0.163961	0.16802	0.170726	0.167036	0.167774	0.166667	0.166052	0.167282	0.167651	0.168758	0.165314	0.16802	0.16556	0.164084	0.16433	0.161009	0.156212	0.153506	0.148094	0.144281	0.142067	0.139361	0.135302	0.130628	0.128537	0.121279	0.116236	0.113284	0.111808	0.108487	0.10738	0.103444	0.100615	0.0984012	0.096433	0.094834	0.0944651	0.091144	0.0916362	0.0870851	0.0854861	0.0795821
	0.158918	0.159902	0.1631	0.165929	0.166421	0.166052	0.163715	0.165068	0.16925	0.169004	0.172202	0.171095	0.170726	0.170849	0.173186	0.175031	0.173063	0.171095	0.168512	0.168881	0.166175	0.16679	0.165314	0.162239	0.154982	0.152399	0.148709	0.144773	0.140714	0.138131	0.136901	0.130505	0.124231	0.118696	0.115867	0.111931	0.110209	0.10738	0.105289	0.106765	0.102214	0.0984012	0.0961872	0.0953262	0.0972941	0.095695	0.0920051	0.0861011	0.083641
	0.160148	0.161747	0.159533	0.1631	0.1631	0.163961	0.166175	0.16679	0.165929	0.165437	0.165437	0.16433	0.165314	0.166544	0.166913	0.16556	0.165314	0.165068	0.1631	0.161747	0.159656	0.157196	0.155597	0.152399	0.151784	0.145511	0.140468	0.13604	0.135302	0.131366	0.127922	0.123739	0.118204	0.114268	0.110824	0.105289	0.102214	0.100738	0.097048	0.0937271	0.0927431	0.0936041	0.091759	0.0879459	0.0869621	0.088069	0.083026	0.0801971	0.0790899
	0.172694	0.174539	0.17294	0.176015	0.176384	0.176384	0.178352	0.177983	0.177614	0.173801	0.178721	0.179951	0.180812	0.180197	0.177614	0.178475	0.173801	0.173186	0.171833	0.169988	0.169619	0.168758	0.164576	0.161009	0.157442	0.151292	0.146987	0.144281	0.138992	0.133826	0.129521	0.127061	0.121894	0.117712	0.111562	0.105904	0.103936	0.104797	0.100984	0.0982782	0.098524	0.0952031	0.0950801	0.0953262	0.0927431	0.090406	0.0879459	0.081427	0.084502
	0.172325	0.170234	0.173063	0.172817	0.175031	0.175769	0.175154	0.175031	0.175277	0.175031	0.174785	0.178475	0.176753	0.176138	0.171587	0.167774	0.166667	0.166298	0.164699	0.158303	0.162731	0.161501	0.158426	0.153998	0.150923	0.145265	0.139484	0.135671	0.132842	0.130136	0.126323	0.122755	0.117343	0.112669	0.106027	0.104182	0.101722	0.0965561	0.0968022	0.0958181	0.093235	0.0916362	0.0913901	0.0897911	0.0853631	0.086716	0.0872079	0.0856092	0.0847481
	0.168512	0.165806	0.169373	0.168758	0.167651	0.165683	0.165683	0.166913	0.164699	0.163715	0.163346	0.163469	0.164207	0.16187	0.162731	0.163592	0.161501	0.156827	0.157196	0.156335	0.155105	0.15203	0.146495	0.143912	0.141329	0.136655	0.130751	0.130505	0.128291	0.124108	0.120787	0.113899	0.108733	0.107134	0.105535	0.101599	0.0990162	0.0976632	0.0938502	0.0915131	0.0897911	0.088807	0.0877001	0.085978	0.085978	0.0838871	0.080812	0.0801971	0.07786
	0.167897	0.167036	0.166913	0.166667	0.165191	0.161378	0.164084	0.164207	0.164576	0.162854	0.160886	0.157934	0.160148	0.159287	0.157565	0.158795	0.150923	0.151046	0.151046	0.151907	0.151292	0.146987	0.146372	0.141944	0.137147	0.134564	0.130136	0.127676	0.122509	0.119434	0.116605	0.110947	0.106519	0.102337	0.100246	0.0965561	0.091882	0.0897911	0.0905291	0.0875771	0.0861011	0.0833949	0.0849939	0.085117	0.0827799	0.0827799	0.0795821	0.0782289	0.0767529
	0.158795	0.160394	0.159041	0.159287	0.159164	0.154736	0.15572	0.15326	0.152153	0.152522	0.152276	0.14957	0.147848	0.147725	0.145142	0.145388	0.143174	0.143543	0.140591	0.138254	0.138254	0.139361	0.135794	0.132104	0.126692	0.123001	0.11845	0.116605	0.115375	0.118081	0.110209	0.105289	0.104797	0.099385	0.097048	0.091882	0.0899141	0.0883151	0.0869621	0.0842559	0.082903	0.082903	0.080812	0.0794591	0.079951	0.0787211	0.080074	0.0795821	0.0779831
	0.162608	0.161378	0.156212	0.158426	0.154859	0.153629	0.151292	0.150431	0.146249	0.143666	0.144773	0.144773	0.144158	0.142805	0.14342	0.140345	0.139976	0.138992	0.135302	0.135302	0.13358	0.131243	0.128291	0.126569	0.122386	0.120664	0.117589	0.112669	0.109348	0.10738	0.105289	0.102829	0.0997542	0.0953262	0.0921281	0.0905291	0.085855	0.0842559	0.080812	0.0816731	0.0809351	0.0819189	0.0804429	0.080074	0.080689	0.0801971	0.0787211	0.07786	0.0795821
	0.15695	0.158426	0.155474	0.155597	0.152153	0.147479	0.146741	0.146864	0.141698	0.141329	0.139853	0.139238	0.139607	0.138377	0.137885	0.135056	0.133703	0.129521	0.128414	0.128291	0.125954	0.127184	0.124846	0.121279	0.11722	0.116359	0.113899	0.109348	0.108733	0.108118	0.102214	0.097909	0.0953262	0.0944651	0.092497	0.0915131	0.0878231	0.08893	0.0853631	0.084502	0.081427	0.080689	0.0826569	0.081427	0.0797049	0.0801971	0.0819189	0.0813039	0.0789669
	0.14834	0.148955	0.146987	0.145019	0.142805	0.140222	0.137885	0.135917	0.133703	0.132842	0.131735	0.129398	0.129398	0.128045	0.124354	0.124354	0.123124	0.119803	0.119065	0.119311	0.115375	0.115252	0.11599	0.110824	0.107011	0.103936	0.103075	0.101722	0.099385	0.095572	0.0942191	0.09262	0.088069	0.0853631	0.085855	0.0831491	0.0816731	0.0820419	0.0795821	0.079336	0.07786	0.0772451	0.077614	0.076261	0.0773679	0.0781059	0.073924	0.07417	0.076261
	0.150554	0.151046	0.148832	0.148832	0.147356	0.14219	0.139853	0.137393	0.134564	0.130751	0.129398	0.1262	0.123124	0.122878	0.123616	0.121525	0.119065	0.116728	0.113653	0.115006	0.11353	0.112792	0.110701	0.110332	0.108241	0.10492	0.100861	0.0996311	0.095695	0.095449	0.093973	0.091021	0.089668	0.086593	0.0833949	0.0819189	0.0813039	0.0825341	0.0805659	0.0795821	0.077614	0.07786	0.0782289	0.077122	0.075646	0.0774909	0.0801971	0.079951	0.0797049
	0.142436	0.143666	0.143051	0.136901	0.137024	0.135179	0.131243	0.128045	0.12214	0.118819	0.11722	0.116236	0.115867	0.115621	0.112054	0.110209	0.108733	0.106765	0.108118	0.104551	0.101476	0.101968	0.102337	0.102091	0.0975402	0.093973	0.095449	0.09262	0.090406	0.088807	0.0864699	0.085978	0.0847481	0.0804429	0.079336	0.0787211	0.0774909	0.07786	0.0750311	0.071833	0.0757691	0.074908	0.0745389	0.073924	0.0736779	0.076138	0.0772451	0.076138	0.0736779
	0.137639	0.137885	0.138131	0.135548	0.129644	0.124723	0.123001	0.121279	0.118327	0.114391	0.111931	0.108487	0.106888	0.105904	0.10246	0.103444	0.101968	0.097048	0.097048	0.0972941	0.0966791	0.0949571	0.093358	0.093358	0.091021	0.089668	0.0868391	0.0870851	0.0864699	0.0825341	0.082165	0.0833949	0.0809351	0.0781059	0.0742931	0.073924	0.0754	0.075646	0.0754	0.0760149	0.0745389	0.07417	0.0735548	0.0754	0.076384	0.0774909	0.0757691	0.0765071	0.0751539
	0.134441	0.136532	0.133826	0.132596	0.12743	0.120295	0.116974	0.116359	0.110701	0.108733	0.104551	0.104797	0.104305	0.0997542	0.0972941	0.094834	0.090283	0.0916362	0.0928661	0.0921281	0.092497	0.0892991	0.0868391	0.087331	0.085117	0.0813039	0.08155	0.080689	0.0825341	0.079951	0.0789669	0.0782289	0.0787211	0.0783519	0.0754	0.0757691	0.0787211	0.077122	0.0782289	0.0758919	0.0766299	0.0754	0.0754	0.0745389	0.076384	0.077122	0.077122	0.0779831	0.0772451
	0.134441	0.135671	0.130505	0.127061	0.121033	0.11722	0.114514	0.109963	0.106273	0.101845	0.0996311	0.0981551	0.0950801	0.0944651	0.093973	0.088192	0.0870851	0.0877001	0.085978	0.0811809	0.082903	0.0838871	0.0827799	0.082288	0.077614	0.0781059	0.07786	0.076876	0.07786	0.076261	0.075646	0.073924	0.0722019	0.0728168	0.0744159	0.07417	0.072448	0.071833	0.071218	0.0728168	0.076138	0.0757691	0.076261	0.0766299	0.077614	0.079213	0.0773679	0.0774909	0.0790899
	0.129029	0.127799	0.1262	0.12214	0.119188	0.113899	0.110701	0.108487	0.101107	0.0968022	0.0922511	0.0901599	0.089668	0.0879459	0.084502	0.082165	0.0810581	0.079336	0.0790899	0.076261	0.0742931	0.0736779	0.0729399	0.0728168	0.072448	0.072448	0.0713408	0.072571	0.0722019	0.07048	0.071956	0.0686349	0.0715869	0.0708489	0.071095	0.0701109	0.0693729	0.069619	0.0714639	0.0757691	0.073186	0.072448	0.072448	0.0730629	0.0750311	0.0757691	0.0752769	0.073309	0.0742931
	0.120295	0.122509	0.117466	0.11476	0.11107	0.107134	0.101968	0.0982782	0.0912671	0.0879459	0.0864699	0.0849939	0.0826569	0.0810581	0.0773679	0.074047	0.07417	0.0722019	0.0707259	0.070357	0.0715869	0.0707259	0.071095	0.0698648	0.0686349	0.0691268	0.0693729	0.0691268	0.0691268	0.070234	0.071095	0.0713408	0.072448	0.0707259	0.070234	0.0708489	0.0693729	0.071218	0.070234	0.0691268	0.069496	0.0708489	0.073309	0.073432	0.0730629	0.0751539	0.075646	0.0766299	0.077122
	0.117343	0.117835	0.115867	0.112792	0.107257	0.103321	0.0984012	0.0937271	0.0899141	0.0878231	0.0842559	0.0813039	0.0782289	0.0757691	0.0751539	0.07171	0.071218	0.0682658	0.0693729	0.067405	0.0693729	0.066667	0.067405	0.067282	0.0682658	0.0678969	0.0685119	0.0670359	0.0683888	0.068143	0.068143	0.069004	0.0653138	0.0676508	0.0693729	0.07048	0.069742	0.070234	0.0729399	0.075523	0.076876	0.079336	0.0804429	0.0816731	0.081427	0.0794591	0.0810581	0.080812	0.0819189
	0.118204	0.119188	0.11845	0.115621	0.108487	0.10246	0.0959411	0.0945882	0.0886839	0.0842559	0.0825341	0.0782289	0.077122	0.0752769	0.071956	0.0698648	0.0677739	0.0676508	0.0678969	0.06802	0.065929	0.0664209	0.0670359	0.065929	0.0642069	0.065929	0.0656829	0.066667	0.066544	0.0670359	0.0685119	0.068758	0.068758	0.0685119	0.0691268	0.068881	0.0713408	0.0744159	0.0782289	0.0758919	0.076261	0.076384	0.0783519	0.0811809	0.080812	0.079213	0.082165	0.084502	0.084502
	0.101107	0.0996311	0.0953262	0.0912671	0.0877001	0.082165	0.07786	0.0752769	0.0730629	0.067405	0.065929	0.0633459	0.0624846	0.0608855	0.0581796	0.0605167	0.0570725	0.0537516	0.0531367	0.0557196	0.0544896	0.0536286	0.0536286	0.0526445	0.0538747	0.0535056	0.0542436	0.0548585	0.0558426	0.0587946	0.0592865	0.0592865	0.0597787	0.0573186	0.0569497	0.0594095	0.0619927	0.0629768	0.0664209	0.069004	0.069742	0.06802	0.071956	0.07417	0.074908	0.0751539	0.0754	0.076261	0.0754
	0.0953262	0.0958181	0.0921281	0.086716	0.0813039	0.0774909	0.073432	0.069496	0.0664209	0.0640839	0.0623615	0.0590407	0.0559656	0.0542436	0.0546127	0.0536286	0.0514146	0.0525215	0.0504305	0.0496925	0.0477246	0.0480935	0.0500617	0.0499386	0.0511685	0.0501844	0.0500617	0.0514146	0.0551046	0.0551046	0.0549816	0.0557196	0.0573186	0.0603936	0.0596556	0.0590407	0.0600245	0.0607625	0.0618696	0.0627307	0.0667898	0.0699879	0.0722019	0.0738009	0.074908	0.074785	0.076261	0.0810581	0.080689
	0.091021	0.090406	0.0861011	0.0813039	0.077122	0.0736779	0.0693729	0.065806	0.0629768	0.0599017	0.0562117	0.0547355	0.0562117	0.0547355	0.0532595	0.0499386	0.0494464	0.0473555	0.0473555	0.0472324	0.0476016	0.0471097	0.0482165	0.0467405	0.0467405	0.0488315	0.0479704	0.0480935	0.0488315	0.0526445	0.0542436	0.0564576	0.0564576	0.0574416	0.0587946	0.0594095	0.0617466	0.0628537	0.066667	0.0677739	0.071956	0.0722019	0.0730629	0.0738009	0.076384	0.076384	0.075523	0.0782289	0.0787211
	0.100738	0.099385	0.097048	0.093358	0.086593	0.0819189	0.0783519	0.0730629	0.0691268	0.0653138	0.0630998	0.0584257	0.0584257	0.0562117	0.0549816	0.0527676	0.0501844	0.0496925	0.0477246	0.0499386	0.0507996	0.0490776	0.0495695	0.0510455	0.0528906	0.0509227	0.0526445	0.0554735	0.0559656	0.0562117	0.0599017	0.0642069	0.0692499	0.0722019	0.071218	0.072448	0.0750311	0.0765071	0.079213	0.0811809	0.0831491	0.0847481	0.0857319	0.0856092	0.087331	0.090283	0.0916362	0.0950801	0.094834
	0.0916362	0.0923742	0.0890531	0.083026	0.079213	0.0750311	0.069742	0.064453	0.0616235	0.0595326	0.0581796	0.0542436	0.0525215	0.0488315	0.0473555	0.0476016	0.0473555	0.0473555	0.0483396	0.0471097	0.0471097	0.0460025	0.0487084	0.0501844	0.0498156	0.0501844	0.0501844	0.0526445	0.0547355	0.0570725	0.0587946	0.0622388	0.064453	0.0661748	0.068758	0.0691268	0.069619	0.072571	0.0754	0.0790899	0.08524	0.0842559	0.0857319	0.086716	0.089545	0.0931122	0.093973	0.096433	0.095572
	0.0916362	0.090283	0.0842559	0.0788439	0.076261	0.0715869	0.06802	0.0648219	0.0601475	0.0555965	0.0546127	0.0519065	0.0511685	0.0490776	0.0472324	0.0457564	0.0452645	0.0446496	0.0469866	0.0456337	0.0468636	0.0453876	0.0466175	0.0476016	0.0474785	0.0484626	0.0479704	0.0520296	0.0541205	0.0551046	0.0586716	0.0616235	0.0623615	0.065068	0.06802	0.072448	0.0713408	0.0765071	0.079213	0.082903	0.08524	0.0891761	0.0886839	0.0922511	0.0942191	0.0960642	0.0990162	0.0995081	0.100861
	0.0835179	0.0841329	0.0826569	0.0781059	0.070357	0.0646988	0.0619927	0.0587946	0.0553507	0.0522756	0.0500617	0.0482165	0.0467405	0.0450184	0.0446496	0.0426814	0.0413284	0.0420664	0.0416976	0.0416976	0.0421895	0.0436655	0.0432966	0.0451415	0.0458795	0.0462486	0.0488315	0.0494464	0.0533825	0.0547355	0.0568267	0.0586716	0.0600245	0.0603936	0.0654368	0.0683888	0.0713408	0.073309	0.077122	0.0782289	0.0848712	0.088807	0.0906521	0.091144	0.088807	0.094711	0.0996311	0.0984012	0.101476
	0.0827799	0.0811809	0.0766299	0.0744159	0.068758	0.0629768	0.0592865	0.0560887	0.0542436	0.0521526	0.0501844	0.0467405	0.0450184	0.0434194	0.0419434	0.0409596	0.0394836	0.0399755	0.0408365	0.0408365	0.0435424	0.0420664	0.0420664	0.0436655	0.0435424	0.0447726	0.0455106	0.0484626	0.0499386	0.0525215	0.0565806	0.0591637	0.0632228	0.064453	0.0653138	0.068143	0.073309	0.0760149	0.0773679	0.0826569	0.0862241	0.088807	0.0908982	0.0949571	0.0981551	0.099262	0.100861	0.10246	0.104059
	0.077737	0.079336	0.076876	0.0685119	0.0634689	0.0622388	0.0570725	0.0542436	0.0514146	0.0500617	0.0466175	0.0441574	0.0429275	0.0397294	0.0402216	0.0404674	0.0391145	0.0382534	0.0394836	0.0393605	0.0430505	0.0408365	0.0402216	0.0415745	0.0446496	0.0444035	0.0445265	0.0478477	0.0509227	0.0521526	0.0554735	0.0592865	0.0624846	0.065068	0.0670359	0.069496	0.0729399	0.0757691	0.080812	0.0847481	0.087331	0.0901599	0.0937271	0.0987701	0.102214	0.10369	0.104797	0.106273	0.106765
	0.0701109	0.0699879	0.065191	0.0615008	0.0560887	0.0542436	0.0514146	0.0474785	0.0439116	0.0419434	0.0420664	0.0409596	0.0399755	0.0407135	0.0375154	0.0370235	0.0365316	0.0365316	0.0362855	0.0367774	0.0391145	0.0404674	0.0396064	0.0399755	0.0412054	0.0413284	0.0440346	0.0480935	0.0482165	0.0498156	0.0521526	0.0558426	0.0579336	0.0607625	0.0639608	0.068143	0.0730629	0.076261	0.0774909	0.080812	0.0847481	0.0897911	0.0942191	0.0976632	0.099385	0.100984	0.101353	0.10492	0.105781
	0.0707259	0.0676508	0.0661748	0.0624846	0.0557196	0.0539975	0.0501844	0.0456337	0.0450184	0.0442804	0.0432966	0.0408365	0.0391145	0.0393605	0.0402216	0.0391145	0.0381304	0.0376385	0.0367774	0.0361625	0.0375154	0.0378845	0.0403446	0.0416976	0.0412054	0.0412054	0.0426814	0.0463717	0.0479704	0.0517835	0.0544896	0.0580566	0.0608855	0.064453	0.0685119	0.071956	0.073924	0.077614	0.084502	0.0875771	0.089668	0.0929891	0.0950801	0.100738	0.103321	0.104797	0.106765	0.107749	0.112792
	0.0670359	0.066544	0.063715	0.0583027	0.0569497	0.0519065	0.0463717	0.0455106	0.0428044	0.0416976	0.0398525	0.0413284	0.0408365	0.0389914	0.0371465	0.0364085	0.0367774	0.0373924	0.0373924	0.0372696	0.0376385	0.0391145	0.0389914	0.0404674	0.0403446	0.0421895	0.0446496	0.0458795	0.0488315	0.0498156	0.0526445	0.0542436	0.0576877	0.0595326	0.0630998	0.0661748	0.069004	0.0754	0.08155	0.0863472	0.0908982	0.0920051	0.0953262	0.0981551	0.103567	0.106765	0.109102	0.112669	0.116359
	0.0667898	0.0678969	0.0628537	0.0573186	0.0546127	0.0503075	0.0478477	0.0450184	0.0416976	0.0400985	0.0394836	0.0381304	0.0361625	0.0361625	0.0365316	0.0346865	0.0345634	0.0350556	0.0350556	0.0353014	0.0376385	0.0394836	0.0396064	0.0391145	0.0402216	0.0413284	0.0423125	0.0452645	0.0468636	0.0489545	0.0525215	0.0547355	0.0570725	0.0581796	0.0624846	0.0691268	0.0722019	0.074908	0.0783519	0.080074	0.0857319	0.0891761	0.0892991	0.093973	0.097909	0.101968	0.105043	0.110209	0.111316
	0.0613777	0.0627307	0.0590407	0.0559656	0.0526445	0.0473555	0.0432966	0.0419434	0.0387456	0.0370235	0.0359164	0.0362855	0.0348095	0.0350556	0.0333335	0.0330874	0.0341945	0.0329644	0.0319806	0.0348095	0.0359164	0.0355475	0.0370235	0.0378845	0.0394836	0.0408365	0.0415745	0.0452645	0.0462486	0.0489545	0.0507996	0.0538747	0.0568267	0.0602706	0.0612547	0.0624846	0.067405	0.0722019	0.0766299	0.0801971	0.0835179	0.0862241	0.0905291	0.0942191	0.099385	0.10246	0.105658	0.108979	0.111439
	0.0603936	0.0617466	0.0579336	0.0547355	0.0521526	0.0490776	0.0464944	0.0425586	0.0413284	0.0407135	0.0391145	0.0378845	0.0365316	0.0351784	0.0343173	0.0351784	0.0348095	0.0345634	0.0350556	0.0356705	0.0370235	0.0376385	0.0376385	0.0389914	0.0405905	0.0419434	0.0419434	0.0445265	0.0493237	0.0492006	0.0506766	0.0536286	0.0558426	0.0575647	0.0603936	0.0655599	0.0676508	0.0728168	0.0765071	0.0825341	0.0864699	0.0906521	0.094834	0.098524	0.104797	0.107011	0.109471	0.111931	0.115867
	0.0624846	0.0605167	0.0555965	0.0530136	0.0505536	0.0479704	0.0440346	0.0416976	0.0393605	0.0378845	0.0370235	0.0361625	0.0350556	0.0337024	0.0339485	0.0337024	0.0350556	0.0337024	0.0330874	0.0339485	0.0356705	0.0365316	0.0354245	0.0375154	0.0388684	0.0397294	0.0423125	0.0435424	0.0455106	0.0466175	0.0493237	0.0533825	0.0567036	0.0610086	0.0623615	0.065068	0.067282	0.070234	0.0750311	0.0798279	0.083026	0.087331	0.0912671	0.0965561	0.101968	0.105289	0.108979	0.112054	0.119434
	0.0630998	0.0618696	0.0590407	0.0535056	0.0499386	0.0455106	0.0447726	0.0416976	0.0402216	0.0380076	0.0378845	0.0371465	0.0367774	0.0370235	0.0365316	0.0382534	0.0360394	0.0356705	0.0369005	0.0364085	0.0373924	0.0378845	0.0372696	0.0393605	0.0399755	0.0414515	0.0437885	0.0453876	0.0462486	0.0488315	0.0500617	0.0530136	0.0552276	0.0583027	0.0602706	0.0629768	0.067282	0.0714639	0.0745389	0.0787211	0.0817961	0.084379	0.0891761	0.0958181	0.100738	0.10492	0.107134	0.10861	0.114268
	0.0613777	0.0605167	0.0569497	0.0547355	0.0498156	0.0471097	0.0456337	0.0436655	0.0404674	0.0380076	0.0391145	0.0371465	0.0357936	0.0346865	0.0355475	0.0356705	0.0361625	0.0383765	0.0380076	0.0378845	0.0376385	0.0382534	0.0396064	0.0403446	0.0425586	0.0420664	0.0436655	0.0447726	0.0462486	0.0476016	0.0501844	0.0546127	0.0573186	0.0585485	0.0596556	0.064453	0.0698648	0.071956	0.07417	0.078475	0.082165	0.0846251	0.0899141	0.094834	0.099262	0.102214	0.104059	0.106273	0.110209
	0.0579336	0.0590407	0.0562117	0.0516607	0.0480935	0.0458795	0.0453876	0.0410826	0.0384995	0.0367774	0.0362855	0.0357936	0.0370235	0.0362855	0.0376385	0.0367774	0.0350556	0.0353014	0.0362855	0.0366544	0.0373924	0.0376385	0.0382534	0.0397294	0.0399755	0.0413284	0.0428044	0.0441574	0.0476016	0.0490776	0.0501844	0.0519065	0.0549816	0.0555965	0.0579336	0.0624846	0.065929	0.0667898	0.0707259	0.0745389	0.0801971	0.0819189	0.08524	0.087454	0.0920051	0.0943421	0.096433	0.0968022	0.0958181
	0.0500617	0.0505536	0.0472324	0.0445265	0.0426814	0.0402216	0.0387456	0.0362855	0.0348095	0.0333335	0.0337024	0.0325955	0.0325955	0.0316114	0.0316114	0.0317345	0.0305043	0.0323494	0.0338254	0.0348095	0.0351784	0.0357936	0.0372696	0.0371465	0.0370235	0.0378845	0.0398525	0.0426814	0.0424356	0.0445265	0.0466175	0.0474785	0.0501844	0.0532595	0.0544896	0.0558426	0.0580566	0.0599017	0.0648219	0.0661748	0.0713408	0.0750311	0.0774909	0.078475	0.079951	0.0849939	0.0879459	0.0927431	0.0937271
	0.0484626	0.0488315	0.0479704	0.0453876	0.0421895	0.0377615	0.0351784	0.0366544	0.0349325	0.0324725	0.0308734	0.0305043	0.0313653	0.0316114	0.0339485	0.0325955	0.0322264	0.0322264	0.0334565	0.0348095	0.0350556	0.0360394	0.0373924	0.0366544	0.0377615	0.0400985	0.0397294	0.0404674	0.0442804	0.0453876	0.0453876	0.0468636	0.0487084	0.0515376	0.0535056	0.0544896	0.0567036	0.0596556	0.0622388	0.063592	0.0655599	0.069496	0.072448	0.074785	0.0765071	0.0765071	0.0803201	0.0813039	0.0835179
	0.0482165	0.0483396	0.0456337	0.0428044	0.0408365	0.0380076	0.0369005	0.0344404	0.0328413	0.0323494	0.0322264	0.0313653	0.0311193	0.0307504	0.0313653	0.0308734	0.0322264	0.0338254	0.0329644	0.0337024	0.0350556	0.0364085	0.0360394	0.0373924	0.0386225	0.0392375	0.0403446	0.0399755	0.0413284	0.0430505	0.0447726	0.0450184	0.0463717	0.0477246	0.0485857	0.0525215	0.0551046	0.0551046	0.0574416	0.0616235	0.0646988	0.0648219	0.0670359	0.0706028	0.071833	0.072448	0.0745389	0.0787211	0.0795821
	0.0510455	0.0533825	0.0507996	0.0461256	0.0421895	0.0409596	0.0380076	0.0353014	0.0348095	0.0349325	0.0334565	0.0345634	0.0340715	0.0329644	0.0353014	0.0340715	0.0341945	0.0334565	0.0335793	0.0350556	0.0361625	0.0377615	0.0378845	0.0376385	0.0389914	0.0398525	0.0405905	0.0409596	0.0425586	0.0440346	0.0452645	0.0462486	0.0482165	0.0496925	0.0507996	0.0525215	0.0558426	0.0570725	0.0590407	0.0613777	0.0630998	0.0649449	0.0655599	0.0682658	0.0691268	0.073186	0.075523	0.074908	0.076384
	0.0506766	0.0512916	0.0506766	0.0455106	0.0418206	0.0393605	0.0388684	0.0377615	0.0378845	0.0353014	0.0330874	0.0321033	0.0321033	0.0338254	0.0330874	0.0341945	0.0338254	0.0340715	0.0337024	0.0344404	0.0361625	0.0366544	0.0372696	0.0384995	0.0387456	0.0392375	0.0408365	0.0410826	0.0429275	0.0441574	0.0450184	0.0464944	0.0476016	0.0492006	0.0507996	0.0510455	0.0526445	0.0535056	0.0547355	0.0557196	0.0600245	0.0615008	0.0623615	0.063592	0.0642069	0.0676508	0.068881	0.07048	0.07048
	0.0462486	0.0467405	0.0467405	0.0436655	0.0420664	0.0383765	0.0373924	0.0367774	0.0350556	0.0341945	0.0339485	0.0350556	0.0332105	0.0323494	0.0324725	0.0337024	0.0341945	0.0356705	0.0356705	0.0370235	0.0367774	0.0389914	0.0386225	0.0378845	0.0391145	0.0404674	0.0408365	0.0405905	0.0421895	0.0439116	0.0447726	0.0458795	0.0476016	0.0487084	0.0493237	0.0516607	0.0528906	0.0539975	0.0555965	0.0575647	0.0585485	0.0599017	0.0602706	0.0607625	0.0617466	0.0642069	0.065068	0.0661748	0.0670359
	0.0501844	0.0514146	0.0472324	0.0423125	0.0419434	0.0402216	0.0387456	0.0361625	0.0354245	0.0359164	0.0340715	0.0330874	0.0339485	0.0344404	0.0354245	0.0348095	0.0354245	0.0349325	0.0361625	0.0367774	0.0376385	0.0383765	0.0376385	0.0392375	0.0399755	0.0412054	0.0419434	0.0421895	0.0425586	0.0437885	0.0450184	0.0455106	0.0467405	0.0471097	0.0476016	0.0476016	0.0483396	0.0500617	0.0519065	0.0537516	0.0551046	0.0570725	0.0567036	0.0573186	0.0579336	0.0586716	0.0586716	0.0601475	0.0624846
	0.0551046	0.0544896	0.0520296	0.0488315	0.0472324	0.0447726	0.0413284	0.0380076	0.0382534	0.0367774	0.0372696	0.0367774	0.0350556	0.0369005	0.0366544	0.0371465	0.0376385	0.0382534	0.0382534	0.0372696	0.0388684	0.0399755	0.0410826	0.0421895	0.0420664	0.0437885	0.0426814	0.0432966	0.0456337	0.0457564	0.0457564	0.0464944	0.0462486	0.0460025	0.0474785	0.0492006	0.0503075	0.0504305	0.0512916	0.0538747	0.0537516	0.0551046	0.0562117	0.0568267	0.0571956	0.0585485	0.0587946	0.0579336	0.0585485
	0.0558426	0.0570725	0.0539975	0.0507996	0.0483396	0.0457564	0.0430505	0.0418206	0.0400985	0.0391145	0.0377615	0.0389914	0.0391145	0.0396064	0.0380076	0.0387456	0.0393605	0.0388684	0.0396064	0.0398525	0.0403446	0.0397294	0.0409596	0.0418206	0.0414515	0.0423125	0.0428044	0.0446496	0.0448954	0.0462486	0.0469866	0.0478477	0.0485857	0.0492006	0.0499386	0.0515376	0.0533825	0.0525215	0.0525215	0.0535056	0.0549816	0.0542436	0.0549816	0.0554735	0.0558426	0.0555965	0.0559656	0.0544896	0.0544896
	0.0579336	0.0585485	0.0574416	0.0531367	0.0478477	0.0474785	0.0440346	0.0434194	0.0421895	0.0399755	0.0399755	0.0394836	0.0394836	0.0399755	0.0396064	0.0378845	0.0386225	0.0400985	0.0410826	0.0404674	0.0416976	0.0432966	0.0436655	0.0436655	0.0447726	0.0451415	0.0460025	0.0463717	0.0467405	0.0479704	0.0471097	0.0480935	0.0487084	0.0501844	0.0527676	0.0525215	0.0528906	0.0530136	0.0536286	0.0547355	0.0547355	0.0559656	0.0557196	0.0552276	0.0568267	0.0590407	0.0562117	0.0551046	0.0544896
	0.0616235	0.0607625	0.0576877	0.0557196	0.0531367	0.0495695	0.0476016	0.0458795	0.0431736	0.0413284	0.0412054	0.0415745	0.0418206	0.0416976	0.0419434	0.0404674	0.0399755	0.0410826	0.0419434	0.0419434	0.0435424	0.0442804	0.0444035	0.0426814	0.0452645	0.0473555	0.0458795	0.0456337	0.0473555	0.0467405	0.0456337	0.0467405	0.0482165	0.0488315	0.0484626	0.0468636	0.0472324	0.0493237	0.0500617	0.0503075	0.0515376	0.0523987	0.0520296	0.0527676	0.0514146	0.0514146	0.0514146	0.0505536	0.0511685
	0.063592	0.0633459	0.0613777	0.0580566	0.0535056	0.0519065	0.0493237	0.0512916	0.0467405	0.0428044	0.0439116	0.0448954	0.0437885	0.0435424	0.0445265	0.0440346	0.0451415	0.0439116	0.0428044	0.0441574	0.0461256	0.0469866	0.0472324	0.0473555	0.0473555	0.0469866	0.0477246	0.0479704	0.0473555	0.0467405	0.0477246	0.0483396	0.0482165	0.0492006	0.0504305	0.0517835	0.0527676	0.0536286	0.0532595	0.0538747	0.0553507	0.0547355	0.0547355	0.0527676	0.0522756	0.0514146	0.0521526	0.0525215	0.0498156
	0.0664209	0.0661748	0.0639608	0.0586716	0.0579336	0.0527676	0.0487084	0.0488315	0.0478477	0.0476016	0.0453876	0.0452645	0.0446496	0.0447726	0.0450184	0.0451415	0.0445265	0.0456337	0.0464944	0.0478477	0.0469866	0.0482165	0.0482165	0.0488315	0.0490776	0.0467405	0.0483396	0.0471097	0.0456337	0.0464944	0.0489545	0.0488315	0.0480935	0.0478477	0.0463717	0.0471097	0.0462486	0.0488315	0.0512916	0.0522756	0.0516607	0.0510455	0.0507996	0.0503075	0.0510455	0.0507996	0.0509227	0.0488315	0.0479704
	0.07171	0.0722019	0.068758	0.0627307	0.0607625	0.0562117	0.0539975	0.0527676	0.0493237	0.0494464	0.0493237	0.0482165	0.0473555	0.0482165	0.0479704	0.0467405	0.0448954	0.0462486	0.0476016	0.0462486	0.0488315	0.0505536	0.0499386	0.0501844	0.0501844	0.0500617	0.0514146	0.0519065	0.0503075	0.0503075	0.0509227	0.0501844	0.0501844	0.0496925	0.0499386	0.0487084	0.0488315	0.0493237	0.0496925	0.0492006	0.0484626	0.0473555	0.0463717	0.0462486	0.0450184	0.0442804	0.0450184	0.0431736	0.0432966
	0.072571	0.074047	0.0698648	0.0660518	0.0633459	0.0605167	0.0576877	0.0565806	0.0568267	0.0547355	0.0520296	0.0504305	0.0493237	0.0501844	0.0507996	0.0510455	0.0501844	0.0495695	0.0499386	0.0505536	0.0509227	0.0519065	0.0530136	0.0530136	0.0517835	0.0501844	0.0507996	0.0503075	0.0510455	0.0516607	0.0507996	0.0499386	0.0485857	0.0490776	0.0500617	0.0489545	0.0492006	0.0489545	0.0493237	0.0507996	0.0507996	0.0499386	0.0496925	0.0484626	0.0482165	0.0464944	0.0447726	0.0430505	0.0413284
	0.072448	0.074908	0.072448	0.0730629	0.070357	0.0640839	0.0615008	0.0618696	0.0594095	0.0579336	0.0559656	0.0548585	0.0539975	0.0521526	0.0515376	0.0521526	0.0530136	0.0521526	0.0507996	0.0519065	0.0537516	0.0553507	0.0553507	0.0542436	0.0536286	0.0527676	0.0520296	0.0532595	0.0530136	0.0526445	0.0505536	0.0493237	0.0477246	0.0472324	0.0467405	0.0471097	0.0479704	0.0479704	0.0479704	0.0468636	0.0469866	0.0453876	0.0463717	0.0464944	0.0460025	0.0440346	0.0423125	0.0399755	0.0382534
	0.0795821	0.0794591	0.079951	0.077737	0.075646	0.0692499	0.0670359	0.06433	0.0618696	0.0605167	0.0594095	0.0596556	0.0576877	0.0564576	0.0544896	0.0558426	0.0558426	0.0547355	0.0551046	0.0549816	0.0557196	0.0555965	0.0558426	0.0551046	0.0547355	0.0547355	0.0533825	0.0530136	0.0530136	0.0539975	0.0517835	0.0504305	0.0512916	0.0509227	0.0527676	0.0519065	0.0492006	0.0478477	0.0494464	0.0514146	0.0514146	0.0516607	0.0509227	0.0490776	0.0487084	0.0469866	0.0451415	0.0436655	0.0398525
	0.0801971	0.0782289	0.079336	0.077614	0.0722019	0.0699879	0.070234	0.0678969	0.0639608	0.063715	0.0633459	0.0622388	0.0585485	0.0611316	0.0596556	0.0576877	0.0562117	0.0560887	0.0573186	0.0581796	0.0575647	0.0564576	0.0560887	0.0553507	0.0565806	0.0546127	0.0538747	0.0536286	0.0523987	0.0536286	0.0536286	0.0527676	0.0512916	0.0501844	0.0478477	0.0476016	0.0471097	0.0476016	0.0472324	0.0476016	0.0492006	0.0515376	0.0494464	0.0464944	0.0450184	0.0425586	0.0418206	0.0396064	0.0370235
	0.0901599	0.0892991	0.087331	0.080689	0.080074	0.07786	0.075646	0.0738009	0.07048	0.0676508	0.066544	0.0655599	0.0655599	0.0653138	0.0642069	0.0633459	0.0621157	0.0617466	0.0624846	0.0624846	0.0623615	0.0621157	0.0610086	0.0605167	0.0590407	0.0570725	0.0570725	0.0574416	0.0569497	0.0559656	0.0541205	0.0538747	0.0542436	0.0521526	0.0522756	0.0522756	0.0523987	0.0538747	0.0533825	0.0515376	0.0517835	0.0509227	0.0501844	0.0487084	0.0452645	0.0441574	0.0431736	0.0399755	0.0367774
	0.0913901	0.092497	0.0907751	0.0885611	0.0864699	0.0835179	0.0794591	0.0790899	0.077122	0.073186	0.069742	0.0683888	0.0677739	0.065929	0.0660518	0.0646988	0.0634689	0.0639608	0.0639608	0.063592	0.0622388	0.0617466	0.0630998	0.0621157	0.0594095	0.0583027	0.0591637	0.0590407	0.0581796	0.0551046	0.0544896	0.0536286	0.0527676	0.0506766	0.0496925	0.0501844	0.0506766	0.0488315	0.0493237	0.0512916	0.0509227	0.0494464	0.0482165	0.0469866	0.0458795	0.0432966	0.0418206	0.0398525	0.0386225
	0.092497	0.093235	0.0878231	0.0899141	0.0907751	0.088807	0.0854861	0.0813039	0.07786	0.076138	0.0767529	0.0760149	0.074908	0.074662	0.073309	0.070972	0.069742	0.0691268	0.069004	0.0701109	0.068758	0.069004	0.0654368	0.0639608	0.0633459	0.0611316	0.0605167	0.0613777	0.0603936	0.0579336	0.0565806	0.0555965	0.0555965	0.0525215	0.0514146	0.0501844	0.0498156	0.0482165	0.0479704	0.0488315	0.0504305	0.0485857	0.0453876	0.0419434	0.0420664	0.0398525	0.0384995	0.0361625	0.0324725
	0.095572	0.0920051	0.091021	0.0907751	0.0897911	0.0842559	0.0842559	0.0825341	0.079336	0.079213	0.078475	0.076384	0.0765071	0.075646	0.0738009	0.0728168	0.070972	0.0683888	0.0693729	0.0723249	0.0698648	0.0677739	0.0670359	0.065068	0.063592	0.0613777	0.0590407	0.0585485	0.0585485	0.0573186	0.0568267	0.0555965	0.0538747	0.0533825	0.0526445	0.0500617	0.0473555	0.0471097	0.0471097	0.0482165	0.0505536	0.0496925	0.0482165	0.0466175	0.0442804	0.0419434	0.0397294	0.0359164	0.0311193
	0.101968	0.10369	0.100738	0.0969252	0.0960642	0.0938502	0.0912671	0.086593	0.0835179	0.0813039	0.081427	0.0797049	0.0795821	0.0783519	0.076876	0.0760149	0.076261	0.0754	0.0729399	0.0714639	0.0722019	0.070357	0.070234	0.0693729	0.0682658	0.0653138	0.0648219	0.063592	0.06433	0.0605167	0.0585485	0.0579336	0.0569497	0.0542436	0.0525215	0.0496925	0.0478477	0.0477246	0.0505536	0.0527676	0.0516607	0.0523987	0.0507996	0.0509227	0.0478477	0.0442804	0.0392375	0.0369005	0.0338254
	0.102583	0.101845	0.101722	0.100492	0.0996311	0.0961872	0.0927431	0.0906521	0.0891761	0.0870851	0.0869621	0.0842559	0.083026	0.08155	0.0801971	0.0782289	0.077614	0.0766299	0.0758919	0.07417	0.073924	0.0745389	0.0720788	0.0713408	0.0686349	0.0661748	0.0633459	0.0621157	0.0607625	0.0615008	0.0592865	0.0574416	0.0555965	0.0544896	0.0544896	0.0533825	0.0525215	0.0530136	0.0526445	0.0516607	0.0501844	0.0490776	0.0484626	0.0482165	0.0445265	0.0409596	0.0383765	0.0349325	0.0313653
	0.106888	0.104797	0.106642	0.107011	0.105658	0.10246	0.099385	0.0976632	0.098647	0.0959411	0.0934811	0.0927431	0.0890531	0.0879459	0.088192	0.0886839	0.0884381	0.0846251	0.0827799	0.082903	0.0824111	0.0816731	0.0795821	0.0773679	0.0757691	0.073924	0.07048	0.0715869	0.069619	0.0678969	0.0646988	0.0613777	0.0605167	0.0602706	0.0587946	0.0568267	0.0574416	0.0560887	0.0551046	0.0549816	0.0571956	0.0560887	0.0553507	0.0537516	0.0505536	0.0473555	0.0450184	0.0421895	0.0366544
	0.107257	0.105658	0.105658	0.106642	0.108487	0.106765	0.103813	0.100984	0.0990162	0.101722	0.099385	0.0998772	0.09631	0.093358	0.091021	0.0892991	0.0890531	0.0901599	0.089668	0.0854861	0.0838871	0.0816731	0.0838871	0.0841329	0.0801971	0.0773679	0.0752769	0.0736779	0.073186	0.0713408	0.0682658	0.065929	0.0639608	0.0618696	0.0602706	0.0596556	0.0578105	0.0573186	0.0570725	0.0574416	0.0564576	0.0567036	0.0547355	0.0496925	0.0457564	0.0455106	0.0428044	0.0376385	0.0348095
	0.108118	0.108241	0.108118	0.107995	0.105658	0.106027	0.108241	0.107626	0.104428	0.103936	0.102952	0.10246	0.0997542	0.095572	0.0943421	0.0945882	0.0922511	0.091144	0.089545	0.0877001	0.0875771	0.0875771	0.0863472	0.083764	0.0835179	0.080074	0.079336	0.076261	0.073924	0.073186	0.0707259	0.0698648	0.069742	0.068758	0.0676508	0.0653138	0.0642069	0.0623615	0.0610086	0.0615008	0.0627307	0.0583027	0.0547355	0.0521526	0.0482165	0.0456337	0.0425586	0.0383765	0.0348095
	0.104182	0.105289	0.108487	0.107626	0.107011	0.107134	0.106888	0.10369	0.103321	0.103444	0.105166	0.102214	0.100738	0.097909	0.097048	0.0960642	0.095572	0.093358	0.0879459	0.0901599	0.090283	0.0897911	0.087454	0.0854861	0.0825341	0.0795821	0.077614	0.0745389	0.073432	0.0699879	0.0691268	0.0682658	0.0667898	0.065806	0.063592	0.063592	0.0656829	0.064453	0.0624846	0.0610086	0.0603936	0.0605167	0.0581796	0.0522756	0.0493237	0.0471097	0.0439116	0.0391145	0.0367774
	0.110824	0.107995	0.105043	0.10738	0.108487	0.110332	0.110824	0.106519	0.105043	0.103075	0.104797	0.104551	0.103936	0.0998772	0.100492	0.098524	0.0960642	0.0942191	0.0931122	0.092497	0.092497	0.0905291	0.0884381	0.0848712	0.080812	0.0750311	0.0773679	0.0754	0.070357	0.0707259	0.069004	0.0675278	0.0639608	0.0624846	0.0597787	0.0579336	0.0576877	0.0568267	0.0557196	0.0551046	0.0535056	0.0516607	0.0506766	0.0493237	0.0446496	0.0413284	0.0375154	0.0343173	0.0313653
	0.108241	0.101353	0.10615	0.109963	0.112792	0.11107	0.109471	0.109102	0.108733	0.107134	0.104182	0.103813	0.102583	0.103075	0.103813	0.101107	0.0987701	0.097048	0.0981551	0.0959411	0.094096	0.091021	0.090283	0.086716	0.084502	0.0819189	0.079951	0.077737	0.077122	0.074662	0.0736779	0.0714639	0.0692499	0.064453	0.0619927	0.0602706	0.0600245	0.0595326	0.0581796	0.0555965	0.0559656	0.0559656	0.0519065	0.0464944	0.0425586	0.0407135	0.0375154	0.0348095	0.0307504
	0.103075	0.100492	0.104797	0.10738	0.113407	0.115867	0.113284	0.109963	0.110209	0.109594	0.110578	0.10861	0.108733	0.105781	0.103444	0.101599	0.0998772	0.097909	0.0972941	0.0976632	0.099385	0.0965561	0.094834	0.0913901	0.0884381	0.0853631	0.0824111	0.0841329	0.0788439	0.0750311	0.0729399	0.0698648	0.0698648	0.0676508	0.065929	0.0649449	0.0622388	0.0601475	0.0595326	0.0585485	0.0573186	0.0542436	0.0552276	0.0538747	0.0507996	0.0479704	0.0447726	0.0394836	0.0346865
	0.102214	0.0997542	0.105289	0.107872	0.108487	0.108487	0.111193	0.113038	0.11353	0.110578	0.108979	0.108733	0.107257	0.105166	0.101353	0.104182	0.104428	0.106888	0.106519	0.101353	0.0988931	0.100984	0.101353	0.097909	0.0961872	0.092497	0.0892991	0.085855	0.084379	0.0825341	0.0790899	0.076384	0.0736779	0.072448	0.0701109	0.0699879	0.0708489	0.071095	0.066667	0.0653138	0.0675278	0.066544	0.064453	0.0607625	0.0564576	0.0516607	0.0487084	0.0437885	0.0387456
	0.0980321	0.097909	0.100369	0.103198	0.104797	0.106027	0.106519	0.109717	0.108979	0.107749	0.108364	0.10738	0.107626	0.105412	0.105043	0.103936	0.103198	0.103321	0.102829	0.101722	0.0996311	0.097909	0.0943421	0.0927431	0.093235	0.088807	0.0849939	0.082165	0.077614	0.0767529	0.075646	0.073924	0.0728168	0.0693729	0.0693729	0.0682658	0.0676508	0.066544	0.0654368	0.0639608	0.0640839	0.0628537	0.0590407	0.0559656	0.0530136	0.0490776	0.0464944	0.0441574	0.0381304
	0.0922511	0.093358	0.0959411	0.0987701	0.10123	0.100246	0.102337	0.104059	0.105166	0.104797	0.103813	0.10123	0.101968	0.102214	0.100615	0.099385	0.100246	0.098524	0.0945882	0.0952031	0.0944651	0.093973	0.0899141	0.0885611	0.0864699	0.0846251	0.0819189	0.079213	0.0779831	0.0782289	0.0736779	0.0713408	0.0713408	0.068143	0.0633459	0.0596556	0.0576877	0.0575647	0.0579336	0.0594095	0.0605167	0.0611316	0.0594095	0.0525215	0.0488315	0.0464944	0.0424356	0.0382534	0.0357936
	0.0869621	0.0862241	0.0872079	0.089668	0.093358	0.097786	0.100246	0.101107	0.10246	0.103075	0.104428	0.105658	0.107872	0.10861	0.110086	0.109717	0.109594	0.10861	0.110209	0.109963	0.110209	0.10861	0.107626	0.104674	0.102214	0.0998772	0.0949571	0.0974171	0.0966791	0.0936041	0.0912671	0.0899141	0.0870851	0.082165	0.0820419	0.0804429	0.077122	0.0752769	0.072694	0.0722019	0.071095	0.0677739	0.0654368	0.0621157	0.0606397	0.0578105	0.0536286	0.0467405	0.0418206
	0.0810581	0.0803201	0.0835179	0.0875771	0.0901599	0.096433	0.0959411	0.0961872	0.09631	0.101968	0.102706	0.103321	0.10369	0.106765	0.105658	0.10738	0.106273	0.109225	0.106765	0.106027	0.106888	0.106888	0.10492	0.102214	0.103567	0.102214	0.0996311	0.0958181	0.093358	0.0901599	0.0905291	0.0890531	0.0884381	0.0842559	0.0810581	0.0788439	0.0774909	0.0774909	0.076138	0.073309	0.0713408	0.069742	0.0656829	0.0623615	0.0570725	0.0530136	0.0516607	0.0484626	0.0440346
	0.0757691	0.07417	0.077614	0.0825341	0.087331	0.090406	0.0913901	0.0945882	0.0945882	0.095572	0.099385	0.101107	0.0990162	0.101599	0.106642	0.104797	0.102214	0.103936	0.103936	0.104428	0.10492	0.105904	0.105043	0.105658	0.103444	0.100246	0.097048	0.0961872	0.097048	0.093235	0.0848712	0.0862241	0.0879459	0.0847481	0.0825341	0.079336	0.0783519	0.076138	0.0760149	0.0752769	0.0736779	0.068881	0.0664209	0.0630998	0.0581796	0.0536286	0.0516607	0.0467405	0.0452645
	0.07048	0.069619	0.073186	0.0787211	0.0801971	0.0853631	0.0869621	0.0886839	0.0900371	0.0913901	0.0942191	0.094834	0.097048	0.099262	0.100615	0.0998772	0.10246	0.10123	0.10246	0.104059	0.103936	0.104182	0.105166	0.101353	0.098647	0.097909	0.0998772	0.098524	0.0945882	0.093358	0.0913901	0.0894219	0.0875771	0.083764	0.083026	0.0816731	0.080812	0.078475	0.0773679	0.075646	0.0742931	0.0713408	0.0729399	0.0713408	0.067282	0.0628537	0.0569497	0.0523987	0.0492006
	0.06802	0.068143	0.068758	0.074785	0.0801971	0.0809351	0.0825341	0.0857319	0.0862241	0.0875771	0.0913901	0.09631	0.0959411	0.0972941	0.097171	0.0972941	0.098647	0.0997542	0.100246	0.100246	0.100738	0.101107	0.101599	0.100984	0.095572	0.0950801	0.094834	0.0959411	0.0937271	0.094711	0.093358	0.089668	0.0892991	0.085978	0.0847481	0.0787211	0.079336	0.0790899	0.076876	0.0751539	0.0729399	0.0722019	0.0676508	0.065191	0.064453	0.0612547	0.0573186	0.0525215	0.0496925
	0.064453	0.0638378	0.065068	0.0667898	0.0706028	0.075646	0.077614	0.080074	0.080074	0.0817961	0.084502	0.0862241	0.0890531	0.091882	0.0950801	0.0950801	0.0975402	0.0975402	0.0975402	0.0968022	0.0972941	0.0961872	0.095449	0.094096	0.0929891	0.0937271	0.092497	0.0907751	0.0884381	0.08893	0.0908982	0.0897911	0.0864699	0.083641	0.0813039	0.0809351	0.08155	0.0811809	0.0798279	0.0787211	0.077122	0.0760149	0.0715869	0.0682658	0.064453	0.0605167	0.0568267	0.0530136	0.0501844
	0.0605167	0.0615008	0.0648219	0.066667	0.0693729	0.072448	0.0751539	0.076261	0.076999	0.0782289	0.080074	0.079336	0.083641	0.088192	0.0892991	0.0891761	0.0915131	0.0908982	0.0908982	0.0936041	0.097048	0.0995081	0.0984012	0.0976632	0.0958181	0.091021	0.0912671	0.0934811	0.0950801	0.094834	0.0886839	0.0875771	0.0846251	0.0840101	0.083026	0.0869621	0.085117	0.0811809	0.0787211	0.0744159	0.0772451	0.0767529	0.073432	0.068758	0.065068	0.0587946	0.0552276	0.0509227	0.0499386
	0.0592865	0.0594095	0.0594095	0.0624846	0.066667	0.0693729	0.0715869	0.071956	0.0713408	0.0750311	0.078475	0.080812	0.0820419	0.0841329	0.0846251	0.0869621	0.08893	0.0884381	0.0912671	0.0916362	0.093358	0.094834	0.0934811	0.0927431	0.0916362	0.0899141	0.089668	0.0864699	0.0870851	0.088069	0.088192	0.083764	0.083641	0.0827799	0.0825341	0.0804429	0.0801971	0.0772451	0.074785	0.0758919	0.0751539	0.0730629	0.0685119	0.0646988	0.0617466	0.0560887	0.0551046	0.0519065	0.0496925
	0.0570725	0.0551046	0.0559656	0.0575647	0.0612547	0.064453	0.0648219	0.0678969	0.0676508	0.069619	0.0720788	0.076261	0.0767529	0.0813039	0.0853631	0.0864699	0.0875771	0.0868391	0.0892991	0.0922511	0.0950801	0.0927431	0.0923742	0.0913901	0.0912671	0.0922511	0.087331	0.0804429	0.085117	0.087331	0.0884381	0.085117	0.083026	0.0820419	0.079336	0.080812	0.0817961	0.0824111	0.0813039	0.0787211	0.077614	0.075646	0.0699879	0.066544	0.0648219	0.0581796	0.0573186	0.0559656	0.0523987
	0.0546127	0.0536286	0.0554735	0.0578105	0.0597787	0.0610086	0.0622388	0.0640839	0.065929	0.0678969	0.071218	0.0728168	0.0752769	0.076876	0.0795821	0.0831491	0.08155	0.0798279	0.082288	0.0856092	0.086593	0.0870851	0.0884381	0.0877001	0.0921281	0.0892991	0.086716	0.0875771	0.0849939	0.086716	0.0863472	0.084502	0.0827799	0.0804429	0.0801971	0.0835179	0.0772451	0.0736779	0.0738009	0.0736779	0.074662	0.0745389	0.070234	0.0669128	0.0653138	0.0624846	0.0600245	0.0589176	0.0544896
	0.0519065	0.0514146	0.0538747	0.0551046	0.0564576	0.0605167	0.0599017	0.0612547	0.0624846	0.0626076	0.065068	0.0676508	0.07048	0.07417	0.073309	0.0751539	0.076261	0.076384	0.078475	0.083026	0.0833949	0.083641	0.0856092	0.085855	0.0848712	0.082903	0.0838871	0.0841329	0.083026	0.0795821	0.079951	0.0790899	0.079336	0.0787211	0.077122	0.0766299	0.0757691	0.075523	0.0715869	0.0715869	0.0698648	0.0676508	0.067405	0.0671589	0.06433	0.0595326	0.0555965	0.0547355	0.0525215
	0.0510455	0.0507996	0.0521526	0.0530136	0.0541205	0.0551046	0.0575647	0.0592865	0.0601475	0.0633459	0.0660518	0.066544	0.071956	0.0736779	0.0750311	0.0767529	0.0795821	0.0797049	0.0811809	0.0813039	0.0820419	0.0847481	0.085855	0.0846251	0.0849939	0.0840101	0.0842559	0.082903	0.0825341	0.0832721	0.0825341	0.0813039	0.0795821	0.0804429	0.077737	0.0750311	0.0738009	0.073432	0.0760149	0.075646	0.07171	0.0698648	0.070234	0.0686349	0.0639608	0.0608855	0.0596556	0.0552276	0.0520296
	0.0504305	0.0498156	0.0495695	0.0490776	0.0520296	0.0541205	0.0551046	0.0568267	0.0567036	0.0569497	0.0600245	0.0623615	0.0642069	0.0662979	0.0670359	0.0691268	0.0707259	0.0730629	0.0773679	0.0779831	0.0774909	0.0766299	0.0772451	0.079336	0.080689	0.0827799	0.0819189	0.080689	0.0810581	0.079336	0.0810581	0.080812	0.0787211	0.0774909	0.0766299	0.0757691	0.073186	0.069496	0.0728168	0.073186	0.070234	0.0699879	0.0691268	0.067282	0.0607625	0.0613777	0.0602706	0.0590407	0.0539975
	0.0442804	0.0453876	0.0462486	0.0467405	0.0488315	0.0488315	0.0492006	0.0516607	0.0535056	0.0536286	0.0560887	0.0599017	0.0618696	0.0639608	0.067405	0.0678969	0.071095	0.07048	0.0691268	0.069619	0.072448	0.0767529	0.076138	0.0745389	0.0745389	0.07417	0.076261	0.0757691	0.0752769	0.0742931	0.075646	0.071956	0.0683888	0.068758	0.069742	0.0671589	0.067405	0.065929	0.0660518	0.0649449	0.0642069	0.0618696	0.0579336	0.0568267	0.0558426	0.0547355	0.0527676	0.0507996	0.0495695
	0.0461256	0.0462486	0.0455106	0.0461256	0.0478477	0.0490776	0.0525215	0.0530136	0.0546127	0.0532595	0.0544896	0.0569497	0.0591637	0.0630998	0.0670359	0.0691268	0.0691268	0.066667	0.0691268	0.0713408	0.074785	0.0757691	0.0750311	0.0751539	0.0738009	0.0729399	0.0723249	0.0742931	0.0736779	0.073432	0.073309	0.0728168	0.0745389	0.072571	0.0715869	0.0713408	0.0728168	0.0713408	0.0699879	0.0701109	0.0678969	0.06802	0.065191	0.0630998	0.0616235	0.0599017	0.0586716	0.0573186	0.0543666
	0.0456337	0.0447726	0.0441574	0.0452645	0.0448954	0.0474785	0.0482165	0.0482165	0.0501844	0.0514146	0.0533825	0.0568267	0.0579336	0.0595326	0.0611316	0.0642069	0.0670359	0.0682658	0.068881	0.068881	0.070357	0.0728168	0.0736779	0.071956	0.070234	0.073309	0.07417	0.069619	0.0706028	0.0715869	0.0742931	0.0728168	0.0706028	0.0693729	0.0707259	0.06802	0.0671589	0.0675278	0.0670359	0.0661748	0.0649449	0.0630998	0.0628537	0.0618696	0.0617466	0.064453	0.0626076	0.0583027	0.0553507
	0.0432966	0.0450184	0.0435424	0.0439116	0.0440346	0.0462486	0.0501844	0.0499386	0.0505536	0.0509227	0.0521526	0.0548585	0.0555965	0.0590407	0.0624846	0.0621157	0.0624846	0.06433	0.0676508	0.0676508	0.069496	0.072571	0.072448	0.071956	0.0722019	0.0728168	0.0730629	0.0707259	0.0686349	0.0676508	0.0707259	0.0758919	0.070234	0.066544	0.0618696	0.0630998	0.0655599	0.0662979	0.0667898	0.065068	0.0645758	0.063592	0.064453	0.0669128	0.0624846	0.0584257	0.0568267	0.0539975	0.0521526
	0.0456337	0.0442804	0.0441574	0.0418206	0.0445265	0.0450184	0.0448954	0.0463717	0.0471097	0.0469866	0.0461256	0.0499386	0.0520296	0.0554735	0.0570725	0.0596556	0.0612547	0.063592	0.0655599	0.0662979	0.0667898	0.065929	0.0667898	0.0685119	0.070972	0.0722019	0.0699879	0.0683888	0.0692499	0.0722019	0.071218	0.0692499	0.0678969	0.0667898	0.065929	0.0678969	0.0698648	0.0698648	0.06802	0.067405	0.067405	0.0661748	0.066544	0.06433	0.0628537	0.0603936	0.0601475	0.0628537	0.0595326
	0.0424356	0.0430505	0.0429275	0.0445265	0.0445265	0.0436655	0.0441574	0.0476016	0.0466175	0.0453876	0.0476016	0.0506766	0.0527676	0.0555965	0.0579336	0.0594095	0.0616235	0.0632228	0.063592	0.063592	0.0677739	0.0683888	0.069742	0.0678969	0.067282	0.0693729	0.0707259	0.06802	0.0669128	0.0699879	0.0685119	0.0691268	0.0682658	0.066544	0.0670359	0.0682658	0.0682658	0.0675278	0.065929	0.0656829	0.0624846	0.065068	0.067405	0.0653138	0.0634689	0.0617466	0.0617466	0.0622388	0.0591637
	0.0419434	0.0423125	0.0410826	0.0400985	0.0393605	0.0409596	0.0408365	0.0426814	0.0425586	0.0432966	0.0464944	0.0482165	0.0484626	0.0515376	0.0567036	0.0562117	0.0571956	0.0564576	0.0562117	0.0584257	0.0623615	0.0634689	0.0648219	0.063592	0.0642069	0.0630998	0.0648219	0.0669128	0.0675278	0.0676508	0.0683888	0.0683888	0.066667	0.0634689	0.063592	0.0646988	0.0667898	0.0691268	0.0662979	0.0661748	0.0640839	0.0633459	0.065068	0.0640839	0.063592	0.0612547	0.0605167	0.0587946	0.0562117
	0.0432966	0.0445265	0.0425586	0.0410826	0.0410826	0.0408365	0.0423125	0.0441574	0.0432966	0.0428044	0.0432966	0.0447726	0.0483396	0.0510455	0.0530136	0.0533825	0.0543666	0.0569497	0.0569497	0.0587946	0.0627307	0.0633459	0.06802	0.067405	0.06433	0.0685119	0.068881	0.0678969	0.067405	0.0692499	0.0691268	0.0670359	0.068143	0.068758	0.0693729	0.0698648	0.0683888	0.0682658	0.06802	0.0698648	0.067405	0.065929	0.066667	0.069004	0.068143	0.0646988	0.065068	0.0646988	0.0630998
	0.0450184	0.0425586	0.0437885	0.0425586	0.0430505	0.0418206	0.0408365	0.0387456	0.0396064	0.0409596	0.0441574	0.0464944	0.0453876	0.0482165	0.0521526	0.0533825	0.0531367	0.0535056	0.0570725	0.0591637	0.0579336	0.0599017	0.0623615	0.0653138	0.0660518	0.063715	0.0646988	0.0677739	0.064453	0.0664209	0.0661748	0.0653138	0.066544	0.0670359	0.067282	0.0685119	0.068143	0.069619	0.0678969	0.0682658	0.0683888	0.0682658	0.0699879	0.0675278	0.0660518	0.0633459	0.0633459	0.0611316	0.0611316
	0.0462486	0.0456337	0.0442804	0.0423125	0.0412054	0.0402216	0.0403446	0.0407135	0.0408365	0.0409596	0.0409596	0.0426814	0.0429275	0.0462486	0.0476016	0.0492006	0.0507996	0.0528906	0.0514146	0.0551046	0.0587946	0.0583027	0.0590407	0.0618696	0.0632228	0.0615008	0.0633459	0.0648219	0.0654368	0.0639608	0.0639608	0.0656829	0.065929	0.0640839	0.065929	0.0678969	0.068758	0.070357	0.0701109	0.070357	0.070972	0.0722019	0.0722019	0.072571	0.071956	0.0723249	0.0722019	0.0693729	0.0692499
	0.0477246	0.0485857	0.0467405	0.0441574	0.0399755	0.0391145	0.0407135	0.0409596	0.0404674	0.0387456	0.0402216	0.0419434	0.0439116	0.0451415	0.0461256	0.0479704	0.0493237	0.0509227	0.0531367	0.0546127	0.0562117	0.0571956	0.0583027	0.0638378	0.066667	0.0630998	0.0613777	0.0579336	0.0618696	0.0670359	0.0677739	0.067405	0.0656829	0.0642069	0.0646988	0.0630998	0.0670359	0.0698648	0.072448	0.074785	0.071956	0.071218	0.0713408	0.072448	0.0728168	0.0722019	0.073309	0.07048	0.069004
	0.0473555	0.0477246	0.0450184	0.0430505	0.0415745	0.0387456	0.0377615	0.0382534	0.0375154	0.0365316	0.0384995	0.0408365	0.0439116	0.0447726	0.0450184	0.0466175	0.0493237	0.0503075	0.0521526	0.0537516	0.0554735	0.0543666	0.0549816	0.0579336	0.0601475	0.0602706	0.0605167	0.0622388	0.0624846	0.0618696	0.0629768	0.0639608	0.0630998	0.0638378	0.0630998	0.0632228	0.066667	0.070972	0.073924	0.0728168	0.0707259	0.0715869	0.073924	0.073186	0.0728168	0.0715869	0.071956	0.071218	0.070234
	0.0642069	0.0627307	0.0584257	0.0570725	0.0547355	0.0498156	0.0482165	0.0464944	0.0455106	0.0428044	0.0430505	0.0431736	0.0441574	0.0441574	0.0464944	0.0479704	0.0467405	0.0463717	0.0480935	0.0515376	0.0538747	0.0544896	0.0547355	0.0559656	0.0537516	0.0552276	0.0579336	0.0603936	0.0638378	0.0638378	0.0624846	0.0653138	0.0667898	0.0654368	0.065929	0.0713408	0.071095	0.0707259	0.0707259	0.0722019	0.073432	0.073924	0.0723249	0.0691268	0.077614	0.0810581	0.0795821	0.07786	0.0782289
	0.0634689	0.0645758	0.0599017	0.0560887	0.0543666	0.0516607	0.0478477	0.0468636	0.0463717	0.0445265	0.0430505	0.0425586	0.0428044	0.0445265	0.0450184	0.0450184	0.0474785	0.0487084	0.0464944	0.0474785	0.0509227	0.0525215	0.0530136	0.0535056	0.0571956	0.0576877	0.0585485	0.0591637	0.0591637	0.0595326	0.0602706	0.063592	0.0648219	0.0639608	0.065806	0.06802	0.0693729	0.071956	0.073309	0.073924	0.0735548	0.073309	0.0754	0.0758919	0.076876	0.0787211	0.0797049	0.080812	0.0803201
	0.0720788	0.07171	0.0698648	0.064453	0.0585485	0.0573186	0.0539975	0.0514146	0.0487084	0.0453876	0.0468636	0.0458795	0.0451415	0.0450184	0.0444035	0.0453876	0.0471097	0.0479704	0.0480935	0.0474785	0.0495695	0.0511685	0.0525215	0.0543666	0.0543666	0.0539975	0.0562117	0.0579336	0.0585485	0.0590407	0.0596556	0.0595326	0.0594095	0.0612547	0.0633459	0.0655599	0.0654368	0.0676508	0.070972	0.070234	0.07048	0.071833	0.071956	0.0781059	0.0810581	0.0825341	0.084502	0.082165	0.082165
	0.068758	0.068881	0.065806	0.0601475	0.0559656	0.0523987	0.0494464	0.0474785	0.0483396	0.0488315	0.0460025	0.0450184	0.0426814	0.0419434	0.0425586	0.0432966	0.0441574	0.0445265	0.0434194	0.0447726	0.0490776	0.0498156	0.0493237	0.0514146	0.0521526	0.0521526	0.0535056	0.0541205	0.0554735	0.0570725	0.0576877	0.0585485	0.0589176	0.0603936	0.0613777	0.0630998	0.0670359	0.069619	0.0698648	0.070972	0.0715869	0.0723249	0.073186	0.0774909	0.078475	0.079951	0.080812	0.080689	0.082165
	0.0537516	0.0533825	0.0509227	0.0487084	0.0445265	0.0421895	0.0412054	0.0396064	0.0372696	0.0361625	0.0350556	0.0367774	0.0387456	0.0388684	0.0404674	0.0404674	0.0402216	0.0430505	0.0445265	0.0457564	0.0462486	0.0493237	0.0501844	0.0509227	0.0517835	0.0499386	0.0514146	0.0554735	0.0562117	0.0565806	0.0573186	0.0563345	0.0591637	0.0596556	0.0633459	0.065929	0.0670359	0.0686349	0.0706028	0.07048	0.0701109	0.0722019	0.073924	0.074908	0.075523	0.076138	0.0757691	0.0742931	0.074047
	0.0601475	0.0602706	0.0558426	0.0527676	0.0482165	0.0440346	0.0425586	0.0414515	0.0399755	0.0384995	0.0391145	0.0393605	0.0383765	0.0375154	0.0384995	0.0408365	0.0410826	0.0409596	0.0418206	0.0414515	0.0434194	0.0450184	0.0471097	0.0476016	0.0493237	0.0505536	0.0515376	0.0523987	0.0530136	0.0532595	0.0554735	0.0589176	0.0581796	0.0594095	0.0608855	0.0616235	0.0638378	0.0671589	0.0682658	0.07048	0.073186	0.071833	0.0730629	0.0758919	0.079951	0.0790899	0.0794591	0.0795821	0.077737
	0.0591637	0.0589176	0.0564576	0.0505536	0.0462486	0.0446496	0.0424356	0.0404674	0.0397294	0.0377615	0.0361625	0.0356705	0.0362855	0.0381304	0.0376385	0.0391145	0.0409596	0.0419434	0.0423125	0.0425586	0.0436655	0.0456337	0.0479704	0.0476016	0.0501844	0.0499386	0.0499386	0.0488315	0.0519065	0.0533825	0.0573186	0.0591637	0.0580566	0.0579336	0.0605167	0.0634689	0.067405	0.073309	0.07417	0.0722019	0.0707259	0.0707259	0.074047	0.0766299	0.077122	0.076261	0.0782289	0.077614	0.077122
	0.0584257	0.0590407	0.0571956	0.0523987	0.0490776	0.0455106	0.0421895	0.0405905	0.0400985	0.0384995	0.0378845	0.0399755	0.0408365	0.0399755	0.0409596	0.0414515	0.0441574	0.0434194	0.0439116	0.0439116	0.0456337	0.0484626	0.0494464	0.0516607	0.0528906	0.0504305	0.0507996	0.0537516	0.0569497	0.0579336	0.0592865	0.0594095	0.0613777	0.0638378	0.0667898	0.0683888	0.069496	0.0683888	0.070234	0.0722019	0.0738009	0.0750311	0.0782289	0.080812	0.0832721	0.0816731	0.079213	0.080074	0.0804429
	0.064453	0.0638378	0.0594095	0.0538747	0.0520296	0.0487084	0.0471097	0.0445265	0.0421895	0.0409596	0.0405905	0.0408365	0.0404674	0.0405905	0.0393605	0.0402216	0.0420664	0.0425586	0.0437885	0.0439116	0.0453876	0.0474785	0.0482165	0.0516607	0.0544896	0.0509227	0.0517835	0.0504305	0.0549816	0.0573186	0.0580566	0.0581796	0.0594095	0.0616235	0.0617466	0.065191	0.0677739	0.07171	0.07417	0.076138	0.073924	0.073924	0.0758919	0.07786	0.0790899	0.0831491	0.083641	0.082165	0.0813039
	0.0639608	0.0633459	0.0589176	0.0559656	0.0522756	0.0490776	0.0462486	0.0444035	0.0435424	0.0409596	0.0419434	0.0416976	0.0399755	0.0402216	0.0394836	0.0393605	0.0402216	0.0430505	0.0425586	0.0428044	0.0442804	0.0463717	0.0464944	0.0490776	0.0488315	0.0495695	0.0522756	0.0530136	0.0557196	0.0555965	0.0562117	0.0562117	0.0599017	0.0626076	0.0626076	0.0661748	0.068758	0.0708489	0.067282	0.0682658	0.070234	0.0750311	0.076138	0.077737	0.0810581	0.0811809	0.0825341	0.082165	0.0795821
	0.0699879	0.0691268	0.066544	0.063592	0.0603936	0.0527676	0.0483396	0.0467405	0.0445265	0.0436655	0.0421895	0.0413284	0.0404674	0.0404674	0.0405905	0.0402216	0.0403446	0.0410826	0.0413284	0.0419434	0.0421895	0.0444035	0.0450184	0.0455106	0.0448954	0.0450184	0.0474785	0.0499386	0.0493237	0.0509227	0.0538747	0.0559656	0.0574416	0.0605167	0.0624846	0.0619927	0.0653138	0.067405	0.0686349	0.07048	0.0714639	0.071095	0.074785	0.0774909	0.079336	0.0803201	0.0797049	0.0805659	0.0801971
	0.074908	0.0722019	0.0685119	0.0630998	0.0595326	0.0539975	0.0499386	0.0478477	0.0448954	0.0439116	0.0421895	0.0413284	0.0400985	0.0404674	0.0399755	0.0393605	0.0397294	0.0403446	0.0416976	0.0428044	0.0439116	0.0447726	0.0462486	0.0471097	0.0484626	0.0490776	0.0515376	0.0514146	0.0514146	0.0533825	0.0522756	0.0563345	0.0590407	0.0632228	0.067405	0.065068	0.0656829	0.067405	0.0685119	0.071218	0.074047	0.074785	0.074785	0.0752769	0.0779831	0.0790899	0.079336	0.079951	0.0805659
	0.0715869	0.0685119	0.0648219	0.0606397	0.0573186	0.0527676	0.0499386	0.0462486	0.0430505	0.0440346	0.0442804	0.0415745	0.0404674	0.0416976	0.0382534	0.0386225	0.0391145	0.0404674	0.0413284	0.0415745	0.0428044	0.0430505	0.0446496	0.0448954	0.0464944	0.0498156	0.0519065	0.0510455	0.0533825	0.0565806	0.0562117	0.0555965	0.0560887	0.0553507	0.0613777	0.064453	0.0675278	0.070234	0.070234	0.0714639	0.0736779	0.0742931	0.076999	0.0779831	0.077122	0.077614	0.0805659	0.081427	0.0810581
	0.0707259	0.0698648	0.067405	0.0613777	0.0570725	0.0528906	0.0504305	0.0479704	0.0453876	0.0447726	0.0425586	0.0416976	0.0402216	0.0393605	0.0392375	0.0404674	0.0416976	0.0407135	0.0416976	0.0419434	0.0423125	0.0442804	0.0458795	0.0458795	0.0480935	0.0500617	0.0510455	0.0552276	0.0562117	0.0553507	0.0563345	0.0575647	0.0568267	0.0596556	0.0583027	0.0607625	0.0664209	0.068881	0.0678969	0.069619	0.0714639	0.0754	0.078475	0.079213	0.0794591	0.0833949	0.0842559	0.0835179	0.0816731
	0.0715869	0.072571	0.0678969	0.0605167	0.0585485	0.0555965	0.0533825	0.0507996	0.0471097	0.0464944	0.0447726	0.0432966	0.0408365	0.0400985	0.0399755	0.0396064	0.0399755	0.0399755	0.0410826	0.0412054	0.0419434	0.0430505	0.0440346	0.0447726	0.0467405	0.0474785	0.0482165	0.0489545	0.0511685	0.0530136	0.0533825	0.0547355	0.0562117	0.0576877	0.0594095	0.0610086	0.0630998	0.0670359	0.068881	0.069619	0.070972	0.071095	0.0715869	0.0754	0.078475	0.07786	0.0787211	0.0795821	0.080074
	0.0707259	0.0707259	0.0686349	0.0624846	0.0586716	0.0553507	0.0530136	0.0501844	0.0464944	0.0462486	0.0453876	0.0420664	0.0418206	0.0414515	0.0419434	0.0416976	0.0403446	0.0398525	0.0421895	0.0425586	0.0430505	0.0440346	0.0441574	0.0462486	0.0472324	0.0458795	0.0445265	0.0476016	0.0521526	0.0549816	0.0527676	0.0552276	0.0567036	0.0590407	0.0581796	0.0613777	0.0639608	0.0667898	0.0667898	0.0669128	0.070234	0.070234	0.0713408	0.0720788	0.073309	0.0767529	0.078598	0.0790899	0.078475
	0.0745389	0.071218	0.0693729	0.065806	0.0618696	0.0579336	0.0552276	0.0539975	0.0507996	0.0490776	0.0462486	0.0456337	0.0447726	0.0439116	0.0442804	0.0421895	0.0424356	0.0418206	0.0419434	0.0439116	0.0436655	0.0452645	0.0452645	0.0450184	0.0472324	0.0471097	0.0509227	0.0533825	0.0527676	0.0536286	0.0547355	0.0552276	0.0562117	0.0595326	0.0616235	0.0627307	0.0634689	0.06802	0.0682658	0.0707259	0.0722019	0.073924	0.0742931	0.075523	0.076384	0.077737	0.0798279	0.0810581	0.0795821
	0.07786	0.0729399	0.0723249	0.0698648	0.0661748	0.0581796	0.0552276	0.0539975	0.0525215	0.0516607	0.0505536	0.0490776	0.0468636	0.0450184	0.0444035	0.0445265	0.0444035	0.0430505	0.0431736	0.0442804	0.0458795	0.0464944	0.0473555	0.0461256	0.0473555	0.0487084	0.0506766	0.0536286	0.0538747	0.0533825	0.0551046	0.0581796	0.0585485	0.0605167	0.0638378	0.0642069	0.0648219	0.0675278	0.068881	0.069619	0.0714639	0.073432	0.073924	0.0766299	0.076999	0.0787211	0.0801971	0.0816731	0.082165
	0.0847481	0.0819189	0.0781059	0.074785	0.0676508	0.0653138	0.0627307	0.0596556	0.0570725	0.0552276	0.0542436	0.0512916	0.0500617	0.0479704	0.0464944	0.0471097	0.0467405	0.0450184	0.0415745	0.0447726	0.0463717	0.0478477	0.0466175	0.0471097	0.0476016	0.0483396	0.0500617	0.0506766	0.0489545	0.0525215	0.0581796	0.0583027	0.0581796	0.0586716	0.0587946	0.0613777	0.0648219	0.0682658	0.0693729	0.0707259	0.070234	0.071095	0.072694	0.074785	0.0782289	0.0819189	0.0827799	0.082288	0.083641
	0.0827799	0.079336	0.0782289	0.072448	0.0667898	0.0628537	0.0608855	0.0601475	0.0570725	0.0538747	0.0515376	0.0512916	0.0488315	0.0490776	0.0458795	0.0447726	0.0446496	0.0439116	0.0445265	0.0441574	0.0437885	0.0450184	0.0446496	0.0448954	0.0447726	0.0453876	0.0458795	0.0483396	0.0519065	0.0525215	0.0551046	0.0548585	0.0553507	0.0576877	0.0606397	0.0618696	0.0605167	0.0639608	0.066667	0.0669128	0.068758	0.0670359	0.069742	0.072694	0.0758919	0.0757691	0.0767529	0.0767529	0.074908
	0.0831491	0.0840101	0.0805659	0.0754	0.0722019	0.0682658	0.064453	0.0596556	0.0599017	0.0578105	0.0514146	0.0493237	0.0467405	0.0471097	0.0456337	0.0472324	0.0458795	0.0434194	0.0445265	0.0471097	0.0455106	0.0445265	0.0450184	0.0473555	0.0458795	0.0455106	0.0462486	0.0482165	0.0501844	0.0514146	0.0528906	0.0541205	0.0549816	0.0568267	0.0584257	0.0594095	0.0624846	0.063592	0.065929	0.0653138	0.0661748	0.067282	0.0691268	0.0698648	0.0728168	0.074908	0.07417	0.073924	0.0752769
	0.0899141	0.0894219	0.0868391	0.082165	0.0781059	0.072448	0.0678969	0.0653138	0.064453	0.0648219	0.0612547	0.0570725	0.0548585	0.0533825	0.0519065	0.0501844	0.0496925	0.0495695	0.0490776	0.0487084	0.0478477	0.0473555	0.0471097	0.0471097	0.0476016	0.0473555	0.0480935	0.0494464	0.0506766	0.0507996	0.0521526	0.0537516	0.0559656	0.0558426	0.0557196	0.0575647	0.0600245	0.0595326	0.0621157	0.0653138	0.068143	0.0682658	0.0683888	0.0692499	0.0738009	0.075646	0.076999	0.0758919	0.07786
	0.0853631	0.0872079	0.083026	0.0797049	0.073309	0.071956	0.0691268	0.0678969	0.0670359	0.0610086	0.0596556	0.0575647	0.0560887	0.0530136	0.0510455	0.0488315	0.0489545	0.0476016	0.0482165	0.0487084	0.0478477	0.0461256	0.0478477	0.0478477	0.0462486	0.0468636	0.0480935	0.0510455	0.0521526	0.0517835	0.0520296	0.0542436	0.0558426	0.0538747	0.0554735	0.0587946	0.0618696	0.0653138	0.066667	0.066544	0.0670359	0.0683888	0.070234	0.071956	0.0720788	0.0736779	0.077122	0.077737	0.0787211
	0.103198	0.102583	0.0965561	0.094711	0.0912671	0.0879459	0.0825341	0.0804429	0.078475	0.0757691	0.0723249	0.0735548	0.070357	0.0693729	0.0667898	0.063592	0.0607625	0.0597787	0.0605167	0.0601475	0.0585485	0.0564576	0.0553507	0.0551046	0.0536286	0.0522756	0.0542436	0.0537516	0.0528906	0.0526445	0.0531367	0.0553507	0.0563345	0.0583027	0.0589176	0.0602706	0.0627307	0.0645758	0.0655599	0.065929	0.0661748	0.068143	0.0713408	0.0728168	0.0722019	0.0728168	0.077122	0.080074	0.0804429
	0.101722	0.106027	0.100984	0.0953262	0.0908982	0.0883151	0.0854861	0.0838871	0.0794591	0.0754	0.073309	0.0723249	0.0720788	0.069619	0.0685119	0.0671589	0.0648219	0.0627307	0.0605167	0.0595326	0.0571956	0.0565806	0.0570725	0.0546127	0.0528906	0.0530136	0.0531367	0.0527676	0.0530136	0.0539975	0.0539975	0.0530136	0.0544896	0.0575647	0.0596556	0.0590407	0.0600245	0.0622388	0.06433	0.064453	0.065929	0.0685119	0.0699879	0.0722019	0.074908	0.0750311	0.0758919	0.0787211	0.079951
	0.104182	0.102706	0.100369	0.0980321	0.09631	0.091021	0.087331	0.084502	0.0853631	0.0838871	0.079336	0.0772451	0.0745389	0.074662	0.0722019	0.0693729	0.0661748	0.0653138	0.0654368	0.0630998	0.0611316	0.0622388	0.0595326	0.0597787	0.0576877	0.0562117	0.0554735	0.0558426	0.0552276	0.0559656	0.0555965	0.0565806	0.0562117	0.0569497	0.0591637	0.0621157	0.0626076	0.063592	0.0656829	0.0671589	0.0669128	0.065806	0.066544	0.0691268	0.07171	0.0730629	0.0730629	0.0758919	0.076384
	0.0997542	0.0990162	0.0960642	0.0897911	0.0846251	0.0847481	0.083641	0.083641	0.0827799	0.0781059	0.0745389	0.0722019	0.0707259	0.069619	0.067282	0.065806	0.0642069	0.0616235	0.0618696	0.0622388	0.0595326	0.0578105	0.0568267	0.0553507	0.0551046	0.0538747	0.0541205	0.0527676	0.0525215	0.0522756	0.0557196	0.0547355	0.0547355	0.0567036	0.0573186	0.0607625	0.0618696	0.0627307	0.0649449	0.0645758	0.0642069	0.0667898	0.0677739	0.0686349	0.071218	0.0713408	0.073186	0.07417	0.077122
	0.10123	0.097909	0.0934811	0.0913901	0.089668	0.0870851	0.082165	0.0809351	0.078475	0.0758919	0.0757691	0.0742931	0.070972	0.0691268	0.066667	0.0661748	0.065068	0.0622388	0.0616235	0.0623615	0.0619927	0.0607625	0.0594095	0.0568267	0.0549816	0.0538747	0.0553507	0.0539975	0.0530136	0.0554735	0.0571956	0.0548585	0.0552276	0.0585485	0.0600245	0.0592865	0.0596556	0.0613777	0.0627307	0.066667	0.067405	0.065068	0.0685119	0.0691268	0.07048	0.0723249	0.0715869	0.072448	0.075646
	0.100246	0.100369	0.097909	0.0945882	0.0913901	0.085978	0.0846251	0.0847481	0.0842559	0.0795821	0.07786	0.0758919	0.07417	0.072448	0.071833	0.0691268	0.069496	0.0670359	0.064453	0.0639608	0.0622388	0.0624846	0.0608855	0.0571956	0.0557196	0.0567036	0.0547355	0.0527676	0.0544896	0.0559656	0.0567036	0.0573186	0.0574416	0.0581796	0.0580566	0.0605167	0.0621157	0.0611316	0.0616235	0.0640839	0.066667	0.06802	0.0654368	0.0670359	0.0698648	0.0706028	0.0715869	0.072448	0.0736779
	0.105043	0.102829	0.100861	0.0961872	0.0937271	0.0922511	0.089668	0.0883151	0.087454	0.0826569	0.079951	0.0798279	0.0787211	0.076876	0.073924	0.0728168	0.070972	0.070357	0.0693729	0.0693729	0.0671589	0.065929	0.0638378	0.0624846	0.0606397	0.0587946	0.0584257	0.0587946	0.0570725	0.0576877	0.0567036	0.0569497	0.0579336	0.0571956	0.0565806	0.0586716	0.0613777	0.0627307	0.0627307	0.0656829	0.067405	0.0646988	0.0670359	0.0692499	0.0713408	0.07171	0.071956	0.0715869	0.072448
	0.106273	0.104305	0.102829	0.102091	0.099385	0.0969252	0.0953262	0.091882	0.091021	0.0892991	0.0856092	0.0817961	0.0804429	0.0813039	0.0810581	0.0767529	0.07417	0.072694	0.0730629	0.0735548	0.0754	0.071095	0.069619	0.0686349	0.067282	0.0642069	0.0626076	0.0624846	0.0597787	0.0622388	0.0622388	0.0618696	0.0612547	0.0606397	0.0623615	0.0628537	0.0653138	0.0667898	0.067405	0.0671589	0.068143	0.0701109	0.069496	0.0723249	0.0730629	0.074785	0.074662	0.07417	0.073432
	0.108118	0.105658	0.107011	0.108364	0.101845	0.0965561	0.0922511	0.090283	0.0916362	0.0892991	0.089668	0.0848712	0.083641	0.0813039	0.082288	0.082165	0.0804429	0.0779831	0.076876	0.0722019	0.073309	0.070972	0.070234	0.07048	0.066544	0.0630998	0.0629768	0.0626076	0.0611316	0.0623615	0.0617466	0.0618696	0.0621157	0.0619927	0.0624846	0.0624846	0.0632228	0.065929	0.068881	0.0678969	0.0683888	0.070234	0.0708489	0.071095	0.07048	0.0728168	0.073309	0.07048	0.0730629
	0.10369	0.104428	0.102829	0.101722	0.097909	0.094834	0.093973	0.0927431	0.0922511	0.089668	0.0885611	0.0856092	0.083026	0.0825341	0.0813039	0.082165	0.0801971	0.0758919	0.075646	0.076138	0.0750311	0.073309	0.0693729	0.0678969	0.066667	0.0661748	0.0660518	0.0638378	0.0629768	0.0617466	0.0632228	0.0618696	0.0615008	0.0607625	0.0616235	0.0618696	0.0622388	0.064453	0.0661748	0.0661748	0.068758	0.0667898	0.067405	0.068881	0.070357	0.070234	0.0730629	0.073924	0.0736779
	0.104182	0.103567	0.102337	0.101599	0.0988931	0.094096	0.092497	0.089668	0.086593	0.0869621	0.0853631	0.084379	0.0842559	0.0838871	0.0816731	0.078475	0.0765071	0.0760149	0.0736779	0.072694	0.073309	0.072448	0.07048	0.068881	0.0675278	0.0654368	0.0648219	0.0632228	0.0629768	0.0624846	0.0622388	0.0610086	0.0610086	0.0618696	0.0629768	0.0626076	0.0624846	0.06433	0.0662979	0.0675278	0.0675278	0.0683888	0.068758	0.069004	0.070234	0.0692499	0.0708489	0.0692499	0.0693729
	0.100246	0.0997542	0.101599	0.100369	0.097171	0.094834	0.0913901	0.0899141	0.0883151	0.0879459	0.0861011	0.085117	0.0838871	0.0819189	0.0819189	0.0810581	0.0788439	0.0765071	0.0752769	0.075523	0.074785	0.0715869	0.069742	0.067405	0.0670359	0.0649449	0.0648219	0.0633459	0.0626076	0.0622388	0.0605167	0.0602706	0.0610086	0.0587946	0.0600245	0.0605167	0.0608855	0.0630998	0.0642069	0.0642069	0.0639608	0.066667	0.0671589	0.0685119	0.068881	0.0676508	0.0676508	0.0708489	0.071833
	0.106642	0.105535	0.103936	0.102091	0.100615	0.0984012	0.0961872	0.0905291	0.0899141	0.091144	0.0891761	0.0885611	0.0854861	0.0846251	0.0848712	0.082903	0.0825341	0.0795821	0.0794591	0.07786	0.0766299	0.07417	0.072694	0.071095	0.0676508	0.0675278	0.0664209	0.0678969	0.0660518	0.0639608	0.0642069	0.0615008	0.0616235	0.0610086	0.0618696	0.0611316	0.0621157	0.0632228	0.06433	0.0670359	0.067405	0.0693729	0.068881	0.0682658	0.0685119	0.068758	0.0677739	0.069619	0.0707259
[truncated: 592 more columns]

## Sheet: Fig4
Serial Line Resistance (ohms)	1500
Fig 4b
V_M (V)	0.4	0.399	0.398	0.397	0.396	0.395	0.394	0.393	0.392	0.391	0.39	0.389	0.388	0.387	0.386	0.385	0.384	0.383	0.382	0.381	0.38	0.379	0.378	0.377	0.376	0.375	0.374	0.373	0.372	0.371	0.37	0.369	0.368	0.367	0.366	0.365	0.364	0.363	0.362	0.361	0.36	0.359	0.358	0.357	0.356	0.355	0.354	0.353	0.352
dV (V)	0.3	0.29	0.28	0.27	0.26	0.25	0.24	0.23	0.22	0.21	0.2	0.19	0.18	0.17	0.16	0.15	0.14	0.13	0.12	0.11	0.1	0.09	0.08	0.07	0.06	0.05	0.04	0.03	0.02	0.01	0	-0.01	-0.02	-0.03	-0.04	-0.05	-0.06	-0.07	-0.08	-0.09	-0.1	-0.11	-0.12	-0.13	-0.14	-0.15	-0.16	-0.17	-0.18
g_cav (e^2/h)	0.366482	0.356334	0.371956	0.420358	0.456582	0.486901	0.525094	0.551294	0.571282	0.587518	0.597911	0.60609	0.611995	0.613963	0.613656	0.606952	0.60031	0.586287	0.57909	0.57282	0.562672	0.549264	0.542069	0.53432	0.528599	0.527247	0.527616	0.525893	0.515745	0.500614	0.475768	0.435548	0.395574	0.328661	0.296618	0.275216	0.256397	0.25529	0.278477	0.301599	0.342005	0.395942	0.42872	0.464514	0.496556	0.516483	0.547419	0.560825	0.571404
	0.344589	0.346189	0.372017	0.419189	0.4639	0.506338	0.542376	0.570297	0.591823	0.605229	0.611688	0.616114	0.61753	0.613101	0.606704	0.594529	0.581796	0.56796	0.55652	0.548712	0.539301	0.532105	0.524356	0.518944	0.516483	0.5155	0.514456	0.511195	0.497356	0.479642	0.446617	0.40615	0.365992	0.31679	0.26796	0.239053	0.232719	0.241882	0.263224	0.299141	0.345265	0.394281	0.438992	0.478291	0.504553	0.526817	0.547233	0.564024	0.573372
	0.353569	0.356027	0.384133	0.429889	0.482472	0.522019	0.555537	0.574726	0.595267	0.607813	0.611195	0.612856	0.607444	0.599324	0.584381	0.575216	0.561011	0.544713	0.537209	0.524603	0.516424	0.50892	0.502951	0.501107	0.502461	0.501354	0.500124	0.49262	0.480935	0.454366	0.423308	0.378291	0.328599	0.276508	0.238376	0.215314	0.212485	0.22337	0.255351	0.297849	0.349202	0.398094	0.441636	0.477122	0.506583	0.530136	0.542683	0.555723	0.562548
	0.350063	0.353445	0.388746	0.441022	0.481549	0.520974	0.550001	0.574971	0.595697	0.604491	0.610579	0.60486	0.595329	0.583826	0.572572	0.558119	0.542007	0.525341	0.511071	0.503261	0.497601	0.488377	0.485485	0.483458	0.484871	0.487577	0.48444	0.47909	0.46187	0.438992	0.395081	0.350863	0.295881	0.24428	0.214207	0.19508	0.197294	0.211931	0.247786	0.304984	0.361439	0.403444	0.448954	0.484809	0.511626	0.527	0.542252	0.550249	0.557136
	0.353259	0.354183	0.390714	0.436286	0.483334	0.530567	0.56384	0.58192	0.597111	0.601109	0.600371	0.59545	0.584564	0.565992	0.550739	0.535734	0.520543	0.507076	0.496739	0.489728	0.481304	0.476261	0.473431	0.473741	0.471832	0.474723	0.471404	0.457441	0.435179	0.408427	0.375585	0.32294	0.278229	0.227122	0.197663	0.183949	0.183949	0.20695	0.24465	0.295635	0.347172	0.391145	0.432043	0.469866	0.503939	0.521774	0.536964	0.54582	0.549571
	0.358488	0.356027	0.389731	0.445265	0.495633	0.536286	0.564699	0.587025	0.596497	0.601971	0.593543	0.58395	0.564823	0.545575	0.531429	0.51175	0.496433	0.48444	0.474169	0.468698	0.462486	0.458857	0.457503	0.455844	0.45824	0.45117	0.447172	0.431981	0.411561	0.379704	0.340222	0.290899	0.238069	0.205412	0.179336	0.16476	0.169312	0.188623	0.23032	0.281489	0.337024	0.381673	0.43567	0.472572	0.501968	0.524418	0.536964	0.538995	0.5417
	0.357319	0.359595	0.397294	0.457257	0.508182	0.542007	0.569128	0.58475	0.59213	0.593729	0.583826	0.569252	0.552462	0.527554	0.509841	0.48936	0.474847	0.459409	0.453445	0.449692	0.446741	0.445018	0.443604	0.442005	0.438747	0.434749	0.42823	0.406949	0.381428	0.345389	0.311316	0.269312	0.23032	0.19465	0.165683	0.157688	0.16107	0.177922	0.21556	0.259411	0.331057	0.392189	0.436838	0.475092	0.499017	0.517899	0.52903	0.531122	0.530567
	0.359288	0.357503	0.401906	0.465437	0.512119	0.546743	0.566853	0.579707	0.584074	0.57737	0.564823	0.543421	0.518144	0.496126	0.47786	0.462115	0.452521	0.438068	0.432595	0.431367	0.427062	0.426938	0.427431	0.423739	0.420726	0.411009	0.397294	0.379645	0.348895	0.31759	0.275523	0.240652	0.197909	0.17048	0.154059	0.147725	0.150984	0.166667	0.205166	0.256827	0.310027	0.369987	0.421833	0.463283	0.495081	0.513101	0.525094	0.521895	0.517468
	0.349571	0.352031	0.389852	0.446617	0.492189	0.533642	0.556582	0.566484	0.56593	0.556337	0.539977	0.519989	0.493603	0.467036	0.450061	0.436593	0.423987	0.411071	0.407996	0.407628	0.408979	0.408427	0.410334	0.406949	0.39465	0.380935	0.362486	0.339178	0.308858	0.279645	0.247355	0.216851	0.185117	0.157811	0.146741	0.136962	0.140714	0.155781	0.190037	0.247355	0.303567	0.36716	0.420788	0.464145	0.493296	0.51144	0.516362	0.510702	0.501844
	0.334442	0.335979	0.377308	0.435731	0.488253	0.525462	0.54908	0.555168	0.551356	0.535734	0.517283	0.491882	0.466175	0.438747	0.421526	0.407318	0.394281	0.388377	0.382534	0.386901	0.387884	0.3901	0.392127	0.384995	0.372141	0.355475	0.332842	0.306273	0.276815	0.250923	0.21599	0.189053	0.16636	0.149201	0.137639	0.132657	0.137762	0.150984	0.17786	0.226753	0.27663	0.336224	0.392806	0.434318	0.47171	0.490407	0.501844	0.495633	0.481611
	0.320296	0.323863	0.366482	0.42165	0.473617	0.513594	0.533952	0.541822	0.531122	0.510395	0.487208	0.457871	0.433149	0.408796	0.388931	0.376877	0.366299	0.357012	0.361194	0.366113	0.369005	0.371956	0.367591	0.357196	0.341329	0.321771	0.298893	0.271218	0.242374	0.212792	0.190099	0.167098	0.151907	0.139053	0.132903	0.128967	0.132411	0.149508	0.175769	0.214576	0.264823	0.316052	0.372879	0.422756	0.450553	0.474169	0.477305	0.474661	0.461501
	0.297911	0.298341	0.336841	0.396863	0.460456	0.497849	0.518144	0.519682	0.515008	0.499138	0.466974	0.436838	0.413284	0.388869	0.373062	0.356582	0.347602	0.339915	0.342191	0.343911	0.354737	0.350922	0.347909	0.336841	0.315315	0.294588	0.267529	0.239361	0.207503	0.178844	0.161624	0.14834	0.141021	0.132965	0.132534	0.129398	0.135117	0.145203	0.16433	0.191083	0.227491	0.276877	0.332719	0.388869	0.423677	0.446003	0.450801	0.444466	0.431736
	0.284502	0.283458	0.320481	0.372755	0.433332	0.469188	0.4901	0.490776	0.47583	0.454982	0.422571	0.400062	0.371035	0.34754	0.330874	0.322756	0.317466	0.31144	0.319003	0.322019	0.329461	0.324294	0.316238	0.300369	0.281182	0.253691	0.229828	0.202399	0.178598	0.159164	0.146556	0.135794	0.133703	0.127922	0.127737	0.129213	0.136716	0.144834	0.159841	0.18278	0.214268	0.254921	0.299262	0.339116	0.377308	0.403382	0.413591	0.410024	0.401292
	0.258488	0.258426	0.289669	0.334318	0.383458	0.433887	0.45824	0.461439	0.446434	0.426569	0.398094	0.366913	0.342005	0.319189	0.306152	0.297725	0.294836	0.291761	0.300186	0.305905	0.307197	0.30861	0.294774	0.277122	0.250062	0.229582	0.200185	0.181612	0.163776	0.145326	0.133026	0.128967	0.125769	0.127184	0.132903	0.134933	0.142497	0.147663	0.157442	0.17866	0.203075	0.227737	0.260518	0.299262	0.33813	0.368512	0.382041	0.375647	0.369618
	0.233457	0.235548	0.258426	0.306459	0.351908	0.392682	0.41476	0.428537	0.422388	0.39871	0.369312	0.34711	0.319065	0.300923	0.284933	0.278415	0.273679	0.272696	0.27786	0.283151	0.28604	0.283089	0.272265	0.245634	0.226692	0.20492	0.183826	0.160148	0.144219	0.135363	0.129459	0.124047	0.124723	0.130935	0.133149	0.140099	0.146741	0.15492	0.167098	0.174908	0.192805	0.214883	0.240652	0.269742	0.295326	0.322756	0.342436	0.341329	0.33973
	0.221464	0.222509	0.238499	0.271772	0.304184	0.343297	0.372879	0.392437	0.388315	0.372141	0.344958	0.316728	0.290283	0.271035	0.256028	0.251599	0.249939	0.251107	0.255905	0.261439	0.265192	0.25775	0.245756	0.226384	0.203998	0.184379	0.162485	0.145757	0.131243	0.123924	0.122325	0.120172	0.126999	0.132842	0.140345	0.147663	0.151907	0.160025	0.163961	0.17171	0.184502	0.195265	0.215929	0.234933	0.259042	0.281059	0.297601	0.302706	0.300186
	0.213469	0.21353	0.223801	0.244465	0.272755	0.30031	0.327124	0.347479	0.348033	0.335241	0.310086	0.288194	0.2639	0.250984	0.235732	0.231488	0.231611	0.230627	0.235363	0.239484	0.240775	0.236039	0.219803	0.205351	0.18155	0.164269	0.146556	0.130689	0.122386	0.121771	0.121464	0.124846	0.128598	0.136778	0.14508	0.155228	0.158365	0.168205	0.171157	0.17294	0.178783	0.184072	0.194465	0.20941	0.224539	0.245695	0.26187	0.267036	0.270911
	0.212546	0.212792	0.215621	0.226322	0.241021	0.267774	0.295205	0.308549	0.310824	0.304922	0.293974	0.274909	0.255044	0.232226	0.220603	0.215375	0.213223	0.213407	0.219434	0.224908	0.223924	0.21679	0.204797	0.18235	0.164269	0.14508	0.131919	0.124293	0.11968	0.116974	0.121095	0.125523	0.136224	0.144404	0.154305	0.158487	0.168327	0.171218	0.176384	0.177737	0.180013	0.182657	0.182965	0.192743	0.206765	0.217774	0.229767	0.238499	0.242927
	0.213776	0.210517	0.212731	0.211747	0.220541	0.234072	0.248463	0.262362	0.265499	0.267036	0.257381	0.238561	0.220849	0.209471	0.20492	0.198401	0.196372	0.19465	0.199631	0.207196	0.201661	0.195757	0.183211	0.164084	0.149263	0.136778	0.1262	0.120295	0.116667	0.121341	0.125092	0.13278	0.141759	0.150615	0.16187	0.16476	0.17214	0.1754	0.17786	0.179459	0.175523	0.173002	0.1762	0.177306	0.182473	0.192928	0.199939	0.206765	0.214637
	0.214637	0.213346	0.208118	0.201476	0.201907	0.20695	0.213899	0.224293	0.232103	0.232596	0.225092	0.21433	0.203936	0.192559	0.183703	0.18155	0.176384	0.181919	0.181858	0.184871	0.181366	0.177491	0.169373	0.154059	0.139299	0.127245	0.120295	0.117712	0.115683	0.120541	0.127061	0.134379	0.144957	0.155843	0.164637	0.169373	0.174109	0.179029	0.17989	0.178229	0.1762	0.167712	0.166606	0.16679	0.167159	0.172325	0.178906	0.180382	0.185609
	0.221402	0.221894	0.212608	0.202768	0.195265	0.18973	0.189361	0.194465	0.197663	0.193112	0.189668	0.184994	0.17497	0.169373	0.165007	0.162854	0.163838	0.163223	0.168266	0.167959	0.16679	0.162793	0.149263	0.143051	0.12786	0.120234	0.114637	0.114822	0.118204	0.125954	0.133826	0.138377	0.148094	0.159471	0.168758	0.170788	0.176507	0.183211	0.181058	0.177799	0.17214	0.163346	0.160332	0.155474	0.154552	0.15492	0.159533	0.159779	0.160579
	0.221587	0.222202	0.212915	0.198709	0.188192	0.179459	0.173616	0.169803	0.17251	0.17214	0.168082	0.163223	0.158795	0.151107	0.150677	0.14834	0.147663	0.149078	0.151107	0.152768	0.15246	0.145941	0.137516	0.130074	0.121095	0.120664	0.114699	0.118696	0.123616	0.127368	0.139791	0.150861	0.156089	0.163592	0.169065	0.173863	0.177922	0.180812	0.175462	0.172017	0.170788	0.158365	0.151415	0.142374	0.140652	0.144588	0.143235	0.143604	0.142805
	0.229213	0.227552	0.218081	0.2	0.185179	0.171587	0.167712	0.160209	0.155535	0.154182	0.14957	0.14877	0.141821	0.137946	0.137024	0.138254	0.136286	0.139238	0.140714	0.140591	0.142067	0.139299	0.130874	0.126384	0.119188	0.116913	0.115929	0.119065	0.126999	0.135671	0.14385	0.152645	0.165437	0.173186	0.176015	0.180197	0.17866	0.182227	0.176446	0.173063	0.16599	0.157011	0.147049	0.137516	0.133518	0.130074	0.129398	0.12909	0.130136
	0.229582	0.230627	0.218942	0.198893	0.184502	0.167774	0.157257	0.148647	0.141329	0.139361	0.136655	0.134871	0.127614	0.128106	0.126876	0.128783	0.130013	0.129644	0.131366	0.135609	0.135486	0.13278	0.125338	0.118573	0.115683	0.117097	0.122263	0.12663	0.133334	0.144465	0.150677	0.162793	0.166113	0.178291	0.182473	0.184379	0.186901	0.184502	0.178229	0.171956	0.166913	0.156519	0.144035	0.133395	0.129275	0.12663	0.121218	0.11845	0.11802
	0.242374	0.243358	0.229336	0.206335	0.184379	0.171095	0.158365	0.14834	0.143358	0.133272	0.130197	0.127676	0.125092	0.123186	0.124108	0.126446	0.122632	0.127799	0.128106	0.129644	0.129336	0.126815	0.122632	0.123001	0.122325	0.123309	0.128967	0.135179	0.149201	0.154552	0.167344	0.175523	0.184195	0.19219	0.196372	0.199816	0.197909	0.196372	0.188869	0.181612	0.171587	0.162423	0.145388	0.137577	0.126569	0.124723	0.121156	0.11599	0.113038
	0.247909	0.245756	0.231181	0.210824	0.190652	0.170849	0.155905	0.146064	0.136286	0.126446	0.121648	0.116359	0.11722	0.1131	0.117159	0.115068	0.11925	0.119865	0.121033	0.1254	0.12337	0.125954	0.123924	0.122017	0.124108	0.127799	0.138561	0.144527	0.155043	0.166913	0.175585	0.188008	0.189791	0.200062	0.20326	0.203198	0.204674	0.195941	0.19139	0.181243	0.174354	0.158857	0.145941	0.131919	0.123063	0.116052	0.1131	0.108918	0.107503
	0.249508	0.245326	0.227921	0.209963	0.191083	0.169803	0.153506	0.140099	0.125277	0.118327	0.110824	0.110148	0.105351	0.104551	0.107073	0.108118	0.108487	0.111378	0.114084	0.11968	0.11925	0.120603	0.121402	0.122079	0.129828	0.132842	0.143358	0.155905	0.169065	0.177676	0.186655	0.197356	0.200923	0.208918	0.210517	0.206642	0.202706	0.200554	0.188438	0.175769	0.166544	0.149816	0.13727	0.12294	0.11679	0.114453	0.105658	0.102768	0.104244
	0.252215	0.252892	0.241205	0.219496	0.195019	0.167221	0.149631	0.134441	0.125584	0.115929	0.106642	0.105966	0.10449	0.0998156	0.0984626	0.101476	0.106827	0.105658	0.109287	0.113223	0.117528	0.119373	0.12294	0.127368	0.132288	0.14342	0.159902	0.170972	0.18235	0.191513	0.19957	0.207565	0.21433	0.216544	0.219619	0.214022	0.208057	0.202214	0.188254	0.176077	0.165007	0.149508	0.134133	0.125646	0.117405	0.111193	0.10861	0.0995697	0.0976632
	0.261194	0.260149	0.246126	0.221156	0.197048	0.172756	0.153506	0.13973	0.127676	0.114822	0.110086	0.103813	0.0993237	0.0948957	0.097786	0.100246	0.102706	0.104305	0.107196	0.114391	0.11556	0.122202	0.122202	0.130136	0.14139	0.150739	0.165806	0.178475	0.197786	0.207073	0.214945	0.221402	0.228352	0.229767	0.230935	0.225523	0.21722	0.20492	0.191759	0.184072	0.168574	0.154244	0.141944	0.127922	0.117958	0.108241	0.104428	0.100492	0.0998772
	0.272265	0.268636	0.256827	0.228721	0.202768	0.175523	0.150185	0.139791	0.125277	0.115129	0.106089	0.102214	0.098647	0.0944651	0.0968022	0.099385	0.102522	0.103813	0.108057	0.115314	0.118942	0.124969	0.130382	0.135794	0.150062	0.162793	0.179828	0.199016	0.212669	0.22337	0.23075	0.235117	0.243665	0.242189	0.238561	0.230812	0.222817	0.210947	0.198217	0.18524	0.16925	0.156089	0.139791	0.128783	0.117958	0.111993	0.108733	0.098647	0.100923
	0.283641	0.280752	0.265744	0.242497	0.213715	0.187024	0.164084	0.14711	0.131304	0.120787	0.107688	0.105351	0.101845	0.0966791	0.0988317	0.0952645	0.0959411	0.102522	0.106519	0.111685	0.117897	0.124354	0.134994	0.146679	0.162239	0.171157	0.191944	0.20818	0.224354	0.237515	0.245634	0.250923	0.252892	0.252769	0.246064	0.236839	0.221894	0.211193	0.197171	0.186962	0.172202	0.159595	0.147171	0.128106	0.119188	0.11107	0.107257	0.100492	0.0952031
	0.301906	0.302216	0.28401	0.263162	0.230566	0.198955	0.177245	0.154674	0.138623	0.124477	0.117528	0.108672	0.10123	0.0981551	0.0971097	0.102399	0.0988931	0.106089	0.109779	0.114945	0.120357	0.12866	0.141513	0.156766	0.169558	0.18893	0.210086	0.230258	0.246802	0.256028	0.267281	0.270787	0.271342	0.268143	0.262607	0.251908	0.236224	0.225769	0.207319	0.195941	0.180689	0.172387	0.156766	0.140591	0.12583	0.122263	0.11353	0.107442	0.102091
	0.31679	0.319065	0.304305	0.272203	0.247171	0.219742	0.191267	0.167959	0.146249	0.131673	0.120787	0.114207	0.108057	0.10492	0.103506	0.102153	0.104059	0.106027	0.111316	0.12048	0.127799	0.13524	0.145941	0.157627	0.178783	0.205351	0.232226	0.250492	0.26433	0.277429	0.283826	0.292437	0.287208	0.287701	0.280197	0.267036	0.250246	0.235363	0.2254	0.2123	0.198401	0.179582	0.167528	0.14834	0.136962	0.12866	0.115929	0.111501	0.106396
	0.328292	0.323739	0.309348	0.276998	0.252892	0.221648	0.192805	0.163776	0.146925	0.132719	0.120972	0.111501	0.107688	0.101353	0.100431	0.100246	0.104121	0.109102	0.116175	0.123678	0.13032	0.143235	0.155781	0.171833	0.191206	0.216851	0.239484	0.259411	0.275216	0.28524	0.293605	0.296863	0.300124	0.296494	0.289176	0.27657	0.25978	0.24465	0.22743	0.211255	0.194711	0.184318	0.169312	0.150984	0.139668	0.131243	0.122017	0.114514	0.111808
	0.349571	0.353569	0.335486	0.308979	0.279645	0.248708	0.220972	0.191759	0.164207	0.149447	0.137208	0.13112	0.118635	0.111808	0.109594	0.109902	0.111439	0.110947	0.115191	0.125277	0.131735	0.144035	0.15572	0.1754	0.197786	0.22743	0.24877	0.274416	0.288255	0.300678	0.303874	0.313653	0.318327	0.31507	0.310027	0.30031	0.283334	0.265068	0.24631	0.233579	0.213346	0.202337	0.181919	0.164637	0.151722	0.139238	0.130013	0.120972	0.117282
	0.366051	0.365682	0.352769	0.32417	0.294405	0.259595	0.230135	0.207934	0.177799	0.161194	0.146741	0.135917	0.124231	0.117405	0.11353	0.114945	0.114514	0.115314	0.119373	0.129398	0.137393	0.147417	0.163776	0.180566	0.208795	0.238438	0.262793	0.285733	0.302337	0.315315	0.32085	0.32903	0.333026	0.335303	0.325155	0.318206	0.30123	0.280566	0.257504	0.240406	0.218389	0.202276	0.186347	0.167651	0.156827	0.146433	0.132288	0.124723	0.122079
	0.380442	0.380752	0.363593	0.334194	0.296311	0.263593	0.239791	0.213838	0.188746	0.166606	0.156458	0.140222	0.131981	0.124785	0.123063	0.1246	0.121956	0.122079	0.129213	0.135117	0.145388	0.160332	0.175769	0.196187	0.220234	0.246617	0.280628	0.302706	0.320912	0.329889	0.338561	0.342928	0.349323	0.349877	0.344221	0.334011	0.321771	0.297173	0.276508	0.249016	0.230258	0.209348	0.196925	0.176999	0.159041	0.153198	0.141083	0.128291	0.123739
	0.412916	0.409472	0.384626	0.358488	0.331057	0.295881	0.266113	0.237761	0.215006	0.190099	0.173924	0.156396	0.146126	0.138807	0.134379	0.131181	0.13358	0.132534	0.138561	0.143666	0.153137	0.167282	0.18481	0.205166	0.23727	0.262917	0.292806	0.320172	0.339178	0.351722	0.359102	0.368019	0.373186	0.373493	0.371342	0.36107	0.346558	0.324294	0.298893	0.277798	0.251783	0.232165	0.212977	0.195818	0.178229	0.168635	0.156396	0.145388	0.143666
	0.44914	0.450432	0.434563	0.404674	0.368943	0.334442	0.306766	0.27706	0.245941	0.223186	0.199508	0.18235	0.171464	0.156335	0.149201	0.147971	0.144896	0.145265	0.150369	0.156089	0.162916	0.175523	0.18893	0.210086	0.23893	0.267898	0.304553	0.330629	0.35449	0.372324	0.382658	0.395019	0.40203	0.408427	0.410886	0.40203	0.391451	0.373372	0.348464	0.318758	0.289793	0.270787	0.244465	0.223555	0.208979	0.195203	0.180997	0.165007	0.160209
	0.488253	0.487701	0.469005	0.442866	0.410086	0.383151	0.347479	0.311623	0.27706	0.249939	0.225338	0.208118	0.189853	0.179582	0.171095	0.16556	0.161562	0.15861	0.162916	0.167159	0.172202	0.184871	0.198893	0.219619	0.247786	0.279152	0.313901	0.341146	0.369312	0.387701	0.407011	0.421709	0.432288	0.441822	0.448033	0.440591	0.428413	0.406704	0.386594	0.359042	0.329151	0.307628	0.280752	0.25652	0.229705	0.216605	0.202768	0.1885	0.179582
	0.522143	0.523618	0.506707	0.473862	0.448709	0.414639	0.377798	0.346189	0.308058	0.274785	0.2508	0.233518	0.215929	0.200923	0.191329	0.18155	0.178352	0.174416	0.175892	0.183887	0.186163	0.198709	0.211931	0.235178	0.265192	0.289607	0.325462	0.355475	0.382472	0.406459	0.428168	0.443849	0.457871	0.468019	0.475278	0.476261	0.468143	0.447417	0.428351	0.401292	0.36722	0.334563	0.307628	0.282534	0.26058	0.244219	0.229213	0.214514	0.199078
	0.569373	0.565992	0.549387	0.519006	0.485978	0.45449	0.421833	0.392189	0.358488	0.326755	0.301292	0.277184	0.254491	0.23112	0.219557	0.208057	0.201968	0.194342	0.19465	0.194527	0.2008	0.210947	0.223862	0.242374	0.260763	0.289053	0.328351	0.365744	0.393482	0.423863	0.444896	0.467836	0.486285	0.502399	0.507076	0.505721	0.501844	0.49059	0.465437	0.435424	0.40615	0.379766	0.347233	0.322633	0.296742	0.280014	0.255844	0.236224	0.2254
	0.599079	0.597911	0.582168	0.55443	0.525155	0.488008	0.466482	0.432164	0.39182	0.352583	0.325646	0.30406	0.276385	0.254429	0.237085	0.2254	0.217466	0.207934	0.205843	0.209717	0.216113	0.222817	0.233764	0.251107	0.274048	0.301537	0.334563	0.366729	0.403629	0.435179	0.460394	0.482717	0.504491	0.523556	0.536964	0.540101	0.532535	0.518944	0.497663	0.473124	0.444711	0.416297	0.382289	0.35695	0.326876	0.308118	0.288931	0.267774	0.249754
	0.655661	0.656275	0.642807	0.622264	0.59293	0.565747	0.540532	0.508182	0.466851	0.424232	0.38807	0.357503	0.327923	0.299938	0.283458	0.266791	0.254183	0.24428	0.238192	0.24096	0.241328	0.243604	0.251783	0.263469	0.282596	0.314884	0.347726	0.377984	0.413898	0.448954	0.482041	0.510519	0.539116	0.557998	0.575095	0.587639	0.591023	0.588869	0.572389	0.554306	0.529706	0.502461	0.471156	0.438499	0.410272	0.377615	0.349816	0.324601	0.311316
	0.686225	0.687701	0.673679	0.654737	0.636286	0.605291	0.575709	0.534442	0.500985	0.461439	0.428968	0.3992	0.363224	0.335241	0.312609	0.295019	0.279766	0.267467	0.259718	0.257197	0.258181	0.262055	0.270359	0.281121	0.303567	0.326755	0.358857	0.386102	0.425032	0.459656	0.490469	0.522942	0.554554	0.581121	0.600433	0.613225	0.620726	0.620912	0.613408	0.596497	0.571282	0.546803	0.513408	0.484257	0.457257	0.432105	0.403691	0.377615	0.353628
	0.716607	0.715008	0.706642	0.692375	0.673617	0.649509	0.621095	0.591206	0.554245	0.515008	0.481059	0.447048	0.409286	0.37503	0.349694	0.328906	0.310455	0.297601	0.28647	0.283151	0.282044	0.285426	0.289424	0.3	0.317714	0.337885	0.361563	0.399017	0.434811	0.472631	0.510212	0.538623	0.570851	0.597849	0.62245	0.638685	0.645696	0.645327	0.635365	0.62245	0.60154	0.575771	0.552155	0.524541	0.491513	0.465499	0.439606	0.411992	0.391206
	0.725339	0.728413	0.721712	0.709103	0.698648	0.680814	0.659963	0.636964	0.607873	0.573864	0.528661	0.493234	0.455844	0.427	0.398218	0.374171	0.352583	0.333642	0.319682	0.310764	0.308058	0.30861	0.312054	0.320664	0.333273	0.353876	0.384871	0.411561	0.439116	0.475892	0.509534	0.546374	0.580875	0.612547	0.63641	0.652583	0.667591	0.669742	0.663778	0.654675	0.635058	0.612978	0.592868	0.565254	0.542683	0.51913	0.49059	0.457503	0.436838
	0.74176	0.741146	0.738747	0.735734	0.728537	0.715008	0.693974	0.67048	0.642191	0.60892	0.577984	0.543852	0.510702	0.47454	0.444159	0.41802	0.385057	0.366482	0.3524	0.344466	0.339054	0.336286	0.336779	0.345879	0.358426	0.380566	0.403322	0.434011	0.46593	0.493727	0.528109	0.556767	0.593667	0.62497	0.654982	0.678229	0.691575	0.69465	0.694098	0.686532	0.67171	0.652215	0.630936	0.610826	0.587949	0.567898	0.542869	0.51882	0.497908
	0.741208	0.741945	0.74379	0.742804	0.74016	0.726938	0.710088	0.696373	0.675771	0.647112	0.60769	0.573679	0.538502	0.504491	0.475709	0.447233	0.427062	0.403874	0.388439	0.375154	0.365744	0.362917	0.364269	0.368943	0.380504	0.398279	0.423925	0.447785	0.479642	0.509903	0.545575	0.575278	0.615807	0.650739	0.672941	0.691392	0.705536	0.712116	0.7155	0.711685	0.696249	0.682227	0.667774	0.649694	0.630075	0.60892	0.585733	0.555413	0.529154
	0.743973	0.743852	0.749202	0.750246	0.749571	0.743973	0.737086	0.72368	0.705046	0.678784	0.651477	0.619437	0.586349	0.552155	0.523435	0.493727	0.464514	0.439547	0.425155	0.412302	0.4	0.392744	0.393543	0.397601	0.407073	0.42165	0.44379	0.466175	0.491083	0.523863	0.563103	0.596004	0.628106	0.659226	0.68395	0.708796	0.723556	0.729337	0.728537	0.72823	0.715376	0.707073	0.692991	0.676446	0.664516	0.650494	0.628354	0.609965	0.58727
	0.746065	0.74502	0.748526	0.755106	0.759718	0.761318	0.759963	0.753445	0.738992	0.720788	0.699817	0.674971	0.642683	0.605536	0.572572	0.548402	0.52085	0.50283	0.480752	0.46722	0.451846	0.438254	0.43567	0.434132	0.43973	0.453076	0.467712	0.491083	0.516731	0.542376	0.579338	0.611809	0.646681	0.679583	0.700062	0.718389	0.735179	0.744035	0.743483	0.740529	0.731181	0.720788	0.711809	0.701847	0.692313	0.680937	0.665254	0.646558	0.63389
[truncated: 252 more columns]

## Sheet: Fig5
Serial Line Resistance (ohms)	1500
Fig 5a
V_M (V)	0.5	0.499	0.498	0.497	0.496	0.495	0.494	0.493	0.492	0.491	0.49	0.489	0.488	0.487	0.486	0.485	0.484	0.483	0.482	0.481	0.48	0.479	0.478	0.477	0.476	0.475	0.474	0.473	0.472	0.471	0.47	0.469	0.468	0.467	0.466	0.465	0.464	0.463	0.462	0.461	0.46	0.459	0.458	0.457	0.456	0.455	0.454	0.453	0.452
B (T)	0.199969	0.197118	0.193835	0.190461	0.187158	0.183868	0.180522	0.177205	0.173887	0.170598	0.167266	0.163941	0.160609	0.157292	0.153995	0.150699	0.147374	0.144049	0.140725	0.137386	0.134111	0.130779	0.127419	0.124129	0.120826	0.117473	0.114155	0.110831	0.107485	0.104174	0.100842	0.0976376	0.0943835	0.0911506	0.0879459	0.0846776	0.0814941	0.0782612	0.075	0.0717459	0.0685129	0.0652376	0.0619694	0.0587012	0.0554188	0.0521153	0.04884	0.0455576	0.0423176
g_cav (e^2/h)	0.0125461	0.0134072	0.0143912	0.0151292	0.0131611	0.0121771	0.0132841	0.0142681	0.0116851	0.0115621	0.0113161	0.0114391	0.0125461	0.0118081	0.0115621	0.00971713	0.0108241	0.0103321	0.0105781	0.0127921	0.0143912	0.0142681	0.0123001	0.0141451	0.0156212	0.0129151	0.0134072	0.0123001	0.0123001	0.0154982	0.0134072	0.0134072	0.0158672	0.0127921	0.0131611	0.0140222	0.0151292	0.0151292	0.0156212	0.0116851	0.00996311	0.00922511	0.00959411	0.00885611	0.00947112	0.00824111	0.00996311	0.0104551	0.0110701
	0.0138991	0.0156212	0.0138991	0.0118081	0.0130382	0.0143912	0.0129151	0.0120541	0.0141451	0.0146372	0.0125461	0.0104551	0.00861011	0.00996311	0.00934813	0.0110701	0.0118081	0.0135301	0.0130382	0.0129151	0.0134072	0.0121771	0.0127921	0.0129151	0.0137761	0.0110701	0.0116851	0.0126692	0.0121771	0.0119311	0.0109471	0.0114391	0.0119311	0.0121771	0.00959411	0.00811812	0.00738007	0.00897911	0.00762607	0.0102091	0.00996311	0.00811812	0.00873312	0.00824111	0.00713408	0.00824111	0.00713408	0.00811812	0.00615008
	0.0108241	0.0116851	0.0130382	0.0168512	0.0142681	0.0129151	0.0148831	0.0127921	0.00910212	0.00922511	0.0127921	0.0121771	0.0121771	0.0108241	0.0115621	0.00984012	0.0111931	0.0116851	0.0110701	0.0124231	0.0119311	0.0102091	0.0110701	0.00971713	0.00824111	0.00824111	0.00947112	0.00934813	0.00738007	0.0079951	0.00996311	0.00861011	0.0079951	0.00873312	0.00824111	0.00848712	0.00934813	0.00873312	0.00590407	0.00369005	0.00516607	0.00787211	0.00996311	0.0102091	0.0104551	0.00885611	0.00676508	0.00615008	0.00885611
	0.00824111	0.0109471	0.00934813	0.0110701	0.00984012	0.00897911	0.00897911	0.0125461	0.0131611	0.00873312	0.00824111	0.00824111	0.00725707	0.00713408	0.00836412	0.00762607	0.00738007	0.00787211	0.00787211	0.00541208	0.00750308	0.00959411	0.0113161	0.00959411	0.00824111	0.00836412	0.00934813	0.00824111	0.00848712	0.0079951	0.00787211	0.00811812	0.0102091	0.0107011	0.00824111	0.00897911	0.0115621	0.0119311	0.0079951	0.00897911	0.00861011	0.00824111	0.00885611	0.00750308	0.00762607	0.00824111	0.0102091	0.00996311	0.0109471
	0.00848712	0.00824111	0.00553507	0.00651908	0.0103321	0.00873312	0.00885611	0.00947112	0.00947112	0.0102091	0.0113161	0.00811812	0.00787211	0.00676508	0.00947112	0.00762607	0.00528906	0.00676508	0.00885611	0.00725707	0.00873312	0.0102091	0.0102091	0.00873312	0.00934813	0.00984012	0.0100861	0.00688807	0.00479707	0.00725707	0.00922511	0.00996311	0.00959411	0.00787211	0.00615008	0.00824111	0.00787211	0.00873312	0.00910212	0.0104551	0.0104551	0.00959411	0.00947112	0.00787211	0.00774909	0.00848712	0.00984012	0.0113161	0.0110701
	0.00848712	0.00910212	0.00848712	0.00947112	0.0102091	0.0105781	0.00984012	0.00738007	0.00651908	0.00811812	0.00910212	0.0105781	0.0108241	0.0110701	0.0113161	0.0108241	0.00910212	0.0103321	0.0107011	0.00934813	0.00836412	0.0113161	0.00934813	0.00811812	0.0107011	0.0109471	0.0103321	0.0111931	0.0137761	0.0125461	0.0116851	0.0154982	0.0177122	0.0162362	0.0151292	0.0151292	0.0135301	0.0107011	0.0107011	0.0100861	0.0104551	0.0104551	0.0108241	0.0113161	0.0111931	0.0114391	0.0134072	0.0138991	0.0148831
	0.0138991	0.0156212	0.0162362	0.0137761	0.0113161	0.00971713	0.0105781	0.0130382	0.0134072	0.0105781	0.0113161	0.00959411	0.00824111	0.0103321	0.0119311	0.0121771	0.0132841	0.0127921	0.0119311	0.00996311	0.0108241	0.0125461	0.0134072	0.0140222	0.0142681	0.0158672	0.0138991	0.0134072	0.0116851	0.0121771	0.0125461	0.0119311	0.0136532	0.0158672	0.0127921	0.0121771	0.0131611	0.0129151	0.0129151	0.0145141	0.0125461	0.0115621	0.0111931	0.0136532	0.0147602	0.0150062	0.0137761	0.0143912	0.0141451
	0.0136532	0.0151292	0.0159902	0.0143912	0.0146372	0.0148831	0.0132841	0.0118081	0.0132841	0.00848712	0.00811812	0.00738007	0.0102091	0.0129151	0.0123001	0.0121771	0.0127921	0.0140222	0.0108241	0.0113161	0.0130382	0.0123001	0.0126692	0.0131611	0.0119311	0.00910212	0.0109471	0.0125461	0.0134072	0.0123001	0.0108241	0.0135301	0.0130382	0.0134072	0.0147602	0.0109471	0.0124231	0.0158672	0.0159902	0.0146372	0.0119311	0.0132841	0.0141451	0.0114391	0.0120541	0.0130382	0.0134072	0.0132841	0.0130382
	0.0125461	0.0166052	0.0182042	0.0156212	0.0179582	0.0154982	0.0121771	0.0103321	0.0118081	0.0125461	0.0110701	0.00848712	0.0120541	0.0116851	0.0132841	0.0111931	0.0102091	0.0118081	0.0127921	0.0113161	0.0135301	0.0138991	0.0137761	0.0104551	0.0114391	0.0119311	0.0116851	0.0119311	0.0113161	0.0134072	0.0143912	0.0130382	0.0116851	0.0127921	0.0108241	0.0108241	0.0116851	0.0137761	0.0118081	0.00959411	0.0123001	0.0102091	0.0100861	0.0116851	0.00934813	0.0108241	0.0124231	0.0126692	0.00873312
	0.0169742	0.0153752	0.0152521	0.0145141	0.0137761	0.0132841	0.0115621	0.00947112	0.0110701	0.0118081	0.0111931	0.0100861	0.0100861	0.00811812	0.0104551	0.0118081	0.0127921	0.00848712	0.00934813	0.00971713	0.00824111	0.00848712	0.00627307	0.00836412	0.00836412	0.00627307	0.00565806	0.00701107	0.00848712	0.00824111	0.00984012	0.0105781	0.00996311	0.00811812	0.00959411	0.00848712	0.00885611	0.0118081	0.0109471	0.00934813	0.0079951	0.00528906	0.00824111	0.00861011	0.00676508	0.00430505	0.00836412	0.00615008	0.00627307
	0.0157442	0.0138991	0.00971713	0.0104551	0.0116851	0.0104551	0.0110701	0.00885611	0.0102091	0.0104551	0.0107011	0.00885611	0.00676508	0.00664207	0.00676508	0.00590407	0.00479707	0.00602706	0.00627307	0.00467405	0.00996311	0.00947112	0.00996311	0.0108241	0.00824111	0.00627307	0.00713408	0.00627307	0.00651908	0.00824111	0.00738007	0.00885611	0.0102091	0.00824111	0.00738007	0.00627307	0.00824111	0.0110701	0.0100861	0.0102091	0.00984012	0.00910212	0.0079951	0.00738007	0.00762607	0.0113161	0.00959411	0.0115621	0.0113161
	0.0121771	0.0143912	0.0147602	0.0159902	0.0136532	0.0136532	0.0134072	0.0146372	0.0127921	0.00959411	0.0118081	0.0124231	0.0119311	0.00627307	0.00541208	0.00565806	0.00959411	0.00934813	0.00836412	0.0079951	0.00996311	0.0124231	0.0130382	0.0107011	0.0103321	0.0100861	0.00984012	0.00959411	0.00934813	0.0108241	0.00996311	0.00910212	0.00738007	0.00824111	0.00848712	0.00848712	0.0118081	0.0151292	0.0143912	0.0104551	0.0111931	0.0102091	0.0100861	0.0130382	0.0123001	0.00861011	0.00922511	0.00787211	0.0103321
	0.0136532	0.0173432	0.0164822	0.0152521	0.0145141	0.0151292	0.0158672	0.0143912	0.0154982	0.0118081	0.0157442	0.0114391	0.00996311	0.0126692	0.0142681	0.0130382	0.0109471	0.00996311	0.00922511	0.0102091	0.00676508	0.00934813	0.0127921	0.0123001	0.0110701	0.00947112	0.0100861	0.0113161	0.00984012	0.0125461	0.0135301	0.0136532	0.0136532	0.0132841	0.0111931	0.00984012	0.00910212	0.0104551	0.0121771	0.0141451	0.0146372	0.0190652	0.0204182	0.0188193	0.0167282	0.0175892	0.0156212	0.0147602	0.0136532
	0.0153752	0.0175892	0.0162362	0.0162362	0.0184502	0.0175892	0.0173432	0.0154982	0.0119311	0.0151292	0.0178352	0.0214022	0.0190652	0.0198032	0.0184502	0.0145141	0.0100861	0.00934813	0.0109471	0.0126692	0.0125461	0.0114391	0.0118081	0.0124231	0.0145141	0.0127921	0.0125461	0.0125461	0.0113161	0.0141451	0.0145141	0.0147602	0.0157442	0.0159902	0.0175892	0.0166052	0.0142681	0.0113161	0.00934813	0.0134072	0.0168512	0.0151292	0.0142681	0.0154982	0.0162362	0.0173432	0.0168512	0.0136532	0.0154982
	0.0175892	0.0199263	0.0183272	0.0182042	0.0185732	0.0217712	0.0174662	0.0191883	0.0173432	0.0170972	0.0194342	0.0188193	0.0201723	0.0199263	0.0210332	0.0175892	0.0121771	0.0147602	0.0168512	0.0164822	0.0156212	0.0152521	0.0164822	0.0119311	0.00910212	0.0130382	0.0162362	0.0151292	0.0170972	0.0146372	0.0138991	0.0111931	0.0134072	0.0157442	0.0134072	0.0147602	0.0157442	0.0168512	0.0138991	0.0123001	0.00984012	0.0109471	0.0127921	0.0126692	0.0119311	0.0130382	0.0136532	0.0113161	0.0109471
	0.0196802	0.0195573	0.0198032	0.0202953	0.0189422	0.0205413	0.0184502	0.0162362	0.0154982	0.0163592	0.0196802	0.0186962	0.0194342	0.0190652	0.0206643	0.0190652	0.0180812	0.0156212	0.0164822	0.0140222	0.0125461	0.0109471	0.0107011	0.0124231	0.0111931	0.0109471	0.00984012	0.00947112	0.0102091	0.0105781	0.00824111	0.0142681	0.0153752	0.0121771	0.0126692	0.0119311	0.0114391	0.00861011	0.00713408	0.00885611	0.00615008	0.00553507	0.0110701	0.0141451	0.0138991	0.0126692	0.00984012	0.0127921	0.0132841
	0.0147602	0.0137761	0.0124231	0.0156212	0.0180812	0.0195573	0.0170972	0.0141451	0.0150062	0.0138991	0.0148831	0.0136532	0.0170972	0.0161132	0.0156212	0.0147602	0.0151292	0.0159902	0.0152521	0.0143912	0.0136532	0.00934813	0.0103321	0.0104551	0.0102091	0.00934813	0.00651908	0.00492006	0.00393605	0.00824111	0.00762607	0.00897911	0.00811812	0.00947112	0.0113161	0.0123001	0.0132841	0.00971713	0.00922511	0.00651908	0.00492006	0.00504305	0.00209103	0.00307504	0.00578108	0.00541208	0.00934813	0.00651908	0.00824111
	0.0145141	0.0159902	0.0154982	0.0110701	0.0130382	0.0113161	0.0116851	0.0136532	0.0134072	0.0120541	0.0138991	0.0168512	0.0173432	0.0191883	0.0161132	0.0162362	0.0147602	0.0159902	0.0173432	0.0183272	0.0147602	0.0137761	0.0113161	0.0119311	0.0108241	0.00910212	0.00922511	0.00996311	0.0102091	0.00910212	0.00836412	0.00750308	0.00996311	0.00897911	0.00984012	0.00897911	0.00774909	0.0111931	0.0113161	0.0116851	0.00774909	0.0100861	0.00947112	0.00664207	0.0079951	0.00738007	0.00504305	0.00885611	0.0138991
	0.0103321	0.00959411	0.00984012	0.0103321	0.0116851	0.0130382	0.00996311	0.00910212	0.0119311	0.0136532	0.0145141	0.0170972	0.0170972	0.0157442	0.0156212	0.0114391	0.0164822	0.0196802	0.0175892	0.0142681	0.0163592	0.0142681	0.0147602	0.0156212	0.0138991	0.0130382	0.00996311	0.0118081	0.0113161	0.0116851	0.0129151	0.0110701	0.0104551	0.0121771	0.0132841	0.0107011	0.0114391	0.0116851	0.0113161	0.0102091	0.00910212	0.00762607	0.00848712	0.0113161	0.0110701	0.0125461	0.0111931	0.00910212	0.0118081
	0.00959411	0.00910212	0.00861011	0.00824111	0.0120541	0.0123001	0.00947112	0.00910212	0.0102091	0.00996311	0.0105781	0.0147602	0.0156212	0.0154982	0.0201723	0.0210332	0.0214022	0.0247233	0.0216483	0.0186962	0.0182042	0.0188193	0.0182042	0.0152521	0.0159902	0.0145141	0.0127921	0.0153752	0.0153752	0.0130382	0.0150062	0.0145141	0.0151292	0.0121771	0.0147602	0.0159902	0.0130382	0.0114391	0.0130382	0.0136532	0.0141451	0.0116851	0.0114391	0.0119311	0.00774909	0.00885611	0.00750308	0.00971713	0.0120541
	0.00774909	0.00971713	0.0119311	0.0114391	0.0104551	0.0130382	0.0127921	0.0147602	0.0145141	0.0168512	0.0184502	0.0189422	0.0191883	0.0210332	0.0225093	0.0247233	0.0242313	0.0193112	0.0211563	0.0237393	0.0269373	0.0252153	0.0238623	0.0255843	0.0222633	0.0207872	0.0190652	0.0190652	0.0164822	0.0148831	0.0191883	0.0175892	0.0161132	0.0147602	0.0150062	0.0150062	0.0110701	0.0137761	0.0168512	0.0134072	0.0108241	0.0121771	0.0118081	0.0140222	0.0116851	0.0108241	0.0124231	0.0114391	0.0134072
	0.0110701	0.0107011	0.0114391	0.0157442	0.0145141	0.0125461	0.0152521	0.0138991	0.00996311	0.0104551	0.0134072	0.0225093	0.0207872	0.0167282	0.0190652	0.0238623	0.0233703	0.0261993	0.0273062	0.0300124	0.0287822	0.0268143	0.0263224	0.0270604	0.0289053	0.0259533	0.0269373	0.0257073	0.0244773	0.0216483	0.0188193	0.0151292	0.0125461	0.0102091	0.0131611	0.0147602	0.0127921	0.0125461	0.0103321	0.0104551	0.0123001	0.0126692	0.0116851	0.00947112	0.00565806	0.00639606	0.00541208	0.00774909	0.00996311
	0.0154982	0.0136532	0.0109471	0.0126692	0.0113161	0.0153752	0.0156212	0.0137761	0.0143912	0.0170972	0.0151292	0.0170972	0.0186962	0.0178352	0.0202953	0.0236163	0.0236163	0.0233703	0.0212793	0.0227553	0.0234933	0.0249693	0.0271832	0.0266913	0.0248463	0.0238623	0.0225093	0.0207872	0.0205413	0.0207872	0.0188193	0.0199263	0.0196802	0.0175892	0.0162362	0.0164822	0.0137761	0.0136532	0.0145141	0.0126692	0.0127921	0.00984012	0.00602706	0.00762607	0.00873312	0.00762607	0.00738007	0.00984012	0.00971713
	0.0116851	0.0125461	0.0137761	0.0131611	0.0151292	0.0138991	0.00996311	0.00996311	0.00971713	0.00934813	0.0124231	0.0138991	0.0131611	0.0130382	0.0158672	0.0206643	0.0175892	0.0205413	0.0218943	0.0230013	0.0206643	0.0253383	0.0286594	0.0269373	0.0275523	0.0268143	0.0216483	0.0212793	0.0255843	0.0234933	0.0207872	0.0211563	0.0167282	0.0185732	0.0175892	0.0159902	0.0138991	0.0132841	0.0134072	0.0134072	0.0126692	0.0110701	0.00762607	0.00541208	0.0100861	0.0137761	0.0125461	0.0102091	0.00688807
	0.0188193	0.0163592	0.0147602	0.0138991	0.0129151	0.0131611	0.0140222	0.0143912	0.0159902	0.0130382	0.00885611	0.00885611	0.00713408	0.00824111	0.00934813	0.0136532	0.0158672	0.0157442	0.0153752	0.0199263	0.0231243	0.0244773	0.0259533	0.0268143	0.0279214	0.0263224	0.0253383	0.0270604	0.0268143	0.0252153	0.0246003	0.0259533	0.0218943	0.0161132	0.0168512	0.0164822	0.0159902	0.0145141	0.0110701	0.00836412	0.00897911	0.00934813	0.00959411	0.0119311	0.0124231	0.0108241	0.00774909	0.00873312	0.00824111
	0.0147602	0.0152521	0.0151292	0.0141451	0.0142681	0.0145141	0.0141451	0.0148831	0.0163592	0.0140222	0.00934813	0.00910212	0.0127921	0.0110701	0.00651908	0.0104551	0.0110701	0.0140222	0.0161132	0.0195573	0.0200492	0.0205413	0.0212793	0.0247233	0.0238623	0.0270604	0.0242313	0.0273062	0.0280442	0.0264452	0.0290283	0.0311193	0.0293974	0.0236163	0.0253383	0.0225093	0.0227553	0.0199263	0.0175892	0.0164822	0.0118081	0.0134072	0.0113161	0.0130382	0.0142681	0.0188193	0.0182042	0.0195573	0.0191883
	0.0162362	0.0170972	0.0182042	0.0196802	0.0178352	0.0153752	0.0178352	0.0162362	0.0173432	0.0146372	0.0115621	0.0140222	0.0131611	0.0170972	0.0154982	0.0121771	0.0151292	0.0146372	0.0142681	0.0182042	0.0172202	0.0214022	0.0277984	0.0265682	0.0254613	0.0300124	0.0285364	0.0292744	0.0302582	0.0350556	0.0341945	0.0319806	0.0311193	0.0286594	0.0281673	0.0273062	0.0273062	0.0258302	0.0205413	0.0175892	0.0168512	0.0190652	0.0179582	0.0194342	0.0175892	0.0172202	0.0179582	0.0175892	0.0179582
	0.0214022	0.0200492	0.0151292	0.0168512	0.0173432	0.0201723	0.0178352	0.0190652	0.0214022	0.0206643	0.0214022	0.0242313	0.0243543	0.0222633	0.0211563	0.0172202	0.0164822	0.0174662	0.0182042	0.0177122	0.0207872	0.0231243	0.0280442	0.0303813	0.0274293	0.0311193	0.0329644	0.0333335	0.0327185	0.0341945	0.0349325	0.0350556	0.0353014	0.0341945	0.0309962	0.0313653	0.0271832	0.0285364	0.0306273	0.0277984	0.0223863	0.0186962	0.0200492	0.0196802	0.0175892	0.0173432	0.0162362	0.0205413	0.0198032
	0.0201723	0.0211563	0.0234933	0.0210332	0.0210332	0.0232473	0.0236163	0.0239853	0.0261993	0.0250923	0.0249693	0.0222633	0.0233703	0.0227553	0.0201723	0.0183272	0.0184502	0.0206643	0.0220173	0.0257073	0.0259533	0.0285364	0.0247233	0.0243543	0.0279214	0.0281673	0.0312423	0.0359164	0.0386225	0.0340715	0.0308734	0.0313653	0.0314884	0.0314884	0.0327185	0.0318575	0.0296433	0.0302582	0.0259533	0.0243543	0.0211563	0.0196802	0.0207872	0.0196802	0.0222633	0.0186962	0.0142681	0.0168512	0.0164822
	0.0241083	0.0287822	0.0274293	0.0253383	0.0237393	0.0257073	0.0259533	0.0270604	0.0293974	0.0292744	0.0286594	0.0289053	0.0289053	0.0270604	0.0268143	0.0275523	0.0263224	0.0232473	0.0205413	0.0195573	0.0159902	0.0191883	0.0193112	0.0182042	0.0226323	0.0227553	0.0227553	0.0243543	0.0285364	0.0298893	0.0313653	0.0319806	0.0335793	0.0354245	0.0324725	0.0327185	0.0317345	0.0311193	0.0274293	0.0261993	0.0241083	0.0233703	0.0234933	0.0194342	0.0146372	0.0107011	0.0124231	0.0127921	0.0142681
	0.0237393	0.0199263	0.0166052	0.0166052	0.0178352	0.0242313	0.0264452	0.0230013	0.0244773	0.0244773	0.0261993	0.0263224	0.0233703	0.0264452	0.0287822	0.0284133	0.0248463	0.0234933	0.0244773	0.0236163	0.0248463	0.0243543	0.0194342	0.0179582	0.0214022	0.0242313	0.0270604	0.0243543	0.0261993	0.0276753	0.0300124	0.0341945	0.0366544	0.0386225	0.0371465	0.0302582	0.0284133	0.0300124	0.0308734	0.0250923	0.0226323	0.0239853	0.0199263	0.0170972	0.0164822	0.0147602	0.0152521	0.0159902	0.0150062
	0.0189422	0.0212793	0.0194342	0.0186962	0.0174662	0.0193112	0.0225093	0.0225093	0.0244773	0.0218943	0.0257073	0.0316114	0.0322264	0.0323494	0.0341945	0.0319806	0.0332105	0.0328413	0.0314884	0.0269373	0.0287822	0.0254613	0.0255843	0.0263224	0.0279214	0.0227553	0.0188193	0.0210332	0.0248463	0.0270604	0.0252153	0.0311193	0.0302582	0.0286594	0.0287822	0.0324725	0.0307504	0.0286594	0.0340715	0.0328413	0.0270604	0.0231243	0.0222633	0.0184502	0.0136532	0.0168512	0.0151292	0.0178352	0.0182042
	0.0179582	0.0215253	0.0217712	0.0188193	0.0188193	0.0218943	0.0227553	0.0232473	0.0257073	0.0291513	0.0340715	0.0353014	0.0346865	0.0346865	0.0370235	0.0373924	0.0369005	0.0354245	0.0324725	0.0349325	0.0333335	0.0305043	0.0314884	0.0270604	0.0249693	0.0263224	0.0264452	0.0253383	0.0265682	0.0285364	0.0290283	0.0307504	0.0319806	0.0350556	0.0356705	0.0393605	0.0387456	0.0353014	0.0365316	0.0333335	0.0317345	0.0322264	0.0281673	0.0261993	0.0236163	0.0190652	0.0175892	0.0185732	0.0195573
	0.0199263	0.0205413	0.0191883	0.0132841	0.0141451	0.0179582	0.0222633	0.0247233	0.0250923	0.0276753	0.0305043	0.0344404	0.0357936	0.0396064	0.0414515	0.0445265	0.0448954	0.0440346	0.0450184	0.0457564	0.0439116	0.0392375	0.0384995	0.0387456	0.0359164	0.0293974	0.0248463	0.0270604	0.0296433	0.0339485	0.0353014	0.0322264	0.0333335	0.0341945	0.0344404	0.0377615	0.0428044	0.0436655	0.0409596	0.0382534	0.0370235	0.0338254	0.0316114	0.0284133	0.0238623	0.0232473	0.0227553	0.0231243	0.0225093
	0.0185732	0.0198032	0.0216483	0.0179582	0.0214022	0.0221403	0.0225093	0.0239853	0.0241083	0.0296433	0.0357936	0.0382534	0.0412054	0.0455106	0.0482165	0.0437885	0.0492006	0.0521526	0.0538747	0.0499386	0.0493237	0.0490776	0.0468636	0.0471097	0.0467405	0.0457564	0.0423125	0.0375154	0.0378845	0.0408365	0.0400985	0.0391145	0.0376385	0.0380076	0.0396064	0.0418206	0.0455106	0.0447726	0.0450184	0.0442804	0.0413284	0.0407135	0.0388684	0.0312423	0.0287822	0.0287822	0.0246003	0.0231243	0.0222633
	0.0205413	0.0186962	0.0190652	0.0188193	0.0198032	0.0172202	0.0209103	0.0236163	0.0276753	0.0337024	0.0338254	0.0372696	0.0419434	0.0479704	0.0537516	0.0569497	0.0580566	0.0605167	0.0596556	0.0589176	0.0602706	0.0574416	0.0546127	0.0544896	0.0500617	0.0462486	0.0435424	0.0457564	0.0432966	0.0453876	0.0476016	0.0445265	0.0445265	0.0471097	0.0480935	0.0473555	0.0441574	0.0434194	0.0447726	0.0428044	0.0399755	0.0387456	0.0359164	0.0332105	0.0344404	0.0307504	0.0243543	0.0231243	0.0238623
	0.0231243	0.0233703	0.0202953	0.0206643	0.0201723	0.0222633	0.0227553	0.0261993	0.0268143	0.0322264	0.0387456	0.0450184	0.0478477	0.0487084	0.0539975	0.0562117	0.0591637	0.0626076	0.0642069	0.0654368	0.0656829	0.0678969	0.0656829	0.0633459	0.0602706	0.0581796	0.0560887	0.0525215	0.0528906	0.0519065	0.0473555	0.0460025	0.0466175	0.0436655	0.0429275	0.0402216	0.0419434	0.0450184	0.0428044	0.0431736	0.0436655	0.0448954	0.0439116	0.0418206	0.0393605	0.0339485	0.0275523	0.0231243	0.0188193
	0.0264452	0.0269373	0.0244773	0.0216483	0.0227553	0.0211563	0.0205413	0.0205413	0.0279214	0.0293974	0.0296433	0.0404674	0.0467405	0.0533825	0.0590407	0.0610086	0.064453	0.0640839	0.067405	0.071833	0.07417	0.074908	0.0706028	0.067405	0.069742	0.0653138	0.0616235	0.0585485	0.0579336	0.0569497	0.0585485	0.0555965	0.0530136	0.0477246	0.0509227	0.0499386	0.0493237	0.0476016	0.0448954	0.0441574	0.0416976	0.0400985	0.0393605	0.0393605	0.0357936	0.0300124	0.0270604	0.0279214	0.0273062
	0.0318575	0.0290283	0.0250923	0.0230013	0.0250923	0.0242313	0.0258302	0.0205413	0.0249693	0.0300124	0.0343173	0.0398525	0.0441574	0.0514146	0.0555965	0.064453	0.0715869	0.0757691	0.077122	0.07786	0.0804429	0.082903	0.0840101	0.082288	0.080689	0.0723249	0.0686349	0.066667	0.065068	0.063592	0.0574416	0.0536286	0.0551046	0.0538747	0.0547355	0.0499386	0.0488315	0.0471097	0.0471097	0.0509227	0.0447726	0.0434194	0.0418206	0.0389914	0.0353014	0.0321033	0.0285364	0.0250923	0.0218943
	0.0359164	0.0348095	0.0312423	0.0289053	0.0276753	0.0239853	0.0231243	0.0227553	0.0241083	0.0277984	0.0345634	0.0409596	0.0484626	0.0530136	0.0606397	0.068758	0.07417	0.0751539	0.077737	0.083026	0.0856092	0.086716	0.0842559	0.0872079	0.0875771	0.084379	0.079336	0.0730629	0.0676508	0.0691268	0.066544	0.0645758	0.0630998	0.0602706	0.0547355	0.0526445	0.0521526	0.0503075	0.0483396	0.0439116	0.0426814	0.0410826	0.0408365	0.0375154	0.0387456	0.0380076	0.0349325	0.0327185	0.0265682
	0.0314884	0.0337024	0.0324725	0.0298893	0.0250923	0.0201723	0.0220173	0.0216483	0.0247233	0.0291513	0.0337024	0.0392375	0.0435424	0.0527676	0.0557196	0.0642069	0.071095	0.079336	0.0840101	0.088069	0.0892991	0.0927431	0.093235	0.0936041	0.090283	0.0848712	0.0813039	0.0804429	0.07786	0.0750311	0.0698648	0.0662979	0.0607625	0.0571956	0.0564576	0.0517835	0.0501844	0.0500617	0.0484626	0.0480935	0.0483396	0.0456337	0.0396064	0.0402216	0.0370235	0.0391145	0.0335793	0.0261993	0.0220173
	0.0345634	0.0354245	0.0333335	0.0313653	0.0270604	0.0247233	0.0225093	0.0225093	0.0202953	0.0253383	0.0296433	0.0355475	0.0409596	0.0492006	0.0603936	0.0678969	0.0767529	0.0833949	0.0907751	0.0936041	0.0959411	0.097171	0.100615	0.101845	0.0996311	0.098524	0.091882	0.087331	0.0847481	0.0813039	0.0813039	0.075523	0.068758	0.0622388	0.0599017	0.0576877	0.0569497	0.0536286	0.0515376	0.0482165	0.0489545	0.0468636	0.0437885	0.0430505	0.0445265	0.0394836	0.0348095	0.0328413	0.0285364
	0.0405905	0.0383765	0.0373924	0.0344404	0.0289053	0.0239853	0.0178352	0.0191883	0.0184502	0.0200492	0.0257073	0.0322264	0.0391145	0.0479704	0.0568267	0.06802	0.0790899	0.0848712	0.0907751	0.098647	0.106765	0.109717	0.107872	0.109348	0.108487	0.104797	0.101968	0.097048	0.0927431	0.090406	0.087331	0.080689	0.077122	0.072571	0.0693729	0.068758	0.0661748	0.0640839	0.0594095	0.0579336	0.0557196	0.0523987	0.0498156	0.0499386	0.0482165	0.0482165	0.0428044	0.0351784	0.0307504
	0.0396064	0.0419434	0.0416976	0.0366544	0.0343173	0.0298893	0.0257073	0.0241083	0.0250923	0.0257073	0.0301354	0.0323494	0.0403446	0.0500617	0.0570725	0.0661748	0.07786	0.0907751	0.102091	0.110086	0.114391	0.11722	0.120541	0.122509	0.123001	0.118204	0.116359	0.108241	0.101353	0.100615	0.0996311	0.094711	0.0879459	0.0787211	0.0774909	0.0730629	0.069496	0.070357	0.0675278	0.0654368	0.0630998	0.0611316	0.0580566	0.0559656	0.0525215	0.0501844	0.0450184	0.0436655	0.0397294
	0.0476016	0.0473555	0.0484626	0.0447726	0.0410826	0.0364085	0.0337024	0.0317345	0.0275523	0.0270604	0.0313653	0.0359164	0.0447726	0.0539975	0.0617466	0.07048	0.0846251	0.096433	0.10369	0.113038	0.121525	0.127553	0.131858	0.134195	0.133334	0.128537	0.123616	0.117712	0.116605	0.113776	0.107011	0.103321	0.0965561	0.0884381	0.0810581	0.0767529	0.0782289	0.073924	0.0693729	0.068881	0.065929	0.0691268	0.0660518	0.0583027	0.0562117	0.0553507	0.0484626	0.0420664	0.0389914
	0.0526445	0.0547355	0.0535056	0.0516607	0.0482165	0.0450184	0.0370235	0.0345634	0.0311193	0.0309962	0.0345634	0.0380076	0.0448954	0.0537516	0.0645758	0.0754	0.0864699	0.0997542	0.113038	0.123739	0.130751	0.138008	0.141575	0.143297	0.144896	0.141821	0.139238	0.130997	0.122263	0.117589	0.115252	0.107626	0.0972941	0.088069	0.0868391	0.0819189	0.0798279	0.0804429	0.075646	0.073309	0.0722019	0.0698648	0.0676508	0.0655599	0.0590407	0.0551046	0.0541205	0.0504305	0.0455106
	0.0590407	0.0573186	0.0568267	0.0535056	0.0490776	0.0471097	0.0431736	0.0396064	0.0370235	0.0333335	0.0316114	0.0387456	0.0458795	0.0542436	0.0615008	0.0722019	0.087331	0.10246	0.117958	0.127307	0.139607	0.146495	0.151907	0.159656	0.161624	0.155843	0.146987	0.137762	0.130997	0.127553	0.123124	0.115252	0.107011	0.0976632	0.091882	0.0891761	0.087331	0.0833949	0.0795821	0.0772451	0.0708489	0.068758	0.067282	0.065068	0.0630998	0.0599017	0.0555965	0.0489545	0.0457564
	0.0617466	0.0616235	0.0600245	0.0575647	0.0541205	0.0507996	0.0452645	0.0415745	0.0391145	0.0397294	0.0402216	0.0408365	0.0492006	0.0548585	0.065929	0.0805659	0.0922511	0.106765	0.120172	0.129767	0.141452	0.154736	0.164576	0.170357	0.169865	0.165314	0.156212	0.149078	0.141452	0.135302	0.12989	0.123124	0.113038	0.105289	0.098524	0.0916362	0.086716	0.0838871	0.082288	0.0795821	0.077122	0.078475	0.0750311	0.070357	0.0662979	0.0639608	0.0600245	0.0555965	0.0523987
	0.066667	0.0655599	0.065068	0.063592	0.0579336	0.0533825	0.0462486	0.0425586	0.0391145	0.0371465	0.0355475	0.0376385	0.0435424	0.0538747	0.0612547	0.0767529	0.091144	0.10615	0.124723	0.140345	0.153383	0.164207	0.172571	0.17786	0.181058	0.176138	0.164945	0.151907	0.144158	0.141083	0.131243	0.120418	0.113899	0.104797	0.0991392	0.0931122	0.088807	0.091021	0.0875771	0.0827799	0.0820419	0.078475	0.074662	0.0698648	0.065806	0.0607625	0.0553507	0.0525215	0.0501844
	0.0677739	0.0707259	0.071095	0.0656829	0.0623615	0.0564576	0.0499386	0.0480935	0.0440346	0.0393605	0.0380076	0.0418206	0.0496925	0.0555965	0.063715	0.0765071	0.093973	0.110332	0.131735	0.144773	0.15941	0.174293	0.184256	0.190406	0.191636	0.182288	0.174293	0.165806	0.157319	0.148463	0.139361	0.129398	0.118204	0.10861	0.100984	0.0966791	0.0953262	0.09262	0.091882	0.0892991	0.0870851	0.0816731	0.0797049	0.077122	0.075646	0.07048	0.0670359	0.0599017	0.0530136
	0.0678969	0.068758	0.069496	0.0676508	0.0629768	0.0591637	0.0551046	0.0501844	0.0482165	0.0464944	0.0461256	0.0505536	0.0547355	0.0607625	0.07048	0.080812	0.098524	0.117958	0.136286	0.15326	0.169373	0.184994	0.196802	0.202952	0.203567	0.198401	0.188069	0.181673	0.168635	0.159533	0.151907	0.140714	0.128906	0.115867	0.107011	0.10369	0.0997542	0.0976632	0.094096	0.0908982	0.0927431	0.0872079	0.083641	0.0825341	0.078475	0.074662	0.071956	0.0638378	0.0538747
	0.0773679	0.0773679	0.0765071	0.074662	0.071218	0.0660518	0.0630998	0.0578105	0.0527676	0.0495695	0.0500617	0.0514146	0.0554735	0.0618696	0.0742931	0.0879459	0.104182	0.120664	0.141329	0.164453	0.182411	0.197909	0.210209	0.221279	0.223616	0.21845	0.208733	0.192128	0.181058	0.174416	0.165068	0.153137	0.138992	0.128291	0.117589	0.112915	0.110578	0.106888	0.103567	0.100861	0.094834	0.093358	0.0906521	0.0872079	0.084502	0.0790899	0.074047	0.0693729	0.0630998
	0.0790899	0.0810581	0.080689	0.077614	0.0750311	0.073309	0.0707259	0.0656829	0.0615008	0.0580566	0.0570725	0.0586716	0.0590407	0.0639608	0.075646	0.0913901	0.111685	0.127676	0.145511	0.168512	0.185609	0.201476	0.216851	0.226076	0.228413	0.224478	0.212177	0.198155	0.185732	0.173309	0.163715	0.152522	0.138254	0.128291	0.117589	0.112177	0.108487	0.105166	0.105781	0.102952	0.0972941	0.094834	0.0901599	0.085978	0.0841329	0.082903	0.0760149	0.0701109	0.0645758
	0.0825341	0.0841329	0.0864699	0.0816731	0.0790899	0.0758919	0.0728168	0.066667	0.0630998	0.0616235	0.0574416	0.0618696	0.0670359	0.0714639	0.0813039	0.095695	0.111439	0.131489	0.1508	0.17171	0.192128	0.212423	0.226199	0.235301	0.2369	0.226692	0.214514	0.20246	0.188192	0.176138	0.165437	0.154859	0.143051	0.128414	0.120295	0.113653	0.107872	0.104674	0.101599	0.098647	0.0938502	0.0900371	0.0900371	0.0879459	0.084502	0.0810581	0.0760149	0.0720788	0.0656829
	0.089545	0.0894219	0.0883151	0.0875771	0.0841329	0.079336	0.077737	0.0720788	0.067405	0.0661748	0.0634689	0.066544	0.065191	0.071956	0.085117	0.0972941	0.11476	0.133703	0.155597	0.177614	0.198278	0.217835	0.232719	0.241698	0.242927	0.238499	0.224108	0.206027	0.191759	0.18278	0.172325	0.155966	0.139238	0.128537	0.117343	0.110209	0.106396	0.102706	0.101968	0.097048	0.0944651	0.0921281	0.089668	0.0890531	0.0872079	0.0848712	0.0810581	0.07786	0.0723249
	0.0907751	0.0922511	0.0905291	0.088807	0.085117	0.079336	0.0758919	0.0728168	0.0656829	0.0633459	0.06433	0.06802	0.0722019	0.0760149	0.0827799	0.100861	0.116113	0.137147	0.158795	0.17909	0.200492	0.220172	0.234686	0.245879	0.248093	0.241575	0.225092	0.208364	0.19385	0.18524	0.176138	0.163346	0.148832	0.13358	0.12337	0.118696	0.115621	0.113407	0.106273	0.10246	0.100984	0.0960642	0.093235	0.0908982	0.088807	0.0827799	0.0809351	0.079951	0.0745389
	0.094834	0.0937271	0.0929891	0.0899141	0.0868391	0.0833949	0.0816731	0.075523	0.073924	0.072448	0.071218	0.07048	0.074785	0.079213	0.0897911	0.103936	0.120541	0.141452	0.16556	0.190283	0.214637	0.235916	0.247479	0.256582	0.25732	0.246987	0.231488	0.21476	0.200615	0.187454	0.176261	0.162854	0.147848	0.134687	0.124969	0.118819	0.116113	0.11476	0.110578	0.109594	0.104797	0.101353	0.099385	0.0969252	0.0945882	0.0884381	0.084502	0.080812	0.077122
	0.0923742	0.091882	0.0908982	0.0922511	0.092497	0.0901599	0.0864699	0.0833949	0.0782289	0.0751539	0.0722019	0.073924	0.076384	0.084502	0.0981551	0.1123	0.130751	0.151292	0.175154	0.197294	0.22091	0.236286	0.250431	0.262979	0.262117	0.252154	0.238376	0.219065	0.203567	0.192989	0.181181	0.167036	0.151784	0.137516	0.124354	0.119557	0.116851	0.113776	0.112423	0.110455	0.10738	0.103321	0.102337	0.097048	0.093358	0.091144	0.087331	0.0846251	0.0803201
	0.101845	0.0990162	0.0984012	0.09631	0.0959411	0.094096	0.09262	0.088192	0.0869621	0.0857319	0.0853631	0.0838871	0.0886839	0.0953262	0.107257	0.118942	0.136163	0.160148	0.184379	0.205166	0.22743	0.247479	0.262239	0.272079	0.272448	0.262731	0.245756	0.226568	0.20861	0.194588	0.185978	0.170726	0.156704	0.142682	0.133334	0.125215	0.119926	0.116605	0.116236	0.113407	0.108856	0.10738	0.102829	0.100861	0.0972941	0.095449	0.0937271	0.0869621	0.080689
	0.105166	0.103813	0.102214	0.102829	0.100615	0.0975402	0.094834	0.0922511	0.093358	0.0908982	0.0900371	0.0921281	0.0996311	0.104428	0.113284	0.126569	0.145511	0.16679	0.188069	0.213653	0.232964	0.250923	0.263593	0.273555	0.276385	0.265806	0.251292	0.229274	0.213038	0.200492	0.189053	0.172694	0.153875	0.142559	0.133334	0.127676	0.122017	0.11722	0.115867	0.112177	0.110086	0.109348	0.107503	0.105043	0.1	0.096433	0.091021	0.091021	0.0906521
	0.106888	0.105043	0.108364	0.105904	0.104674	0.101353	0.0995081	0.0991392	0.095695	0.0968022	0.099385	0.099262	0.103813	0.110701	0.12214	0.133949	0.14957	0.171341	0.194711	0.215006	0.234072	0.2508	0.266175	0.276753	0.274909	0.262731	0.244403	0.224231	0.209348	0.198524	0.18524	0.175031	0.161624	0.145511	0.133457	0.125215	0.123124	0.120541	0.117097	0.114514	0.113038	0.107503	0.10492	0.10369	0.101845	0.0981551	0.090406	0.088192	0.088807
	0.105043	0.107872	0.108733	0.111685	0.110824	0.10615	0.102952	0.100246	0.0991392	0.100123	0.103198	0.101968	0.106519	0.116605	0.126692	0.137147	0.155597	0.175277	0.195818	0.216605	0.237515	0.253261	0.262855	0.272817	0.273555	0.263838	0.248463	0.227306	0.212177	0.202214	0.187946	0.175031	0.158918	0.142805	0.130997	0.126077	0.120295	0.118081	0.116728	0.116482	0.112423	0.107626	0.10615	0.106027	0.100246	0.097786	0.0950801	0.0943421	0.0937271
	0.11107	0.110209	0.109594	0.109717	0.108241	0.106273	0.105289	0.104551	0.103567	0.103321	0.106396	0.109225	0.110947	0.117097	0.130136	0.142559	0.158426	0.17663	0.198524	0.21968	0.2369	0.253384	0.266668	0.273802	0.273924	0.263593	0.246126	0.225954	0.207749	0.201107	0.189791	0.17294	0.157934	0.143051	0.131489	0.126446	0.122878	0.12091	0.117343	0.116974	0.115006	0.113038	0.110209	0.106396	0.102829	0.103321	0.0990162	0.0934811	0.0965561
	0.11107	0.109963	0.109594	0.112423	0.112177	0.108733	0.108733	0.104428	0.105166	0.105535	0.108241	0.110824	0.118942	0.126446	0.135179	0.147725	0.163838	0.183395	0.203198	0.224723	0.240345	0.254613	0.266175	0.271342	0.273679	0.26187	0.245634	0.225584	0.209348	0.197909	0.183887	0.171218	0.156458	0.146249	0.138008	0.133457	0.127061	0.120787	0.118204	0.114145	0.110332	0.109348	0.109225	0.105043	0.104674	0.101107	0.0982782	0.098647	0.099262
	0.111439	0.110086	0.111316	0.111439	0.109102	0.110455	0.11107	0.111808	0.110701	0.109717	0.11476	0.119311	0.125707	0.133088	0.142928	0.155843	0.17294	0.189668	0.210086	0.229274	0.244403	0.259411	0.269618	0.277615	0.274171	0.26138	0.244773	0.226199	0.210455	0.198278	0.184133	0.172202	0.159779	0.144773	0.136409	0.130751	0.126692	0.12337	0.119926	0.119065	0.116482	0.116236	0.113038	0.106888	0.106273	0.104059	0.10246	0.0980321	0.0996311
	0.114391	0.116236	0.115006	0.111931	0.108733	0.110824	0.113284	0.115867	0.117097	0.118204	0.12337	0.126077	0.130136	0.136901	0.146864	0.162731	0.180197	0.201722	0.221279	0.237761	0.253384	0.265316	0.272448	0.276998	0.276998	0.26593	0.246494	0.22743	0.214022	0.202829	0.187946	0.173432	0.160148	0.146495	0.135056	0.129398	0.127307	0.125461	0.125092	0.121156	0.117589	0.11476	0.111685	0.107995	0.104797	0.103936	0.100246	0.102952	0.103444
	0.117712	0.116605	0.118204	0.120172	0.120664	0.117712	0.120049	0.118819	0.121033	0.125092	0.126815	0.132965	0.135671	0.140837	0.15449	0.169127	0.185609	0.203567	0.221156	0.242189	0.25855	0.27048	0.278967	0.281059	0.27614	0.264576	0.248831	0.230505	0.212792	0.200492	0.191636	0.175523	0.157073	0.145388	0.137762	0.131612	0.126446	0.123616	0.12214	0.12091	0.119311	0.115867	0.113284	0.11107	0.109717	0.107626	0.104059	0.102829	0.105658
	0.119311	0.122017	0.120541	0.122509	0.122509	0.121279	0.119065	0.119065	0.121402	0.123247	0.127184	0.133949	0.139484	0.146618	0.159533	0.174785	0.18647	0.204428	0.225584	0.24465	0.259411	0.270111	0.278229	0.280935	0.276753	0.261501	0.24096	0.223247	0.207626	0.198524	0.188807	0.173309	0.154982	0.141452	0.132719	0.127061	0.123616	0.122755	0.119188	0.119065	0.113161	0.109225	0.108979	0.108733	0.108118	0.106519	0.102952	0.103075	0.105043
	0.121033	0.123001	0.125954	0.127307	0.127553	0.124354	0.123124	0.123247	0.121525	0.123985	0.129029	0.135794	0.140468	0.14711	0.159533	0.173186	0.188192	0.204797	0.221279	0.240345	0.253753	0.261011	0.270111	0.276877	0.26925	0.255351	0.236286	0.215744	0.201353	0.188807	0.175277	0.163223	0.154244	0.140591	0.131612	0.125092	0.119311	0.120172	0.120787	0.119803	0.117958	0.11476	0.110701	0.112546	0.110947	0.103321	0.103075	0.103321	0.104674
	0.121033	0.119803	0.119557	0.119803	0.123616	0.125584	0.123247	0.121279	0.122509	0.124231	0.129029	0.133088	0.137147	0.142313	0.153875	0.168266	0.18155	0.197417	0.217589	0.232596	0.250185	0.258057	0.265437	0.266544	0.264454	0.254245	0.235671	0.213038	0.197294	0.187085	0.178106	0.16433	0.150431	0.137885	0.130013	0.122755	0.119926	0.11722	0.11476	0.11353	0.110209	0.108733	0.108118	0.109102	0.107749	0.106027	0.107626	0.105535	0.107995
	0.121402	0.121771	0.124231	0.125092	0.1262	0.124477	0.125092	0.125707	0.125338	0.124477	0.127799	0.132719	0.135425	0.141698	0.150185	0.163592	0.179828	0.193973	0.208733	0.227921	0.241943	0.251783	0.257935	0.260394	0.255598	0.246003	0.230135	0.211931	0.195941	0.186716	0.176507	0.163346	0.152153	0.141575	0.134441	0.126569	0.117589	0.116482	0.117958	0.117097	0.113653	0.111685	0.109348	0.109348	0.108118	0.107749	0.107626	0.108241	0.110209
	0.123001	0.11968	0.121894	0.124477	0.123616	0.126077	0.126446	0.128168	0.129029	0.129644	0.131366	0.137024	0.139607	0.145265	0.15326	0.167159	0.180689	0.193481	0.212177	0.223985	0.232103	0.239114	0.244527	0.249201	0.24797	0.235178	0.217712	0.20369	0.192497	0.182165	0.173678	0.159779	0.148217	0.137393	0.130751	0.127307	0.121402	0.119926	0.119311	0.115621	0.113284	0.112669	0.109102	0.11476	0.110824	0.109963	0.110332	0.110455	0.106765
	0.128168	0.127307	0.12989	0.130013	0.128537	0.129767	0.129767	0.128783	0.130505	0.131612	0.129521	0.128168	0.133457	0.140468	0.150554	0.158672	0.171095	0.187331	0.199262	0.209225	0.219311	0.226814	0.233702	0.237023	0.234318	0.225338	0.21353	0.19877	0.187946	0.181181	0.173309	0.160025	0.146003	0.136778	0.129398	0.12337	0.121033	0.119557	0.120049	0.117589	0.112669	0.113899	0.111685	0.111316	0.11107	0.109963	0.110332	0.111316	0.110824
	0.132104	0.130259	0.130628	0.131981	0.131366	0.129521	0.12743	0.127676	0.129398	0.132473	0.132965	0.133949	0.135425	0.139853	0.146372	0.154613	0.166667	0.178352	0.190775	0.202214	0.210824	0.219803	0.225584	0.228906	0.224108	0.217097	0.206642	0.19139	0.183518	0.178844	0.169988	0.15449	0.14465	0.132227	0.126323	0.117958	0.118204	0.117712	0.114391	0.111931	0.111931	0.110332	0.111808	0.109348	0.10738	0.10984	0.108364	0.107872	0.109471
	0.127307	0.129521	0.130874	0.130505	0.132719	0.130997	0.126077	0.126446	0.124231	0.126446	0.127307	0.127307	0.130013	0.132227	0.13727	0.14342	0.153875	0.166913	0.176999	0.187208	0.197294	0.202706	0.207134	0.212669	0.213038	0.206519	0.19877	0.18647	0.175769	0.167405	0.157565	0.147848	0.138131	0.130382	0.121771	0.116851	0.109963	0.108364	0.109348	0.110209	0.108364	0.10738	0.107872	0.109471	0.111193	0.10615	0.104797	0.106027	0.10246
	0.130997	0.131489	0.131489	0.132473	0.136163	0.136409	0.133457	0.128291	0.121033	0.12337	0.124723	0.12743	0.12743	0.128537	0.132965	0.138992	0.150308	0.161993	0.169865	0.178844	0.186101	0.191021	0.196802	0.202583	0.199877	0.196925	0.187946	0.175031	0.165191	0.160886	0.154613	0.145757	0.133949	0.124354	0.120541	0.11476	0.111931	0.112792	0.110455	0.108487	0.107503	0.10738	0.107872	0.107134	0.107011	0.105658	0.104551	0.104059	0.105412
	0.129521	0.130382	0.130505	0.131858	0.131612	0.126077	0.122017	0.118819	0.117097	0.115375	0.115129	0.116728	0.118942	0.119557	0.125584	0.130751	0.137393	0.147233	0.155105	0.162731	0.172448	0.178106	0.181919	0.187331	0.188315	0.185363	0.177368	0.166421	0.158426	0.151784	0.143912	0.135671	0.127184	0.121894	0.117589	0.114022	0.110947	0.110824	0.108241	0.105904	0.106642	0.107872	0.107503	0.105289	0.108733	0.107503	0.108733	0.105658	0.101968
	0.128906	0.131612	0.130997	0.133457	0.131981	0.128168	0.124108	0.121033	0.116728	0.116728	0.113038	0.110947	0.112177	0.114268	0.120787	0.1262	0.135917	0.146741	0.152768	0.160271	0.167282	0.17171	0.172817	0.175523	0.180197	0.173063	0.164207	0.153383	0.149078	0.146249	0.142559	0.137393	0.126815	0.123616	0.115867	0.112054	0.110578	0.109225	0.105535	0.105289	0.104797	0.107626	0.109348	0.111193	0.112423	0.109348	0.110209	0.107011	0.10615
	0.130505	0.13481	0.135425	0.133334	0.133088	0.12989	0.122386	0.115621	0.116359	0.115252	0.112054	0.108733	0.106519	0.111316	0.11722	0.120541	0.127307	0.137885	0.143051	0.151538	0.156089	0.160763	0.165191	0.168881	0.171956	0.16433	0.154859	0.14588	0.142436	0.139115	0.136532	0.128537	0.123124	0.117712	0.11353	0.113284	0.110455	0.110824	0.109594	0.109348	0.110209	0.108487	0.10984	0.108733	0.108241	0.106888	0.105904	0.102952	0.101107
	0.133088	0.136286	0.133949	0.135056	0.131735	0.124231	0.119557	0.113038	0.109594	0.106888	0.104305	0.102214	0.105781	0.107749	0.112177	0.116728	0.125338	0.130505	0.137393	0.145634	0.152891	0.156704	0.160271	0.162731	0.159533	0.156089	0.152153	0.144773	0.140591	0.13481	0.131735	0.127799	0.122017	0.11353	0.107503	0.105043	0.104059	0.106765	0.108241	0.103198	0.104059	0.107626	0.109471	0.108856	0.109594	0.109348	0.107011	0.10123	0.100123
	0.134195	0.135056	0.134687	0.13112	0.126323	0.119803	0.11107	0.104674	0.099385	0.0995081	0.0976632	0.0958181	0.096433	0.099262	0.104797	0.107872	0.115375	0.126692	0.135548	0.140468	0.142067	0.145019	0.146249	0.148094	0.147971	0.141944	0.131489	0.123862	0.124477	0.123862	0.122878	0.116113	0.11476	0.109717	0.106519	0.102829	0.103075	0.10369	0.102829	0.101599	0.106519	0.106519	0.103813	0.103198	0.105289	0.100861	0.0976632	0.0958181	0.0894219
	0.13604	0.133826	0.132104	0.131366	0.125461	0.116974	0.109102	0.101845	0.0945882	0.0899141	0.0886839	0.091144	0.0916362	0.0965561	0.101353	0.106396	0.111316	0.116851	0.122755	0.12989	0.132227	0.133088	0.133334	0.135056	0.134195	0.133334	0.127922	0.121648	0.11722	0.115375	0.115375	0.108733	0.105043	0.100492	0.0981551	0.0990162	0.0961872	0.0969252	0.0982782	0.100861	0.102214	0.102337	0.10123	0.10246	0.101845	0.101107	0.0961872	0.0863472	0.084502
	0.125707	0.125584	0.123739	0.122017	0.116113	0.106519	0.0997542	0.0877001	0.0848712	0.0826569	0.0809351	0.0825341	0.083641	0.0890531	0.094711	0.0997542	0.107503	0.110947	0.115621	0.120418	0.121033	0.122755	0.124723	0.126938	0.124231	0.122386	0.114391	0.110209	0.110947	0.109471	0.109594	0.10246	0.101476	0.0942191	0.0936041	0.093358	0.0927431	0.0923742	0.0936041	0.0944651	0.0975402	0.0972941	0.096433	0.097786	0.095572	0.0934811	0.086593	0.0801971	0.078598
	0.117589	0.116728	0.114145	0.110086	0.102214	0.094834	0.0878231	0.082165	0.0728168	0.071833	0.0730629	0.0760149	0.0783519	0.0810581	0.086716	0.0944651	0.0997542	0.105658	0.106888	0.109225	0.112669	0.113284	0.118204	0.119434	0.118327	0.116482	0.111931	0.10369	0.101353	0.0991392	0.0972941	0.0961872	0.0961872	0.0921281	0.08893	0.0884381	0.0913901	0.093358	0.093358	0.0922511	0.0920051	0.0958181	0.0928661	0.0916362	0.0890531	0.0870851	0.079951	0.0750311	0.0685119
	0.109102	0.109348	0.107626	0.104428	0.0972941	0.0847481	0.0760149	0.071833	0.071095	0.0670359	0.069742	0.0715869	0.0745389	0.0774909	0.0819189	0.0884381	0.0934811	0.100738	0.104428	0.106519	0.108241	0.110209	0.10738	0.109102	0.10984	0.109594	0.106765	0.100123	0.0972941	0.097048	0.0959411	0.095572	0.0923742	0.0908982	0.0892991	0.0879459	0.0894219	0.0921281	0.0936041	0.095572	0.0975402	0.0972941	0.0929891	0.0856092	0.0825341	0.079951	0.0745389	0.0706028	0.0662979
	0.0931122	0.0984012	0.0960642	0.0897911	0.0820419	0.07417	0.0708489	0.0685119	0.065191	0.0649449	0.066544	0.069496	0.0729399	0.0773679	0.0841329	0.087454	0.0878231	0.088192	0.095449	0.101599	0.103936	0.10369	0.103936	0.107872	0.105658	0.100738	0.099262	0.0942191	0.091882	0.0922511	0.0922511	0.0927431	0.0907751	0.0847481	0.0810581	0.0840101	0.0869621	0.090406	0.0931122	0.0912671	0.0907751	0.0878231	0.083641	0.080689	0.07786	0.0723249	0.067405	0.0649449	0.0630998
	0.0927431	0.0936041	0.0899141	0.086716	0.0816731	0.0750311	0.0706028	0.068758	0.0618696	0.0630998	0.0671589	0.0706028	0.076384	0.0795821	0.0820419	0.086716	0.092497	0.0923742	0.094834	0.100123	0.102091	0.100861	0.0998772	0.099385	0.097171	0.0959411	0.0943421	0.0928661	0.0922511	0.0899141	0.0879459	0.087331	0.089668	0.088192	0.0857319	0.0870851	0.086716	0.0877001	0.0890531	0.0872079	0.0813039	0.0782289	0.0767529	0.078598	0.071218	0.0646988	0.0602706	0.0580566	0.0567036
	0.0840101	0.086593	0.0863472	0.0819189	0.074662	0.07048	0.0676508	0.064453	0.0613777	0.0629768	0.0649449	0.0693729	0.0720788	0.0758919	0.0773679	0.0816731	0.0883151	0.0913901	0.0912671	0.092497	0.0922511	0.0929891	0.094711	0.0944651	0.0958181	0.098524	0.0913901	0.0838871	0.0833949	0.084502	0.0847481	0.0794591	0.079213	0.079336	0.082903	0.0801971	0.076876	0.076261	0.0760149	0.0750311	0.074047	0.074908	0.073186	0.0676508	0.0628537	0.0595326	0.0562117	0.0507996	0.0488315
	0.077614	0.0758919	0.072694	0.068758	0.0640839	0.0617466	0.0605167	0.0578105	0.0587946	0.0597787	0.0596556	0.0638378	0.0682658	0.071095	0.072448	0.075646	0.0782289	0.0827799	0.08524	0.088807	0.087331	0.0899141	0.091021	0.086716	0.0838871	0.0809351	0.078598	0.0744159	0.0742931	0.0757691	0.07417	0.0750311	0.0722019	0.0693729	0.070234	0.0715869	0.0708489	0.0670359	0.065929	0.0627307	0.0618696	0.0618696	0.0595326	0.0547355	0.0542436	0.0490776	0.0458795	0.0451415	0.0376385
	0.0676508	0.0660518	0.0642069	0.0590407	0.0560887	0.0519065	0.0466175	0.0478477	0.0499386	0.0533825	0.0587946	0.0622388	0.0626076	0.063592	0.0677739	0.073309	0.072694	0.073924	0.076999	0.0774909	0.077614	0.0782289	0.077122	0.079951	0.078475	0.0735548	0.07048	0.0677739	0.069619	0.0677739	0.068758	0.069742	0.066667	0.0622388	0.0610086	0.0590407	0.0600245	0.0590407	0.0581796	0.0568267	0.0563345	0.0551046	0.0533825	0.0473555	0.0432966	0.0412054	0.0413284	0.0407135	0.0394836
	0.0552276	0.0569497	0.0527676	0.0495695	0.0469866	0.0450184	0.0421895	0.0446496	0.0468636	0.0533825	0.0557196	0.0568267	0.0579336	0.0596556	0.0619927	0.0627307	0.066544	0.0701109	0.0698648	0.069742	0.0728168	0.0729399	0.0678969	0.0698648	0.0667898	0.0667898	0.0653138	0.0597787	0.0606397	0.0618696	0.0630998	0.0626076	0.0599017	0.0578105	0.0576877	0.0569497	0.0515376	0.0507996	0.0541205	0.0514146	0.0493237	0.0466175	0.0436655	0.0404674	0.0399755	0.0377615	0.0357936	0.0339485	0.0353014
	0.0532595	0.0488315	0.0429275	0.0419434	0.0436655	0.0410826	0.0440346	0.0456337	0.0476016	0.0494464	0.0525215	0.0573186	0.0602706	0.0587946	0.0612547	0.0615008	0.0616235	0.0653138	0.0630998	0.0629768	0.0649449	0.0664209	0.0671589	0.068758	0.07048	0.0677739	0.0656829	0.0627307	0.0618696	0.0611316	0.0616235	0.0618696	0.0553507	0.0530136	0.0519065	0.0476016	0.0466175	0.0471097	0.0460025	0.0450184	0.0452645	0.0432966	0.0419434	0.0410826	0.0416976	0.0402216	0.0367774	0.0373924	0.0409596
	0.0446496	0.0444035	0.0436655	0.0439116	0.0451415	0.0437885	0.0445265	0.0482165	0.0503075	0.0532595	0.0541205	0.0587946	0.0615008	0.0601475	0.0618696	0.0649449	0.0632228	0.065929	0.0670359	0.0629768	0.0626076	0.064453	0.0646988	0.0678969	0.06433	0.0622388	0.0602706	0.0591637	0.0616235	0.0591637	0.0579336	0.0562117	0.0526445	0.0514146	0.0482165	0.0456337	0.0462486	0.0460025	0.0450184	0.0419434	0.0445265	0.0453876	0.0404674	0.0382534	0.0376385	0.0356705	0.0376385	0.0394836	0.0394836
	0.0414515	0.0413284	0.0373924	0.0404674	0.0450184	0.0462486	0.0441574	0.0496925	0.0490776	0.0546127	0.0548585	0.0539975	0.0571956	0.0608855	0.0589176	0.0596556	0.0621157	0.0633459	0.0611316	0.0603936	0.0616235	0.0599017	0.0570725	0.0599017	0.0573186	0.0558426	0.0517835	0.0494464	0.0501844	0.0484626	0.0453876	0.0472324	0.0437885	0.0435424	0.0400985	0.0365316	0.0359164	0.0359164	0.0359164	0.0338254	0.0322264	0.0353014	0.0355475	0.0334565	0.0329644	0.0323494	0.0330874	0.0349325	0.0369005
	0.0432966	0.0396064	0.0413284	0.0460025	0.0488315	0.0479704	0.0445265	0.0496925	0.0506766	0.0512916	0.0568267	0.0555965	0.0548585	0.0514146	0.0507996	0.0531367	0.0542436	0.0526445	0.0530136	0.0531367	0.0533825	0.0530136	0.0547355	0.0549816	0.0544896	0.0505536	0.0474785	0.0445265	0.0441574	0.0405905	0.0399755	0.0391145	0.0365316	0.0322264	0.0327185	0.0319806	0.0345634	0.0316114	0.0284133	0.0309962	0.0290283	0.0305043	0.0307504	0.0307504	0.0311193	0.0313653	0.0337024	0.0355475	0.0367774
	0.0407135	0.0371465	0.0394836	0.0418206	0.0429275	0.0413284	0.0432966	0.0483396	0.0499386	0.0507996	0.0496925	0.0490776	0.0527676	0.0525215	0.0478477	0.0469866	0.0472324	0.0463717	0.0447726	0.0484626	0.0501844	0.0455106	0.0400985	0.0403446	0.0410826	0.0418206	0.0407135	0.0370235	0.0362855	0.0314884	0.0279214	0.0313653	0.0313653	0.0284133	0.0260763	0.0239853	0.0261993	0.0252153	0.0246003	0.0243543	0.0269373	0.0258302	0.0260763	0.0270604	0.0302582	0.0284133	0.0290283	0.0316114	0.0343173
	0.0349325	0.0341945	0.0370235	0.0402216	0.0397294	0.0413284	0.0405905	0.0421895	0.0420664	0.0441574	0.0450184	0.0446496	0.0463717	0.0458795	0.0421895	0.0410826	0.0405905	0.0408365	0.0409596	0.0391145	0.0403446	0.0378845	0.0377615	0.0333335	0.0323494	0.0340715	0.0319806	0.0264452	0.0270604	0.0281673	0.0264452	0.0227553	0.0198032	0.0174662	0.0178352	0.0210332	0.0228783	0.0265682	0.0223863	0.0217712	0.0230013	0.0218943	0.0217712	0.0233703	0.0285364	0.0277984	0.0281673	0.0329644	0.0366544
	0.0330874	0.0360394	0.0330874	0.0313653	0.0316114	0.0392375	0.0436655	0.0405905	0.0387456	0.0393605	0.0452645	0.0408365	0.0393605	0.0372696	0.0350556	0.0337024	0.0339485	0.0353014	0.0330874	0.0323494	0.0355475	0.0328413	0.0293974	0.0296433	0.0298893	0.0303813	0.0273062	0.0244773	0.0233703	0.0227553	0.0252153	0.0223863	0.0227553	0.0207872	0.0183272	0.0201723	0.0233703	0.0250923	0.0238623	0.0266913	0.0276753	0.0281673	0.0293974	0.0293974	0.0308734	0.0322264	0.0350556	0.0384995	0.0402216
	0.0307504	0.0345634	0.0338254	0.0369005	0.0384995	0.0396064	0.0396064	0.0416976	0.0419434	0.0398525	0.0408365	0.0381304	0.0341945	0.0350556	0.0341945	0.0327185	0.0324725	0.0348095	0.0348095	0.0319806	0.0322264	0.0311193	0.0268143	0.0236163	0.0237393	0.0247233	0.0218943	0.0230013	0.0246003	0.0218943	0.0188193	0.0201723	0.0184502	0.0200492	0.0189422	0.0183272	0.0198032	0.0248463	0.0231243	0.0236163	0.0268143	0.0281673	0.0271832	0.0298893	0.0321033	0.0323494	0.0350556	0.0381304	0.0431736
	0.0369005	0.0404674	0.0387456	0.0399755	0.0407135	0.0408365	0.0402216	0.0405905	0.0391145	0.0389914	0.0353014	0.0353014	0.0372696	0.0345634	0.0333335	0.0339485	0.0302582	0.0273062	0.0276753	0.0253383	0.0270604	0.0264452	0.0242313	0.0286594	0.0257073	0.0252153	0.0231243	0.0205413	0.0193112	0.0190652	0.0174662	0.0157442	0.0162362	0.0199263	0.0190652	0.0216483	0.0220173	0.0244773	0.0239853	0.0253383	0.0293974	0.0290283	0.0297663	0.0274293	0.0334565	0.0393605	0.0404674	0.0400985	0.0408365
	0.0403446	0.0419434	0.0405905	0.0448954	0.0435424	0.0408365	0.0394836	0.0373924	0.0345634	0.0365316	0.0361625	0.0328413	0.0287822	0.0314884	0.0340715	0.0287822	0.0277984	0.0257073	0.0250923	0.0231243	0.0255843	0.0261993	0.0228783	0.0261993	0.0243543	0.0244773	0.0270604	0.0237393	0.0194342	0.0231243	0.0231243	0.0205413	0.0148831	0.0159902	0.0172202	0.0202953	0.0261993	0.0250923	0.0234933	0.0257073	0.0250923	0.0259533	0.0324725	0.0340715	0.0388684	0.0392375	0.0370235	0.0367774	0.0413284
	0.0426814	0.0428044	0.0391145	0.0378845	0.0391145	0.0387456	0.0369005	0.0335793	0.0330874	0.0325955	0.0325955	0.0296433	0.0261993	0.0268143	0.0257073	0.0261993	0.0257073	0.0222633	0.0199263	0.0236163	0.0227553	0.0211563	0.0216483	0.0200492	0.0191883	0.0188193	0.0172202	0.0172202	0.0175892	0.0174662	0.0199263	0.0186962	0.0199263	0.0230013	0.0217712	0.0209103	0.0222633	0.0228783	0.0210332	0.0234933	0.0279214	0.0291513	0.0275523	0.0313653	0.0335793	0.0391145	0.0396064	0.0339485	0.0348095
	0.0381304	0.0369005	0.0380076	0.0376385	0.0412054	0.0370235	0.0356705	0.0333335	0.0264452	0.0274293	0.0270604	0.0258302	0.0253383	0.0216483	0.0163592	0.0182042	0.0179582	0.0188193	0.0236163	0.0207872	0.0182042	0.0148831	0.0179582	0.0169742	0.0168512	0.0182042	0.0183272	0.0157442	0.0153752	0.0156212	0.0163592	0.0146372	0.0136532	0.0135301	0.0170972	0.0188193	0.0200492	0.0230013	0.0227553	0.0227553	0.0260763	0.0274293	0.0274293	0.0290283	0.0298893	0.0312423	0.0324725	0.0316114	0.0328413
	0.0301354	0.0322264	0.0337024	0.0341945	0.0309962	0.0308734	0.0275523	0.0259533	0.0259533	0.0226323	0.0190652	0.0161132	0.0158672	0.0148831	0.0164822	0.0169742	0.0136532	0.0119311	0.0121771	0.0173432	0.0201723	0.0190652	0.0158672	0.0142681	0.00934813	0.00848712	0.0114391	0.0109471	0.0107011	0.0108241	0.0134072	0.0170972	0.0162362	0.0169742	0.0199263	0.0182042	0.0194342	0.0179582	0.0205413	0.0258302	0.0287822	0.0305043	0.0298893	0.0312423	0.0311193	0.0281673	0.0298893	0.0286594	0.0259533
	0.0307504	0.0282903	0.0259533	0.0254613	0.0269373	0.0236163	0.0227553	0.0207872	0.0175892	0.0184502	0.0174662	0.0168512	0.0164822	0.0114391	0.0116851	0.0111931	0.0129151	0.0134072	0.0124231	0.0137761	0.0141451	0.0121771	0.0130382	0.0132841	0.0125461	0.0145141	0.0110701	0.0142681	0.0146372	0.0141451	0.0173432	0.0147602	0.0113161	0.0161132	0.0168512	0.0182042	0.0209103	0.0214022	0.0233703	0.0275523	0.0268143	0.0246003	0.0258302	0.0280442	0.0296433	0.0293974	0.0273062	0.0257073	0.0264452
	0.0259533	0.0259533	0.0258302	0.0244773	0.0237393	0.0204182	0.0162362	0.0125461	0.0134072	0.0113161	0.0121771	0.0164822	0.0183272	0.0162362	0.0153752	0.0163592	0.0148831	0.0175892	0.0199263	0.0152521	0.0132841	0.0125461	0.0136532	0.0140222	0.0147602	0.0147602	0.0124231	0.0138991	0.0138991	0.0113161	0.0164822	0.0200492	0.0184502	0.0180812	0.0261993	0.0247233	0.0265682	0.0298893	0.0291513	0.0264452	0.0300124	0.0286594	0.0276753	0.0293974	0.0291513	0.0311193	0.0293974	0.0277984	0.0254613
	0.0199263	0.0212793	0.0233703	0.0216483	0.0193112	0.0179582	0.0175892	0.0156212	0.0142681	0.0150062	0.0168512	0.0179582	0.0189422	0.0180812	0.0173432	0.0153752	0.0172202	0.0161132	0.0137761	0.0116851	0.0114391	0.0116851	0.0130382	0.0127921	0.0156212	0.0173432	0.0163592	0.0147602	0.0175892	0.0191883	0.0217712	0.0220173	0.0214022	0.0198032	0.0236163	0.0264452	0.0264452	0.0281673	0.0313653	0.0335793	0.0348095	0.0345634	0.0313653	0.0333335	0.0287822	0.0284133	0.0244773	0.0218943	0.0188193
	0.0195573	0.0222633	0.0207872	0.0211563	0.0175892	0.0175892	0.0179582	0.0193112	0.0170972	0.0162362	0.0168512	0.0174662	0.0194342	0.0175892	0.0142681	0.0180812	0.0145141	0.0129151	0.0140222	0.0136532	0.0162362	0.0138991	0.0167282	0.0188193	0.0188193	0.0198032	0.0218943	0.0200492	0.0200492	0.0226323	0.0244773	0.0246003	0.0234933	0.0239853	0.0236163	0.0257073	0.0273062	0.0254613	0.0264452	0.0309962	0.0319806	0.0314884	0.0277984	0.0270604	0.0247233	0.0236163	0.0239853	0.0214022	0.0173432
	0.0180812	0.0193112	0.0183272	0.0159902	0.0177122	0.0182042	0.0162362	0.0188193	0.0209103	0.0180812	0.0175892	0.0222633	0.0217712	0.0212793	0.0215253	0.0202953	0.0184502	0.0169742	0.0151292	0.0127921	0.0123001	0.0125461	0.0135301	0.0153752	0.0178352	0.0202953	0.0180812	0.0188193	0.0189422	0.0190652	0.0215253	0.0231243	0.0252153	0.0269373	0.0285364	0.0279214	0.0265682	0.0248463	0.0239853	0.0247233	0.0250923	0.0244773	0.0218943	0.0231243	0.0231243	0.0210332	0.0193112	0.0157442	0.0126692
	0.0156212	0.0174662	0.0136532	0.0136532	0.0189422	0.0182042	0.0168512	0.0140222	0.0154982	0.0140222	0.0145141	0.0163592	0.0162362	0.0123001	0.0151292	0.0138991	0.0147602	0.0151292	0.0111931	0.0131611	0.0150062	0.0168512	0.0162362	0.0170972	0.0173432	0.0145141	0.0162362	0.0167282	0.0173432	0.0156212	0.0190652	0.0182042	0.0191883	0.0196802	0.0212793	0.0214022	0.0212793	0.0218943	0.0246003	0.0231243	0.0205413	0.0212793	0.0184502	0.0183272	0.0182042	0.0167282	0.0146372	0.0129151	0.0124231
	0.0159902	0.0137761	0.0159902	0.0134072	0.0124231	0.0137761	0.0132841	0.0148831	0.0132841	0.0145141	0.0175892	0.0180812	0.0157442	0.0134072	0.0148831	0.0151292	0.0153752	0.0110701	0.0116851	0.0119311	0.0125461	0.0134072	0.0134072	0.0138991	0.0142681	0.0141451	0.0156212	0.0179582	0.0178352	0.0202953	0.0226323	0.0205413	0.0196802	0.0173432	0.0206643	0.0222633	0.0207872	0.0215253	0.0226323	0.0198032	0.0188193	0.0172202	0.0161132	0.0142681	0.00959411	0.0116851	0.0138991	0.0124231	0.0125461
	0.0137761	0.0145141	0.0173432	0.0151292	0.0147602	0.0152521	0.0142681	0.0130382	0.0159902	0.0170972	0.0162362	0.0167282	0.0152521	0.0142681	0.0125461	0.0138991	0.0124231	0.0121771	0.0142681	0.0151292	0.0170972	0.0146372	0.0152521	0.0163592	0.0156212	0.0161132	0.0163592	0.0170972	0.0164822	0.0196802	0.0195573	0.0212793	0.0218943	0.0194342	0.0182042	0.0188193	0.0210332	0.0216483	0.0220173	0.0182042	0.0178352	0.0153752	0.0154982	0.0156212	0.0164822	0.0162362	0.0146372	0.0142681	0.0119311
	0.0184502	0.0199263	0.0207872	0.0189422	0.0179582	0.0199263	0.0191883	0.0188193	0.0188193	0.0190652	0.0206643	0.0231243	0.0218943	0.0193112	0.0166052	0.0158672	0.0148831	0.0116851	0.0140222	0.0163592	0.0153752	0.0153752	0.0151292	0.0205413	0.0182042	0.0191883	0.0230013	0.0232473	0.0261993	0.0250923	0.0232473	0.0223863	0.0252153	0.0264452	0.0261993	0.0266913	0.0250923	0.0218943	0.0212793	0.0226323	0.0194342	0.0173432	0.0163592	0.0156212	0.0173432	0.0185732	0.0162362	0.0164822	0.0178352
	0.0179582	0.0200492	0.0227553	0.0222633	0.0223863	0.0226323	0.0231243	0.0234933	0.0225093	0.0231243	0.0233703	0.0216483	0.0221403	0.0222633	0.0227553	0.0210332	0.0190652	0.0211563	0.0217712	0.0232473	0.0238623	0.0230013	0.0233703	0.0247233	0.0265682	0.0266913	0.0263224	0.0211563	0.0233703	0.0244773	0.0242313	0.0230013	0.0218943	0.0230013	0.0210332	0.0201723	0.0193112	0.0195573	0.0153752	0.0186962	0.0182042	0.0173432	0.0166052	0.0145141	0.0146372	0.0151292	0.0168512	0.0177122	0.0179582
	0.0273062	0.0279214	0.0279214	0.0261993	0.0247233	0.0239853	0.0259533	0.0275523	0.0264452	0.0268143	0.0241083	0.0236163	0.0265682	0.0260763	0.0246003	0.0236163	0.0216483	0.0215253	0.0211563	0.0188193	0.0199263	0.0220173	0.0210332	0.0226323	0.0250923	0.0249693	0.0253383	0.0246003	0.0236163	0.0207872	0.0216483	0.0250923	0.0233703	0.0193112	0.0207872	0.0222633	0.0201723	0.0162362	0.0173432	0.0182042	0.0196802	0.0200492	0.0189422	0.0172202	0.0125461	0.0135301	0.0135301	0.0157442	0.0180812
	0.0282903	0.0280442	0.0309962	0.0302582	0.0287822	0.0313653	0.0323494	0.0308734	0.0277984	0.0265682	0.0248463	0.0210332	0.0201723	0.0198032	0.0178352	0.0198032	0.0207872	0.0194342	0.0168512	0.0175892	0.0198032	0.0193112	0.0194342	0.0225093	0.0223863	0.0199263	0.0207872	0.0214022	0.0242313	0.0220173	0.0230013	0.0206643	0.0205413	0.0190652	0.0175892	0.0162362	0.0138991	0.0158672	0.0152521	0.0151292	0.0138991	0.0147602	0.0147602	0.0147602	0.0170972	0.0157442	0.0178352	0.0145141	0.0158672
	0.0355475	0.0337024	0.0322264	0.0311193	0.0318575	0.0338254	0.0318575	0.0305043	0.0292744	0.0284133	0.0273062	0.0274293	0.0241083	0.0211563	0.0216483	0.0222633	0.0222633	0.0173432	0.0168512	0.0170972	0.0202953	0.0196802	0.0201723	0.0190652	0.0214022	0.0225093	0.0199263	0.0194342	0.0193112	0.0214022	0.0216483	0.0214022	0.0214022	0.0175892	0.0156212	0.0130382	0.00959411	0.0125461	0.0145141	0.0145141	0.0153752	0.0150062	0.0145141	0.0127921	0.0135301	0.0166052	0.0182042	0.0168512	0.0161132
	0.0309962	0.0290283	0.0290283	0.0273062	0.0264452	0.0255843	0.0252153	0.0230013	0.0236163	0.0238623	0.0237393	0.0243543	0.0232473	0.0217712	0.0220173	0.0225093	0.0227553	0.0194342	0.0210332	0.0241083	0.0266913	0.0258302	0.0254613	0.0277984	0.0268143	0.0243543	0.0223863	0.0254613	0.0261993	0.0273062	0.0244773	0.0215253	0.0212793	0.0215253	0.0188193	0.0168512	0.0158672	0.0163592	0.0127921	0.0142681	0.0170972	0.0175892	0.0182042	0.0184502	0.0196802	0.0215253	0.0231243	0.0199263	0.0186962
	0.0471097	0.0456337	0.0429275	0.0412054	0.0396064	0.0398525	0.0365316	0.0357936	0.0344404	0.0350556	0.0349325	0.0341945	0.0376385	0.0361625	0.0341945	0.0337024	0.0344404	0.0330874	0.0333335	0.0346865	0.0330874	0.0333335	0.0337024	0.0327185	0.0317345	0.0292744	0.0307504	0.0279214	0.0276753	0.0284133	0.0261993	0.0257073	0.0248463	0.0239853	0.0214022	0.0209103	0.0201723	0.0216483	0.0247233	0.0273062	0.0259533	0.0242313	0.0247233	0.0244773	0.0236163	0.0237393	0.0225093	0.0249693	0.0228783
	0.0488315	0.0495695	0.0498156	0.0488315	0.0458795	0.0462486	0.0450184	0.0467405	0.0426814	0.0428044	0.0400985	0.0372696	0.0348095	0.0348095	0.0332105	0.0357936	0.0382534	0.0376385	0.0384995	0.0384995	0.0388684	0.0392375	0.0386225	0.0387456	0.0364085	0.0346865	0.0313653	0.0300124	0.0274293	0.0285364	0.0287822	0.0244773	0.0260763	0.0271832	0.0276753	0.0290283	0.0298893	0.0302582	0.0296433	0.0302582	0.0302582	0.0319806	0.0372696	0.0424356	0.0441574	0.0441574	0.0439116	0.0421895	0.0387456
	0.0573186	0.0575647	0.0555965	0.0548585	0.0542436	0.0499386	0.0466175	0.0430505	0.0373924	0.0366544	0.0339485	0.0359164	0.0348095	0.0345634	0.0348095	0.0366544	0.0387456	0.0389914	0.0405905	0.0420664	0.0410826	0.0371465	0.0362855	0.0376385	0.0344404	0.0316114	0.0287822	0.0302582	0.0302582	0.0270604	0.0250923	0.0253383	0.0264452	0.0239853	0.0258302	0.0273062	0.0270604	0.0275523	0.0254613	0.0248463	0.0291513	0.0327185	0.0340715	0.0349325	0.0337024	0.0341945	0.0330874	0.0338254	0.0318575
	0.0463717	0.0440346	0.0457564	0.0430505	0.0435424	0.0419434	0.0402216	0.0364085	0.0307504	0.0316114	0.0306273	0.0341945	0.0350556	0.0314884	0.0305043	0.0323494	0.0311193	0.0322264	0.0339485	0.0322264	0.0359164	0.0359164	0.0367774	0.0345634	0.0340715	0.0321033	0.0324725	0.0311193	0.0306273	0.0287822	0.0261993	0.0275523	0.0269373	0.0225093	0.0236163	0.0239853	0.0263224	0.0270604	0.0281673	0.0265682	0.0254613	0.0253383	0.0270604	0.0285364	0.0297663	0.0287822	0.0274293	0.0259533	0.0243543
	0.0281673	0.0297663	0.0312423	0.0318575	0.0321033	0.0293974	0.0285364	0.0277984	0.0286594	0.0270604	0.0281673	0.0275523	0.0255843	0.0303813	0.0300124	0.0285364	0.0290283	0.0298893	0.0312423	0.0307504	0.0298893	0.0281673	0.0281673	0.0287822	0.0280442	0.0264452	0.0241083	0.0218943	0.0227553	0.0221403	0.0227553	0.0241083	0.0210332	0.0204182	0.0209103	0.0218943	0.0218943	0.0234933	0.0260763	0.0281673	0.0263224	0.0250923	0.0277984	0.0298893	0.0254613	0.0225093	0.0210332	0.0194342	0.0175892
Fig 5e
V_M (mV)	-8	-7.98	-7.96	-7.94	-7.92	-7.9	-7.88	-7.86	-7.84	-7.82	-7.8	-7.78	-7.76	-7.74	-7.72	-7.7	-7.68	-7.66	-7.64	-7.62	-7.6	-7.58	-7.56	-7.54	-7.52	-7.5	-7.48	-7.46	-7.44	-7.42	-7.4	-7.38	-7.36	-7.34	-7.32	-7.3	-7.28	-7.26	-7.24	-7.22	-7.2	-7.18	-7.16	-7.14	-7.12	-7.1	-7.08	-7.06	-7.04
B (T)	-0.2	-0.196	-0.192	-0.188	-0.184	-0.18	-0.176	-0.172	-0.168	-0.164	-0.16	-0.156	-0.152	-0.148	-0.144	-0.14	-0.136	-0.132	-0.128	-0.124	-0.12	-0.116	-0.112	-0.108	-0.104	-0.1	-0.096	-0.092	-0.088	-0.084	-0.08	-0.076	-0.072	-0.068	-0.064	-0.06	-0.056	-0.052	-0.048	-0.044	-0.04	-0.036	-0.032	-0.028	-0.024	-0.02	-0.016	-0.012	-0.008
g_cav (e^/2)	2.05871e-07	2.98397e-07	4.2573e-07	6.82079e-07	1.14838e-06	1.9754e-06	3.46155e-06	6.24965e-06	1.18671e-05	2.47837e-05	5.55868e-05	0.000125099	0.00026148	0.000502354	0.000922318	0.00163603	0.0026133	0.00360242	0.00471653	0.00667443	0.00812781	0.00908059	0.0102294	0.0117326	0.0131503	0.0140694	0.0146852	0.0153782	0.0161575	0.0164447	0.015424	0.0128431	0.00925615	0.00576791	0.00336685	0.00205386	0.00130113	0.00074419	0.00029878	0.000233588	0.000311434	0.00038962	0.00043687	0.000460297	0.000498615	0.000580998	0.000714278	0.000880493	0.00105228
	2.42448e-07	3.58507e-07	5.12393e-07	7.94717e-07	1.33874e-06	2.34831e-06	4.22884e-06	7.78226e-06	1.47863e-05	3.03771e-05	6.67715e-05	0.000148969	0.000310658	0.000583561	0.00102219	0.00174447	0.00278586	0.0038683	0.00487579	0.00660473	0.0082686	0.00932279	0.010294	0.0115637	0.0129586	0.0140623	0.0147856	0.0153559	0.0158863	0.0160049	0.0149626	0.0123627	0.00878103	0.00542249	0.00316627	0.00196525	0.00132405	0.000856927	0.000435849	0.000338505	0.000444293	0.00057065	0.000663578	0.000713218	0.00075639	0.000825707	0.000937651	0.0010856	0.00125037
	2.81512e-07	4.26123e-07	6.20373e-07	9.35192e-07	1.56476e-06	2.77448e-06	5.11437e-06	9.62736e-06	1.84219e-05	3.7326e-05	7.99676e-05	0.000175044	0.00036313	0.000673416	0.00113468	0.00185236	0.00291989	0.00411623	0.00511	0.00654294	0.00827421	0.00950175	0.0104278	0.0114893	0.0127446	0.0139153	0.0147829	0.0153575	0.0157019	0.0155703	0.0143916	0.0118127	0.00835592	0.00517047	0.00304601	0.00193476	0.00139147	0.00102223	0.000643409	0.000491503	0.000602698	0.000765264	0.000906864	0.000997085	0.00106272	0.00113122	0.00122391	0.00134551	0.00148807
	3.22695e-07	4.99064e-07	7.50177e-07	1.11233e-06	1.8428e-06	3.27533e-06	6.13173e-06	1.17895e-05	2.28344e-05	4.58782e-05	9.57137e-05	0.000203822	0.000417546	0.000768659	0.00126004	0.00196946	0.00302533	0.00431342	0.0053873	0.00655046	0.00820337	0.00956738	0.0105562	0.011497	0.012582	0.013701	0.0146512	0.0152888	0.0155398	0.0151723	0.0137886	0.0112112	0.00794579	0.00498262	0.00299564	0.00195956	0.00149558	0.00122414	0.000914249	0.000698249	0.000790369	0.000970604	0.00115517	0.00129344	0.00139768	0.00148278	0.00156793	0.0016655	0.00177901
	3.66449e-07	5.75468e-07	8.98913e-07	1.33436e-06	2.19185e-06	3.88207e-06	7.31322e-06	1.42761e-05	2.80322e-05	5.61956e-05	0.000114522	0.000236109	0.000473371	0.00086506	0.00139506	0.00210195	0.00312135	0.00444771	0.00565586	0.00664542	0.00813252	0.00953103	0.0106149	0.0115308	0.0124852	0.0134932	0.0144327	0.0151075	0.0153177	0.0147717	0.0131864	0.0105947	0.00753917	0.00482949	0.00299423	0.0020264	0.00162182	0.00143765	0.00122333	0.000958242	0.00101476	0.00119352	0.00140847	0.00159288	0.00174423	0.00186134	0.00195519	0.00203989	0.00212726
	4.14111e-07	6.55104e-07	1.06088e-06	1.60691e-06	2.63125e-06	4.63242e-06	8.71106e-06	1.7118e-05	3.39869e-05	6.82992e-05	0.000136739	0.000272765	0.00053111	0.00095906	0.00153342	0.00225041	0.00322639	0.00453353	0.00586567	0.00680782	0.00811277	0.00944858	0.0105849	0.0115291	0.0124193	0.0133207	0.0141877	0.0148329	0.01499	0.0143053	0.0125637	0.00997541	0.0071326	0.00468615	0.00301554	0.00211476	0.00175182	0.00163747	0.00153563	0.00126173	0.00128193	0.00144636	0.00167685	0.00189763	0.00209482	0.00225161	0.00236807	0.00245481	0.0025268
	4.67777e-07	7.40133e-07	1.23068e-06	1.931e-06	3.17728e-06	5.5656e-06	1.03914e-05	2.03795e-05	4.06714e-05	8.2057e-05	0.000162406	0.000314414	0.000591969	0.00104923	0.00166776	0.00240944	0.00335116	0.00460064	0.00599498	0.00699374	0.00815491	0.00937796	0.0104958	0.0114609	0.0123327	0.0131641	0.0139454	0.0145069	0.0145614	0.0137345	0.0118774	0.00933244	0.00671189	0.00452902	0.00303208	0.00220217	0.00186903	0.001806	0.00181902	0.00159143	0.00159256	0.00174133	0.00197565	0.00221924	0.00245289	0.00264758	0.00279306	0.00289415	0.00296436
	5.30056e-07	8.34995e-07	1.40721e-06	2.30257e-06	3.83893e-06	6.71544e-06	1.24235e-05	2.41535e-05	4.81008e-05	9.72402e-05	0.00019119	0.000361171	0.000657213	0.00113653	0.00179256	0.00256947	0.00349612	0.00467669	0.00605969	0.00715643	0.00823723	0.00934832	0.010396	0.0113387	0.0121936	0.0129821	0.0136916	0.0141491	0.0140573	0.013059	0.0111002	0.00863197	0.00624872	0.00433163	0.00301779	0.0022693	0.00196405	0.0019382	0.00205479	0.00192838	0.00194127	0.00208603	0.00231991	0.00257357	0.00282996	0.003053	0.00322518	0.00334592	0.003425
	6.03753e-07	9.45694e-07	1.59585e-06	2.71478e-06	4.61476e-06	8.10223e-06	1.4866e-05	2.85429e-05	5.63495e-05	0.000113633	0.000222431	0.000412467	0.000727507	0.00122333	0.00190627	0.00272045	0.00365284	0.00477605	0.00609717	0.00726865	0.00832448	0.00935522	0.010319	0.0111993	0.0120072	0.0127462	0.0133901	0.0137422	0.0134858	0.0122944	0.0102317	0.00785293	0.00571406	0.00406714	0.00295043	0.00230305	0.00203664	0.00204235	0.0022424	0.00225856	0.00231944	0.00248183	0.00271998	0.00297546	0.00324063	0.00347827	0.0036679	0.00380569	0.00389764
	6.91423e-07	1.07879e-06	1.80739e-06	3.16257e-06	5.49324e-06	9.72584e-06	1.77531e-05	3.3637e-05	6.55346e-05	0.000131126	0.000255353	0.000467075	0.000802468	0.00131186	0.00201115	0.00285606	0.00380827	0.00489749	0.00614146	0.00733272	0.00838897	0.00937443	0.0102693	0.0110735	0.0118028	0.0124599	0.0130146	0.0132495	0.0128248	0.0114423	0.00928284	0.00699615	0.00509567	0.00371882	0.00281606	0.00229779	0.0020938	0.00213674	0.00239862	0.00257741	0.00271957	0.00292536	0.00317975	0.00343484	0.00369776	0.00393565	0.00412976	0.00427604	0.00437782
	7.94807e-07	1.24022e-06	2.05504e-06	3.64641e-06	6.45778e-06	1.15644e-05	2.10835e-05	3.9487e-05	7.57743e-05	0.000149747	0.00028931	0.000523383	0.000880577	0.00140302	0.00211114	0.00297576	0.00395083	0.00502849	0.00620795	0.00737136	0.00842348	0.0093822	0.0102303	0.0109679	0.0116073	0.0121495	0.0125693	0.0126468	0.0120395	0.0104835	0.00825756	0.00607562	0.00440468	0.00329089	0.00261515	0.00225632	0.00214667	0.00224394	0.00255211	0.00289126	0.00313887	0.00341175	0.00369761	0.00395535	0.00420934	0.00443517	0.00462011	0.00476308	0.00486653
	9.14267e-07	1.43394e-06	2.35105e-06	4.17274e-06	7.4944e-06	1.35816e-05	2.48189e-05	4.60877e-05	8.71378e-05	0.000169593	0.000323949	0.000579847	0.000959513	0.00149586	0.00220928	0.0030833	0.00407514	0.00515347	0.00629219	0.00740869	0.0084394	0.00936984	0.0101817	0.0108686	0.0114268	0.0118404	0.0120816	0.0119422	0.0111131	0.00939698	0.00715195	0.00510768	0.0036686	0.00280987	0.00236613	0.00219096	0.00220849	0.00238571	0.0027356	0.00321576	0.0035807	0.00393772	0.00426925	0.00453544	0.0047777	0.00498222	0.00514553	0.00527255	0.00536681
	1.04848e-06	1.66059e-06	2.70375e-06	4.75109e-06	8.5975e-06	1.57411e-05	2.88936e-05	5.33701e-05	9.96021e-05	0.000190737	0.000359193	0.000635397	0.00103683	0.00158792	0.00230617	0.00318326	0.00418262	0.00526195	0.00637851	0.00745602	0.00845399	0.00934538	0.0101158	0.0107573	0.011248	0.0115394	0.0115801	0.0111694	0.010065	0.00818681	0.00597152	0.00411142	0.00292126	0.00231533	0.00210202	0.00212315	0.00229423	0.00258026	0.00297905	0.00357215	0.00405392	0.00450314	0.0048904	0.00517092	0.005401	0.00557754	0.00570843	0.00580712	0.0058802
	1.19464e-06	1.91668e-06	3.11517e-06	5.38999e-06	9.771e-06	1.802e-05	3.32348e-05	6.12111e-05	0.000113032	0.000213122	0.000395077	0.000689578	0.00111066	0.00167616	0.00239992	0.00327795	0.00427803	0.00535242	0.00645247	0.00750925	0.00847736	0.00932386	0.0100405	0.0106266	0.0110523	0.0112343	0.0110763	0.0103662	0.00894459	0.00689674	0.00474986	0.00311798	0.00219912	0.00184893	0.00186144	0.00208012	0.00242025	0.00284156	0.00330536	0.00398266	0.00457067	0.00511077	0.00555816	0.00585727	0.00607549	0.0062189	0.00630767	0.00636584	0.00640477
	1.34914e-06	2.19482e-06	3.57965e-06	6.09375e-06	1.10253e-05	2.04141e-05	3.77824e-05	6.94605e-05	0.000127189	0.000236509	0.000431541	0.000742367	0.00118014	0.00175806	0.00248725	0.00336629	0.00436491	0.00542988	0.00650977	0.00755618	0.00850738	0.00931535	0.00997134	0.0104854	0.010833	0.0109083	0.0105643	0.00955716	0.00780925	0.00559955	0.00355158	0.00217673	0.00154295	0.0014492	0.00168038	0.00208974	0.00260336	0.0031798	0.00372887	0.00446657	0.00514354	0.00576501	0.00627084	0.00659026	0.00679701	0.00690307	0.00694058	0.00694555	0.00693556
	1.50836e-06	2.48532e-06	4.08431e-06	6.86116e-06	1.23723e-05	2.29349e-05	4.25008e-05	7.79746e-05	0.000141781	0.000260486	0.000468282	0.000793816	0.00124525	0.00183242	0.00256516	0.00344488	0.00444304	0.00549989	0.00655647	0.00758756	0.00853364	0.00931886	0.00992054	0.0103518	0.0106004	0.0105567	0.010035	0.00875391	0.00670862	0.00437376	0.00245564	0.0013493	0.000997621	0.00115107	0.0015887	0.00217635	0.00285928	0.00360218	0.00425577	0.00503771	0.00578319	0.00647035	0.00702704	0.00736542	0.00756088	0.00762656	0.00760452	0.00754307	0.00746681
	1.66915e-06	2.77851e-06	4.61184e-06	7.68629e-06	1.38221e-05	2.55997e-05	4.73777e-05	8.66418e-05	0.000156515	0.000284544	0.000504738	0.000843739	0.00130631	0.00189937	0.0026322	0.00351017	0.00450884	0.0055638	0.00660202	0.00760425	0.00854644	0.00932467	0.00988971	0.0102418	0.0103764	0.0101932	0.00949165	0.00796771	0.00568324	0.00328619	0.00153258	0.000693889	0.000605942	0.000985243	0.00160996	0.00235916	0.00320123	0.00411363	0.004886	0.00570366	0.00649689	0.00723027	0.00782495	0.00817723	0.00836086	0.00838477	0.00829693	0.00815641	0.00799449
	1.82893e-06	3.06698e-06	5.14516e-06	8.56105e-06	1.53801e-05	2.84228e-05	5.24122e-05	9.53897e-05	0.000171157	0.000308182	0.00054019	0.000891593	0.00136349	0.0019597	0.00268881	0.00356054	0.00455787	0.00561775	0.00665134	0.00761603	0.00854438	0.0093221	0.00987094	0.0101616	0.0101825	0.00984495	0.00895654	0.00722162	0.00477169	0.00238759	0.000831226	0.000251212	0.000399657	0.000974985	0.00176137	0.00265204	0.00363902	0.00471696	0.00561517	0.00646624	0.00728839	0.00804704	0.0086625	0.00901907	0.0091884	0.00917055	0.0090139	0.00878433	0.00851759
	1.98549e-06	3.34674e-06	5.67229e-06	9.47858e-06	1.70472e-05	3.14088e-05	5.76027e-05	0.000104175	0.000185541	0.000330997	0.000573934	0.000936589	0.00141647	0.00201411	0.00273659	0.00359696	0.0045878	0.00565524	0.00670118	0.00763435	0.0085354	0.00930733	0.0098535	0.0101071	0.0100314	0.00954068	0.00846546	0.00655305	0.00401478	0.00171515	0.00037808	4.00938e-05	0.000393879	0.00113265	0.00205295	0.00306348	0.00417849	0.00541232	0.00643591	0.00732224	0.00815811	0.00892183	0.00953784	0.00988421	0.0100331	0.00997364	0.00974866	0.00942465	0.00903779
	2.13704e-06	3.61749e-06	6.1896e-06	1.04366e-05	1.88213e-05	3.45514e-05	6.29367e-05	0.000112963	0.000199567	0.000352727	0.000605437	0.000977934	0.00146453	0.00206265	0.00277707	0.00362224	0.00459978	0.00567122	0.00674199	0.00766493	0.00853158	0.00928598	0.0098314	0.0100693	0.00992485	0.00930108	0.00805539	0.00600527	0.00345156	0.00129349	0.000181958	6.11658e-05	0.000587823	0.00145884	0.0024869	0.00359651	0.00482117	0.00619651	0.00733821	0.00826397	0.00910319	0.00985441	0.0104496	0.0107669	0.0108846	0.0107817	0.0104914	0.010073	0.00955813
	2.28264e-06	3.8824e-06	6.7024e-06	1.14391e-05	2.06992e-05	3.78352e-05	6.83882e-05	0.000121717	0.000213166	0.00037323	0.000634406	0.00101508	0.00150688	0.0021047	0.00281092	0.00363934	0.00459786	0.00566513	0.00676325	0.0077047	0.00854195	0.00926936	0.009807	0.0100409	0.00985756	0.00913552	0.00775419	0.00561517	0.00311037	0.00113215	0.00023732	0.000302307	0.000969177	0.00194461	0.00305838	0.0042491	0.00556475	0.0070628	0.00830985	0.00927954	0.0101168	0.0108419	0.0113956	0.0116626	0.0117337	0.0115826	0.0112304	0.010723	0.0100818
	2.42294e-06	4.1478e-06	7.22351e-06	1.24962e-05	2.26787e-05	4.12404e-05	7.39209e-05	0.000130386	0.000226274	0.000392434	0.000660756	0.00104784	0.00154299	0.00213937	0.00283767	0.00364998	0.00458681	0.00564106	0.006759	0.00774374	0.00856807	0.00926773	0.0097888	0.0100206	0.0098226	0.00904373	0.00757611	0.00540439	0.0030017	0.00122307	0.000525509	0.000742178	0.0015182	0.00257445	0.00375695	0.0050149	0.00640413	0.00800185	0.00933735	0.0103536	0.0111874	0.0118768	0.0123709	0.0125662	0.0125732	0.0123662	0.0119551	0.0113673	0.0106111
	2.56107e-06	4.42302e-06	7.7707e-06	1.36223e-05	2.4759e-05	4.47464e-05	7.94933e-05	0.000138906	0.000238815	0.000410282	0.000684518	0.00107633	0.00157279	0.002166	0.00285617	0.00365409	0.00456997	0.00560542	0.00673027	0.00777014	0.00860374	0.00928507	0.00978578	0.0100125	0.00981542	0.0090197	0.007522	0.00537656	0.00311675	0.00154175	0.00101656	0.00135233	0.00221009	0.00332822	0.00456769	0.00588387	0.00733234	0.00900344	0.0104077	0.0114691	0.0122986	0.012945	0.0133643	0.0134693	0.013396	0.0131248	0.0126568	0.0119993	0.0111467
	2.7031e-06	4.72003e-06	8.36393e-06	1.48324e-05	2.69403e-05	4.83343e-05	8.50639e-05	0.00014721	0.000250701	0.000426711	0.000705743	0.00110078	0.00159657	0.0021844	0.00286534	0.00365029	0.00454817	0.00556368	0.00668352	0.00777507	0.00863817	0.00931752	0.00980211	0.0100218	0.00983438	0.00905493	0.00758191	0.00551867	0.00343056	0.00205207	0.00167304	0.00209955	0.00301655	0.00418225	0.00547169	0.00684223	0.00834055	0.0100579	0.0115098	0.0126083	0.0134292	0.0140248	0.0143567	0.0143576	0.0141925	0.0138521	0.0133302	0.0126143	0.0116869
	2.85807e-06	5.05263e-06	9.02286e-06	1.61397e-05	2.92217e-05	5.19859e-05	9.05924e-05	0.000155232	0.000261847	0.000441651	0.000724444	0.00112137	0.00161471	0.00219484	0.00286458	0.00363682	0.00451999	0.00551833	0.00662645	0.00775533	0.00866027	0.00935541	0.00983489	0.0100504	0.00987845	0.00913993	0.00773806	0.00580456	0.00390684	0.00271201	0.00245476	0.00294885	0.00390749	0.0051105	0.00644682	0.00787245	0.00941718	0.0111565	0.0126343	0.013754	0.0145544	0.0150871	0.0153205	0.0152097	0.0149497	0.0145415	0.0139712	0.0132087	0.0122279
	3.03712e-06	5.43511e-06	9.76452e-06	1.75527e-05	3.15987e-05	5.56804e-05	9.60359e-05	0.000162906	0.00027218	0.000455041	0.000740583	0.00113812	0.00162736	0.00219769	0.00285396	0.00361242	0.00448295	0.00546849	0.0065642	0.0077127	0.00866198	0.00938675	0.00987505	0.0100941	0.00994399	0.00926386	0.00796772	0.00619945	0.00450284	0.00347799	0.00332223	0.00386598	0.00485301	0.00608635	0.00746924	0.00895406	0.010547	0.0122895	0.0137717	0.0148879	0.0156459	0.0160972	0.0162217	0.0159988	0.0156509	0.015185	0.0145764	0.0137795	0.0127647
	3.25215e-06	5.88049e-06	1.06015e-05	1.90741e-05	3.40618e-05	5.93908e-05	0.000101344	0.000170163	0.000281638	0.000466845	0.000754079	0.00115079	0.0016343	0.00219307	0.00283384	0.00357673	0.00443486	0.00541121	0.0064977	0.00765109	0.00863927	0.00940057	0.00990998	0.010143	0.0100227	0.00941349	0.00824565	0.00666489	0.00517391	0.00430745	0.00423817	0.00481866	0.00582491	0.00708456	0.00851578	0.0100655	0.0117112	0.0134445	0.0149083	0.0159884	0.0166718	0.0170173	0.0170238	0.016697	0.0162789	0.015774	0.0151413	0.014323	0.013291
	3.51393e-06	6.39863e-06	1.15405e-05	2.07004e-05	3.65951e-05	6.30804e-05	0.000106452	0.000176923	0.000290159	0.000477031	0.000764815	0.00115897	0.00163491	0.00218069	0.00280461	0.00353014	0.00437464	0.00534321	0.00642433	0.00757357	0.00859096	0.00938841	0.00992647	0.0101833	0.0101017	0.00957285	0.00854607	0.00716332	0.00587749	0.00516048	0.00516769	0.00577684	0.00679736	0.00808271	0.00956582	0.0111861	0.0128881	0.0146035	0.0160233	0.017027	0.0175963	0.0178093	0.0176938	0.0172808	0.0168196	0.0162998	0.0156598	0.0148335	0.0137989
	3.83029e-06	6.99465e-06	1.25817e-05	2.2422e-05	3.91756e-05	6.67012e-05	0.000111278	0.000183084	0.000297663	0.000485546	0.000772621	0.00116217	0.00162845	0.00215997	0.00276635	0.00347338	0.00430241	0.00526226	0.0063399	0.00748072	0.0085165	0.00934416	0.00991254	0.0102002	0.0101654	0.00972416	0.00884432	0.0076613	0.00657599	0.00600106	0.00607858	0.00671268	0.0077472	0.0090616	0.010602	0.0122969	0.0140542	0.0157417	0.0170867	0.0179681	0.0183814	0.0184393	0.0182076	0.0177361	0.0172641	0.0167545	0.0161238	0.0153029	0.0142789
	4.20475e-06	7.66804e-06	1.3719e-05	2.4224e-05	4.17736e-05	7.01941e-05	0.000115725	0.000188524	0.000304031	0.000492263	0.000777264	0.00115994	0.00161426	0.00213032	0.00271895	0.00340709	0.00421901	0.0051676	0.0062405	0.00737064	0.00841433	0.00926283	0.00985826	0.0101799	0.0101981	0.00984977	0.00911833	0.00813088	0.0072381	0.006798	0.00694199	0.00760124	0.00865413	0.0100048	0.0116092	0.0133803	0.0151842	0.0168273	0.0180597	0.0187707	0.0189909	0.0188828	0.018554	0.0180585	0.0176077	0.0171303	0.0165236	0.0157202	0.0147189
	4.6357e-06	8.41258e-06	1.49402e-05	2.60871e-05	4.43539e-05	7.34911e-05	0.000119681	0.000193096	0.000309093	0.000496961	0.000778448	0.00115197	0.00159208	0.00209143	0.00266226	0.00333166	0.00412537	0.00505953	0.00612347	0.00723989	0.00828129	0.00913967	0.00975587	0.0101117	0.0101869	0.0099344	0.00934956	0.00854966	0.00783866	0.00752547	0.0077336	0.00842148	0.00950095	0.0108979	0.0125732	0.0144176	0.0162502	0.0178222	0.0188984	0.0193939	0.0193965	0.0191289	0.0187342	0.018251	0.0178482	0.017419	0.0168476	0.0160725	0.0151054
	5.1165e-06	9.21702e-06	1.6229e-05	2.79888e-05	4.68769e-05	7.65183e-05	0.000123031	0.000196642	0.000312625	0.000499323	0.000775852	0.00113819	0.00156214	0.00204355	0.00259629	0.00324718	0.00402204	0.00493855	0.00598737	0.00708465	0.00811327	0.00897017	0.00959987	0.00998852	0.0101227	0.00996661	0.00952366	0.00890028	0.00835808	0.00816331	0.00843455	0.00915705	0.0102736	0.0117275	0.0134781	0.015387	0.0172209	0.0186852	0.0195596	0.0198049	0.0195837	0.0191808	0.0187584	0.0183196	0.017983	0.0176116	0.0170834	0.0163463	0.0154244
	5.63625e-06	1.00665e-05	1.75662e-05	2.99051e-05	4.92997e-05	7.91988e-05	0.000125659	0.000198998	0.000314373	0.000498984	0.00076919	0.00111876	0.00152507	0.00198739	0.00252144	0.00315366	0.00390896	0.00480467	0.00583123	0.00690152	0.00790637	0.00875096	0.00938754	0.00980728	0.0100008	0.00993917	0.00963045	0.00916984	0.00878186	0.00869699	0.0090317	0.00979636	0.0109607	0.0124801	0.0143057	0.0162625	0.0180622	0.0193762	0.020008	0.0199849	0.0195541	0.0190527	0.0186401	0.0182688	0.0180079	0.0176985	0.0172191	0.0165287	0.0156636
	6.18114e-06	1.09441e-05	1.89324e-05	3.18117e-05	5.15778e-05	8.14562e-05	0.00012746	0.00020001	0.000314082	0.00049559	0.00075826	0.00109398	0.00148178	0.00192405	0.00243843	0.00305117	0.00378567	0.00465716	0.00565399	0.00668803	0.00765826	0.00848119	0.00911941	0.00956856	0.00982016	0.00984852	0.00966351	0.00934972	0.0091005	0.00911759	0.00951729	0.0103318	0.0115526	0.0131415	0.0150348	0.0170152	0.0187402	0.0198618	0.0202226	0.0199325	0.0193229	0.0187644	0.0183922	0.0181012	0.0179179	0.0176711	0.0172445	0.0166095	0.0158129
	6.73597e-06	1.1833e-05	2.03091e-05	3.36851e-05	5.36652e-05	8.32179e-05	0.000128345	0.000199552	0.000311534	0.000488865	0.000742968	0.00106428	0.00143322	0.00185474	0.00234826	0.00293998	0.0036515	0.00449475	0.00545441	0.00644299	0.00736917	0.00816331	0.0087993	0.00927572	0.00958235	0.00969371	0.0096197	0.00943548	0.00930955	0.00942147	0.009888	0.0107587	0.0120407	0.0136965	0.0156423	0.0176155	0.0192252	0.0201206	0.0201988	0.0196617	0.0189138	0.0183366	0.0180246	0.0178172	0.0177082	0.0175224	0.0171523	0.0165813	0.0158653
	7.28574e-06	1.2717e-05	2.16803e-05	3.55019e-05	5.55143e-05	8.44181e-05	0.000128246	0.000197535	0.000306587	0.000478649	0.000723318	0.00103	0.00138021	0.00178061	0.00225201	0.00282056	0.00350599	0.00431619	0.00523164	0.00616698	0.00704222	0.00780296	0.00843361	0.00893394	0.0092903	0.00947566	0.00949869	0.00942677	0.00940945	0.00960962	0.0101439	0.0110739	0.0124164	0.0141296	0.0161056	0.0180378	0.019497	0.0201452	0.0199468	0.0191959	0.0183528	0.0177879	0.0175455	0.0174178	0.0173763	0.0172487	0.0169388	0.0164405	0.0158163
	7.81666e-06	1.35818e-05	2.30307e-05	3.72369e-05	5.70758e-05	8.50019e-05	0.000127127	0.000193927	0.000299194	0.000464919	0.000699398	0.000991476	0.00132336	0.0017026	0.00215074	0.00269367	0.00334916	0.00412108	0.00498605	0.00586266	0.00668316	0.00740795	0.00803008	0.00854916	0.00894776	0.00919668	0.00930271	0.00932697	0.00940491	0.00968673	0.0102876	0.0112757	0.0126718	0.0144262	0.0164059	0.0182646	0.0195473	0.0199415	0.0194865	0.0185627	0.0176654	0.0171349	0.0169629	0.0169059	0.016923	0.0168505	0.0166039	0.0161864	0.015664
	8.31665e-06	1.44136e-05	2.43441e-05	3.88597e-05	5.82986e-05	8.49294e-05	0.000124981	0.00018875	0.000289413	0.000447787	0.000671372	0.000948914	0.00126306	0.00162137	0.00204538	0.0025603	0.00318189	0.00391043	0.00472003	0.00553492	0.00629941	0.00698682	0.00759646	0.00812728	0.00855892	0.00886037	0.00903632	0.00914262	0.00930392	0.00966011	0.0103231	0.0113631	0.0128005	0.0145753	0.016531	0.0182887	0.0193789	0.019524	0.0188424	0.0177902	0.0168754	0.0163931	0.0162858	0.0162875	0.0163534	0.0163322	0.0161514	0.0158209	0.0154077
	8.77496e-06	1.51973e-05	2.55986e-05	4.03313e-05	5.91332e-05	8.41813e-05	0.000121839	0.000182093	0.00027741	0.0004275	0.000639498	0.000902513	0.0011995	0.00153735	0.00193676	0.00242173	0.003006	0.00368706	0.00443813	0.00519039	0.00589904	0.00654757	0.00713958	0.00767375	0.00812841	0.00847171	0.00870611	0.00888253	0.0091165	0.00953871	0.0102562	0.0113373	0.0127992	0.0145716	0.0164776	0.0181129	0.0190028	0.0189122	0.0180407	0.0169058	0.016005	0.0155781	0.0155256	0.0155723	0.0156763	0.0157018	0.0155878	0.0153482	0.0150477
	9.18124e-06	1.59147e-05	2.67632e-05	4.16032e-05	5.95369e-05	8.27627e-05	0.000117768	0.000174102	0.000263446	0.000404435	0.000604156	0.000852514	0.00113282	0.0014508	0.0018256	0.00227949	0.00282423	0.00345537	0.00414665	0.00483665	0.00548976	0.00609702	0.00666515	0.00719361	0.00766141	0.00803693	0.00832019	0.00855681	0.00885359	0.00933222	0.0100934	0.0112016	0.0126693	0.0144171	0.0162513	0.0177481	0.0184351	0.018128	0.0171085	0.0159359	0.015075	0.0147051	0.0146954	0.014773	0.0149045	0.0149711	0.0149223	0.0147739	0.0145855
	9.52433e-06	1.6542e-05	2.77956e-05	4.26209e-05	5.94809e-05	8.07058e-05	0.000112869	0.000164973	0.000247865	0.000379091	0.000565881	0.000799299	0.00106322	0.00136193	0.00171258	0.00213531	0.00263991	0.00322068	0.00385263	0.00448129	0.00507842	0.00564076	0.00617802	0.00669192	0.00716388	0.00756337	0.00788757	0.00817594	0.00852613	0.00905056	0.00984283	0.0109626	0.0124176	0.0141212	0.015865	0.0172104	0.0176948	0.0171956	0.0160737	0.0149061	0.0141047	0.0137895	0.0138096	0.0139049	0.0140533	0.0141543	0.0141665	0.0141054	0.0140237
	9.79164e-06	1.705e-05	2.86447e-05	4.33306e-05	5.89563e-05	7.80687e-05	0.000107271	0.000154948	0.000231071	0.000352072	0.000525376	0.000743463	0.000991075	0.00127108	0.0015984	0.00199087	0.0024564	0.00298829	0.00356274	0.00413107	0.00467083	0.00518364	0.00568294	0.00617425	0.00664268	0.00705917	0.0074175	0.00774999	0.0081444	0.00870355	0.00951379	0.0106299	0.0120559	0.0136988	0.0153368	0.0165192	0.0168043	0.0161428	0.0149656	0.0138399	0.0131109	0.0128454	0.0128834	0.0129846	0.0131404	0.0132677	0.0133337	0.0133518	0.0133668
	9.96972e-06	1.74077e-05	2.92571e-05	4.36885e-05	5.79776e-05	7.49321e-05	0.000101129	0.00014429	0.000213509	0.00032405	0.000483492	0.000685837	0.000917019	0.00117874	0.00148376	0.00184763	0.0022765	0.00276257	0.00328238	0.00379141	0.00427184	0.00473033	0.0051853	0.0056473	0.00610571	0.00653295	0.00691897	0.00728816	0.00771769	0.00830065	0.00911648	0.0102159	0.0115995	0.0131686	0.0146876	0.0156976	0.015791	0.0150017	0.0138138	0.0127583	0.012108	0.0118858	0.0119315	0.0120294	0.0121839	0.0123288	0.0124385	0.0125238	0.0126216
	1.00462e-05	1.75872e-05	2.95872e-05	4.3669e-05	5.65812e-05	7.13925e-05	9.46045e-05	0.000133274	0.000195627	0.000295718	0.000441161	0.000627451	0.00084197	0.00108564	0.00136935	0.00170665	0.00210205	0.00254632	0.00301511	0.00346618	0.00388562	0.00428587	0.00469162	0.00511906	0.00556179	0.00599359	0.0064005	0.00679869	0.00725433	0.00785089	0.00866152	0.0097336	0.0110651	0.0125506	0.0139401	0.0147721	0.0146877	0.0138078	0.0126466	0.0116793	0.011108	0.010922	0.0109679	0.0110559	0.0112021	0.0113556	0.0114968	0.0116343	0.0117981
	1.00131e-05	1.75718e-05	2.96087e-05	4.32696e-05	5.48201e-05	6.75535e-05	8.78636e-05	0.000122165	0.000177845	0.000267732	0.000399314	0.000569427	0.000767045	0.000992708	0.00125588	0.00156852	0.00193376	0.00234057	0.00276243	0.00315763	0.00351571	0.00385578	0.00420957	0.0045987	0.00502048	0.00545009	0.00587019	0.00628904	0.00676186	0.00736278	0.00815931	0.00919619	0.0104687	0.011864	0.0131177	0.0137731	0.0135323	0.0125978	0.0114903	0.0106181	0.010121	0.00996438	0.0100053	0.0100792	0.0102118	0.010365	0.0105247	0.010698	0.0109095
	9.87002e-06	1.73616e-05	2.93213e-05	4.25112e-05	5.27559e-05	6.35161e-05	8.10584e-05	0.000111197	0.000160528	0.000240654	0.000358783	0.000512854	0.00069344	0.000901028	0.00114411	0.00143349	0.00177132	0.00214473	0.002524	0.0028666	0.00316515	0.0034459	0.00374746	0.00409591	0.00449159	0.0049115	0.00533601	0.00576642	0.00624748	0.00684437	0.00761953	0.00861536	0.00982436	0.0111262	0.0122437	0.012733	0.0123639	0.0114065	0.0103675	0.00958778	0.00915608	0.0090221	0.00905475	0.00911282	0.00922796	0.00937303	0.00953859	0.00973125	0.00997252
	9.62628e-06	1.69762e-05	2.87532e-05	4.14328e-05	5.04503e-05	5.9369e-05	7.4317e-05	0.000100559	0.000143957	0.000214915	0.000320228	0.000458671	0.000622295	0.000811727	0.00103483	0.00130169	0.00161391	0.00195707	0.00229806	0.00259271	0.00283632	0.00306176	0.00331326	0.00361996	0.00398465	0.00438679	0.00480603	0.00523821	0.00571848	0.00630355	0.00705102	0.00800112	0.0091437	0.010352	0.0113399	0.0116839	0.011219	0.010264	0.00929768	0.0086003	0.00822231	0.00810407	0.00812634	0.00816792	0.00826338	0.00839388	0.00855421	0.00875171	0.00900674
	9.30116e-06	1.64527e-05	2.79555e-05	4.00839e-05	4.79558e-05	5.51807e-05	6.7735e-05	9.03859e-05	0.000128319	0.000190797	0.000284101	0.000407585	0.000554574	0.000725888	0.000928936	0.00117335	0.00146063	0.00177551	0.00208214	0.00233483	0.00253077	0.00270778	0.00291355	0.00317874	0.00350818	0.0038846	0.0042886	0.00471234	0.00518269	0.00574837	0.00646217	0.00736207	0.00843596	0.00955326	0.0104252	0.010653	0.0101274	0.00919382	0.00829652	0.00766677	0.00732899	0.00721916	0.0072291	0.00725416	0.00732876	0.00744014	0.00758675	0.00777754	0.00803328
	8.92132e-06	1.58382e-05	2.69904e-05	3.85143e-05	4.53106e-05	5.09955e-05	6.13723e-05	8.07546e-05	0.000113715	0.000168442	0.00025065	0.000360052	0.000491008	0.00064446	0.000827387	0.00104902	0.00131107	0.00159836	0.00187392	0.00209146	0.00224903	0.00238658	0.00255261	0.00277788	0.00306907	0.0034128	0.00379209	0.0041974	0.00464874	0.00518748	0.00586146	0.0067063	0.00770906	0.00873969	0.00951412	0.00966042	0.00910906	0.0082113	0.00737559	0.00679727	0.00648564	0.00637647	0.00637172	0.00638013	0.00643346	0.0065231	0.00665051	0.00682664	0.00707356
	8.51641e-06	1.5181e-05	2.59171e-05	3.67642e-05	4.25359e-05	4.68353e-05	5.52566e-05	7.16953e-05	0.000100169	0.000147881	0.000219956	0.000316301	0.000432073	0.000568209	0.000731145	0.000929596	0.00116558	0.00142501	0.00167197	0.00186128	0.00199061	0.00209864	0.00223193	0.00242028	0.00267199	0.00297788	0.00332447	0.00370223	0.00412595	0.00463031	0.00525806	0.00604235	0.00697089	0.00791931	0.00861639	0.00871719	0.00817335	0.00732346	0.00654184	0.00600003	0.00570145	0.00558518	0.00556278	0.00555402	0.00558612	0.00565312	0.00575871	0.00591574	0.00614775
	8.11369e-06	1.45197e-05	2.47786e-05	3.48584e-05	3.96404e-05	4.27066e-05	4.93936e-05	6.32047e-05	8.76609e-05	0.000129067	0.00019198	0.00027638	0.000378018	0.000497679	0.000641099	0.000816251	0.00102539	0.0012563	0.00147635	0.00164353	0.00175415	0.00184235	0.00195035	0.00210604	0.00231909	0.00258442	0.00289258	0.00323537	0.00362391	0.00408699	0.0046622	0.00538008	0.00623044	0.00709988	0.00773793	0.00782614	0.00731981	0.0065293	0.00579697	0.00528038	0.00498422	0.00485393	0.00481079	0.00478393	0.00479515	0.00483991	0.00492336	0.00505969	0.00527349
	7.733e-06	1.38766e-05	2.35932e-05	3.2806e-05	3.66279e-05	3.86118e-05	4.37803e-05	5.5265e-05	7.61441e-05	0.000111918	0.000166612	0.000240212	0.000328903	0.000433195	0.000557981	0.000710266	0.000892361	0.00109435	0.00128864	0.00143828	0.00153783	0.00161458	0.00170448	0.00183275	0.00200997	0.00223468	0.00250143	0.00280417	0.00315171	0.00356777	0.00408489	0.00473082	0.00549861	0.00629008	0.00688249	0.00698416	0.00654044	0.00582106	0.00513736	0.0046397	0.00433913	0.00418994	0.00412352	0.00407768	0.0040686	0.0040924	0.00415488	0.00427083	0.00446496
	7.38319e-06	1.32532e-05	2.23541e-05	3.0606e-05	3.35081e-05	3.4561e-05	3.84187e-05	4.78603e-05	6.55725e-05	9.63422e-05	0.000143715	0.000207646	0.000284645	0.000374876	0.000482306	0.000612816	0.000768567	0.000942048	0.00111153	0.00124641	0.00133987	0.00141142	0.00148957	0.00159614	0.00174194	0.00192843	0.00215365	0.00241403	0.00271704	0.0030822	0.00353721	0.00410694	0.00478811	0.0055004	0.00605387	0.00618546	0.00582294	0.00518624	0.00455468	0.00407504	0.00376778	0.00359778	0.0035071	0.00344199	0.00341356	0.00341818	0.00346165	0.00355846	0.00373242
	7.06089e-06	1.26325e-05	2.10364e-05	2.82582e-05	3.03051e-05	3.05802e-05	3.33246e-05	4.09878e-05	5.59131e-05	8.22608e-05	0.000123151	0.000178498	0.000245068	0.000322664	0.000414329	0.000524773	0.000655863	0.000802268	0.000948064	0.00106939	0.00115895	0.001229	0.00130038	0.00139081	0.0015106	0.00166316	0.00184931	0.00206778	0.00232532	0.00263808	0.00302924	0.00352068	0.00411263	0.00474321	0.00525774	0.00542499	0.00515411	0.00461009	0.00403731	0.0035795	0.00326777	0.00307851	0.0029648	0.00288133	0.00283516	0.00282273	0.00284937	0.00292852	0.00308201
	6.75196e-06	1.19845e-05	1.96099e-05	2.57729e-05	2.70615e-05	2.6713e-05	2.85303e-05	3.46612e-05	4.71516e-05	6.96138e-05	0.000104794	0.00015257	0.000209931	0.000276355	0.000354037	0.000446585	0.000555493	0.000677199	0.000800804	0.000908768	0.000994379	0.00106418	0.001132	0.00121112	0.00131053	0.00143463	0.0015861	0.00176552	0.00197922	0.00224062	0.00256885	0.00298277	0.00348537	0.00403188	0.00450251	0.00470105	0.0045231	0.00407833	0.00357224	0.00314336	0.00283305	0.00262936	0.00249629	0.00239693	0.00233544	0.00230845	0.00232048	0.00238331	0.00251604
	6.43533e-06	1.12757e-05	1.80531e-05	2.31783e-05	2.38353e-05	2.30163e-05	2.40805e-05	2.89081e-05	3.92895e-05	5.83595e-05	8.85355e-05	0.000129663	0.000178951	0.000235626	0.000301165	0.000378223	0.0004679	0.000567929	0.000671292	0.000765779	0.000846023	0.000914875	0.000980523	0.00105193	0.00113614	0.00123759	0.0013599	0.00150488	0.00167851	0.00189195	0.00216083	0.00250101	0.00291724	0.00337917	0.00379876	0.00401662	0.00392375	0.0035795	0.00314715	0.00275577	0.00245509	0.00224418	0.00209753	0.00198626	0.00191282	0.00187412	0.00187378	0.00192153	0.00203326
	6.08853e-06	1.04794e-05	1.6364e-05	2.05205e-05	2.06925e-05	1.95509e-05	2.00238e-05	2.37605e-05	3.23345e-05	4.84651e-05	7.42753e-05	0.000109585	0.000151824	0.000200067	0.000255238	0.000319217	0.000392745	0.000474387	0.000559829	0.000640938	0.00071401	0.000780051	0.000843344	0.000909176	0.000982345	0.00106654	0.00116553	0.00128164	0.00142043	0.00159116	0.00180646	0.00207939	0.00241544	0.00279532	0.00315761	0.00337895	0.00335569	0.00310676	0.00275222	0.00240649	0.00212437	0.00191464	0.00176142	0.00164334	0.00156205	0.00151488	0.00150451	0.00153853	0.00162945
	5.69349e-06	9.58432e-06	1.45657e-05	1.78596e-05	1.76976e-05	1.63716e-05	1.64021e-05	1.92442e-05	2.62887e-05	3.98928e-05	6.19109e-05	9.21367e-05	0.000128232	0.000169214	0.000215626	0.000268766	0.000329066	0.000395556	0.000465608	0.000533928	0.000598373	0.000659415	0.000719129	0.000780139	0.000845107	0.000916519	0.000997571	0.00109057	0.0012004	0.00133477	0.00150376	0.0017179	0.00198263	0.00228637	0.00258832	0.00279756	0.00282385	0.00265857	0.00238141	0.00208731	0.00183191	0.00163166	0.00147915	0.00135977	0.00127505	0.00122285	0.00120496	0.00122689	0.00129793
	5.24118e-06	8.5986e-06	1.27041e-05	1.52617e-05	1.4906e-05	1.35189e-05	1.32419e-05	1.53687e-05	2.11367e-05	3.25866e-05	5.13231e-05	7.71104e-05	0.000107847	0.00014258	0.000181622	0.000225869	0.000275515	0.000329801	0.000387016	0.000443657	0.000498766	0.000552986	0.000607505	0.000663409	0.000721706	0.000783548	0.00085113	0.000926238	0.00101296	0.00111758	0.00124816	0.00141302	0.001617	0.00185342	0.00209624	0.00228139	0.0023364	0.00223822	0.00203284	0.00179293	0.00157041	0.00138675	0.00124155	0.00112605	0.00104216	0.000988274	0.000965435	0.000977296	0.0010303
	4.73402e-06	7.54914e-06	1.0841e-05	1.2792e-05	1.23589e-05	1.10142e-05	1.05494e-05	1.21213e-05	1.68384e-05	2.6464e-05	4.23684e-05	6.42831e-05	9.03417e-05	0.000119684	0.000152512	0.000189472	0.000230601	0.000275209	0.000321998	0.000368454	0.000414336	0.000460673	0.000508577	0.000558563	0.000610664	0.000664896	0.000722291	0.000783814	0.000852605	0.000933715	0.00103357	0.00115868	0.00131305	0.0014928	0.00168171	0.00183613	0.0019019	0.00185208	0.00170828	0.00152112	0.00133486	0.00117296	0.00104028	0.000932949	0.000853482	0.000800843	0.000775497	0.000779567	0.000817155
	4.18526e-06	6.47606e-06	9.04314e-06	1.05077e-05	1.00821e-05	8.8596e-06	8.30888e-06	9.4658e-06	1.33276e-05	2.14143e-05	3.48778e-05	5.34177e-05	7.53958e-05	0.00010008	0.000127638	0.000158582	0.000192879	0.000229863	0.000268365	0.000306315	0.000343753	0.000382	0.000422449	0.000465688	0.000511438	0.000558988	0.000608313	0.000659442	0.000714508	0.000777469	0.000853462	0.000947595	0.00106298	0.00119723	0.00134016	0.00146261	0.00152634	0.00150716	0.00141187	0.00127221	0.0011225	0.000985231	0.000868541	0.000772378	0.000699967	0.000650845	0.000625092	0.000623671	0.000648873
	3.61605e-06	5.4245e-06	7.37157e-06	8.45397e-06	8.08749e-06	7.04069e-06	6.48621e-06	7.3454e-06	1.05163e-05	1.73051e-05	2.86652e-05	4.4272e-05	6.27034e-05	8.33623e-05	0.000106425	0.000132343	0.000161085	0.00019203	0.000224028	0.000255134	0.00028533	0.000316013	0.000348884	0.000384908	0.00042397	0.000465105	0.000507525	0.000550402	0.000594888	0.000643978	0.000701798	0.000772395	0.000858136	0.000957338	0.00106337	0.00115671	0.00121134	0.0012086	0.00114826	0.00104815	0.000932422	0.000820282	0.00072123	0.000637872	0.000574078	0.000529947	0.00050537	0.000500522	0.000516388
	3.05098e-06	4.4365e-06	5.87351e-06	6.66035e-06	6.37581e-06	5.53119e-06	5.03353e-06	5.68913e-06	8.30282e-06	1.39934e-05	2.35406e-05	3.66102e-05	5.19808e-05	6.91785e-05	8.83963e-05	0.000110061	0.000134192	0.000160262	0.000187146	0.000212885	0.000237206	0.000261345	0.000287161	0.000316033	0.000348253	0.000382977	0.000419033	0.000454965	0.000491063	0.000529487	0.000573564	0.00062655	0.000690247	0.000763337	0.000841244	0.000910604	0.000953898	0.000958043	0.000920756	0.000851162	0.000764723	0.000676205	0.000594787	0.000524608	0.000469986	0.000431537	0.000409139	0.000402499	0.000411746
	2.51359e-06	3.54473e-06	4.57767e-06	5.13971e-06	4.93866e-06	4.29821e-06	3.89578e-06	4.41934e-06	6.58192e-06	1.13386e-05	1.93248e-05	3.02154e-05	4.29717e-05	5.72187e-05	7.31545e-05	9.1188e-05	0.000111411	0.000133426	0.000156201	0.000177765	0.000197519	0.00021636	0.000236104	0.000258412	0.000284009	0.000312391	0.000342345	0.000372087	0.000401258	0.00043132	0.000464945	0.000504792	0.000552259	0.000606283	0.000663549	0.000714599	0.000747447	0.000753272	0.000730145	0.000682556	0.0006197	0.000551862	0.00048679	0.000429148	0.000383436	0.000350701	0.000330934	0.000323639	0.000328441
	2.0229e-06	2.76945e-06	3.49379e-06	3.88842e-06	3.75999e-06	3.30648e-06	3.01662e-06	3.45893e-06	5.25358e-06	9.2133e-06	1.58601e-05	2.48975e-05	3.54488e-05	4.72094e-05	6.0362e-05	7.52879e-05	9.21398e-05	0.000110672	0.000130014	0.000148272	0.000164559	0.000179351	0.000194232	0.000210947	0.000230544	0.00025291	0.000277022	0.000301067	0.000324291	0.000347618	0.00037318	0.000403144	0.000438624	0.000478787	0.000521189	0.000558968	0.000583646	0.000589105	0.000574428	0.000541989	0.000497082	0.000446297	0.000395472	0.000349049	0.000311422	0.000283961	0.000266841	0.000259553	0.000261484
	1.59151e-06	2.1184e-06	2.61536e-06	2.88858e-06	2.81697e-06	2.52096e-06	2.34312e-06	2.73715e-06	4.22969e-06	7.50996e-06	1.30159e-05	2.04956e-05	2.92122e-05	3.89032e-05	4.97159e-05	6.19872e-05	7.59074e-05	9.13703e-05	0.000107716	0.000123245	0.000136883	0.000148708	0.000159946	0.000172234	0.000186765	0.000203747	0.000222448	0.000241245	0.000259249	0.00027702	0.000296245	0.00031867	0.000345181	0.000375155	0.000406828	0.000435195	0.000454087	0.000458877	0.000449468	0.000427336	0.000395614	0.000358276	0.000319296	0.00028245	0.000251797	0.000228903	0.000214159	0.000207166	0.000207258
	1.22535e-06	1.58886e-06	1.92404e-06	2.11175e-06	2.08112e-06	1.90817e-06	1.82881e-06	2.19343e-06	3.43752e-06	6.14323e-06	1.06887e-05	1.68758e-05	2.40849e-05	3.20711e-05	4.09309e-05	5.09433e-05	6.23092e-05	7.50319e-05	8.86739e-05	0.000101849	0.000113384	0.000123062	0.000131724	0.000140748	0.000151301	0.000163774	0.000177716	0.000191813	0.000205237	0.000218365	0.000232531	0.000249116	0.000268802	0.000291139	0.000314907	0.000336515	0.000351462	0.000355886	0.000350119	0.000335179	0.000313053	0.00028606	0.000256641	0.000227729	0.000202896	0.000183794	0.000171024	0.00016437	0.000163238
	9.24486e-07	1.17063e-06	1.39452e-06	1.5235e-06	1.52028e-06	1.43681e-06	1.43521e-06	1.77936e-06	2.82047e-06	5.04804e-06	8.79714e-06	1.39251e-05	1.99064e-05	2.64956e-05	3.37304e-05	4.18256e-05	5.09722e-05	6.12502e-05	7.24327e-05	8.35298e-05	9.32853e-05	0.00010136	0.000108254	0.000115025	0.000122673	0.000131633	0.00014165	0.000151731	0.000161236	0.000170495	0.000180593	0.000192602	0.000207018	0.000223517	0.000241291	0.000257855	0.00027002	0.00027436	0.000271312	0.000261589	0.000246525	0.000227451	0.000205673	0.000183269	0.000163252	0.000147253	0.000136063	0.000129684	0.000127668
	6.84602e-07	8.49084e-07	9.9869e-07	1.08782e-06	1.10142e-06	1.07845e-06	1.1322e-06	1.45897e-06	2.33677e-06	4.17537e-06	7.27569e-06	1.15438e-05	1.65272e-05	2.19681e-05	2.78458e-05	3.43142e-05	4.15448e-05	4.96696e-05	5.86525e-05	6.79322e-05	7.60946e-05	8.28647e-05	8.85157e-05	9.37948e-05	9.94647e-05	0.000105888	0.000112898	0.000119763	0.000126062	0.000132168	0.00013901	0.000147415	0.000157726	0.000169696	0.000182819	0.000195448	0.000205472	0.000209798	0.000208757	0.000202866	0.000193045	0.000180049	0.000164399	0.000147386	0.000131422	0.000118024	0.000108125	0.000101955	9.92543e-05
	4.98569e-07	6.07829e-07	7.08863e-07	7.70813e-07	7.935e-07	8.08424e-07	8.97589e-07	1.20764e-06	1.95687e-06	3.487e-06	6.06709e-06	9.63909e-06	1.38043e-05	1.82892e-05	2.30234e-05	2.81112e-05	3.37065e-05	3.9982e-05	4.70762e-05	5.48163e-05	6.14989e-05	6.70954e-05	7.1775e-05	7.60503e-05	8.04451e-05	8.51794e-05	9.00775e-05	9.4567e-05	9.84116e-05	0.000102059	0.000106344	0.000111922	0.000119021	0.00012745	0.000136909	0.000146377	0.000154617	0.000158862	0.000159158	0.000155977	0.000149974	0.000141596	0.000130861	0.000118383	0.000105949	9.48603e-05	8.61184e-05	8.01606e-05	7.69366e-05
	3.57884e-07	4.3061e-07	5.00003e-07	5.43108e-07	5.69787e-07	6.06639e-07	7.16022e-07	1.0098e-06	1.65993e-06	2.95052e-06	5.11687e-06	8.1204e-06	1.16013e-05	1.52749e-05	1.90365e-05	2.29582e-05	2.71867e-05	3.19351e-05	3.75043e-05	4.39748e-05	4.92571e-05	5.37191e-05	5.75273e-05	6.10583e-05	6.46445e-05	6.83469e-05	7.19124e-05	7.48278e-05	7.69624e-05	7.88158e-05	8.11629e-05	8.45467e-05	8.91287e-05	9.47728e-05	0.000101329	0.000108236	0.000114957	0.000119053	0.000120085	0.000118649	0.000115261	0.00011024	0.000103357	9.4696e-05	8.54258e-05	7.6519e-05	6.89465e-05	6.33018e-05	5.97372e-05
	2.53819e-07	3.02654e-07	3.51059e-07	3.81111e-07	4.08954e-07	4.57618e-07	5.7715e-07	8.5565e-07	1.43005e-06	2.53564e-06	4.37058e-06	6.89985e-06	9.79302e-06	1.27655e-05	1.5699e-05	1.86525e-05	2.17786e-05	2.53349e-05	2.97643e-05	3.51685e-05	3.91136e-05	4.24562e-05	4.54176e-05	4.83212e-05	5.1374e-05	5.45021e-05	5.73485e-05	5.93791e-05	6.04767e-05	6.11378e-05	6.20826e-05	6.37864e-05	6.63923e-05	6.98341e-05	7.40907e-05	7.89449e-05	8.44352e-05	8.84039e-05	8.97015e-05	8.92176e-05	8.74228e-05	8.46391e-05	8.0595e-05	7.50455e-05	6.86038e-05	6.18301e-05	5.55352e-05	5.03857e-05	4.6705e-05
	1.78266e-07	2.11472e-07	2.45534e-07	2.67004e-07	2.94928e-07	3.49706e-07	4.73418e-07	7.37711e-07	1.25289e-06	2.21237e-06	3.77468e-06	5.89648e-06	8.27342e-06	1.0637e-05	1.28762e-05	1.50537e-05	1.73384e-05	2.00301e-05	2.36706e-05	2.80916e-05	3.07627e-05	3.303e-05	3.51796e-05	3.7525e-05	4.02024e-05	4.30465e-05	4.56072e-05	4.72829e-05	4.78864e-05	4.78461e-05	4.78182e-05	4.8243e-05	4.9287e-05	5.09798e-05	5.34317e-05	5.67047e-05	6.13316e-05	6.52851e-05	6.65264e-05	6.63929e-05	6.53789e-05	6.38754e-05	6.17134e-05	5.85261e-05	5.45078e-05	4.97901e-05	4.49022e-05	4.04692e-05	3.69261e-05
	1.24265e-07	1.47172e-07	1.71296e-07	1.87837e-07	2.15798e-07	2.73706e-07	3.98015e-07	6.48296e-07	1.11386e-06	1.95166e-06	3.28057e-06	5.04358e-06	6.96466e-06	8.80771e-06	1.04857e-05	1.2076e-05	1.3766e-05	1.58792e-05	1.89858e-05	2.23791e-05	2.38684e-05	2.51714e-05	2.66108e-05	2.84905e-05	3.09033e-05	3.36349e-05	3.61758e-05	3.78434e-05	3.83223e-05	3.79178e-05	3.72163e-05	3.66518e-05	3.64505e-05	3.67647e-05	3.78506e-05	4.00127e-05	4.42411e-05	4.83086e-05	4.92759e-05	4.90656e-05	4.8239e-05	4.72757e-05	4.61686e-05	4.45887e-05	4.24867e-05	3.96434e-05	3.62365e-05	3.27267e-05	2.95742e-05
	8.62282e-08	1.0234e-07	1.19781e-07	1.34173e-07	1.62398e-07	2.21628e-07	3.43757e-07	5.78703e-07	9.98489e-07	1.72819e-06	2.85023e-06	4.29532e-06	5.82115e-06	7.23611e-06	8.48675e-06	9.66694e-06	1.0972e-05	1.27151e-05	1.54052e-05	1.7655e-05	1.8122e-05	1.86585e-05	1.95712e-05	2.11269e-05	2.33782e-05	2.60908e-05	2.87328e-05	3.05535e-05	3.10845e-05	3.0482e-05	2.92719e-05	2.79136e-05	2.6723e-05	2.59968e-05	2.61489e-05	2.76972e-05	3.20728e-05	3.62761e-05	3.67899e-05	3.62007e-05	3.51634e-05	3.42385e-05	3.35688e-05	3.2935e-05	3.21945e-05	3.09206e-05	2.89588e-05	2.65132e-05	2.39669e-05
	5.98747e-08	7.1577e-08	8.48743e-08	9.88011e-08	1.27227e-07	1.8613e-07	3.03257e-07	5.20253e-07	8.94582e-07	1.52397e-06	2.46062e-06	3.62907e-06	4.82595e-06	5.90891e-06	6.85832e-06	7.7769e-06	8.84636e-06	1.03264e-05	1.25819e-05	1.36068e-05	1.33053e-05	1.33505e-05	1.39768e-05	1.53798e-05	1.75655e-05	2.02912e-05	2.30308e-05	2.49952e-05	2.55773e-05	2.4793e-05	2.31367e-05	2.11272e-05	1.91919e-05	1.77802e-05	1.7459e-05	1.89167e-05	2.40044e-05	2.81338e-05	2.79984e-05	2.68091e-05	2.53216e-05	2.4155e-05	2.35496e-05	2.33874e-05	2.35103e-05	2.34266e-05	2.27488e-05	2.14026e-05	1.96057e-05
	4.19734e-08	5.09007e-08	6.18934e-08	7.59363e-08	1.04026e-07	1.60803e-07	2.70071e-07	4.66238e-07	7.94654e-07	1.33057e-06	2.10402e-06	3.04101e-06	3.97893e-06	4.82142e-06	5.57439e-06	6.33416e-06	7.24295e-06	8.47146e-06	1.01903e-05	1.00533e-05	9.32206e-06	9.18453e-06	9.76556e-06	1.11694e-05	1.33486e-05	1.60533e-05	1.87822e-05	2.07477e-05	2.12521e-05	2.02137e-05	1.81367e-05	1.56263e-05	1.32283e-05	1.15332e-05	1.12272e-05	1.31007e-05	1.93796e-05	2.29245e-05	2.19148e-05	1.99722e-05	1.79299e-05	1.64298e-05	1.5744e-05	1.58011e-05	1.64359e-05	1.71764e-05	1.75264e-05	1.71903e-05	1.6181e-05
	3.00374e-08	3.72374e-08	4.7008e-08	6.09949e-08	8.79239e-08	1.40856e-07	2.39937e-07	4.13383e-07	6.96861e-07	1.14822e-06	1.78337e-06	2.53592e-06	3.28102e-06	3.95843e-06	4.58584e-06	5.23606e-06	5.99222e-06	6.92137e-06	8.00133e-06	6.96975e-06	6.17479e-06	6.12822e-06	6.84266e-06	8.33105e-06	1.04918e-05	1.30689e-05	1.56034e-05	1.73552e-05	1.76046e-05	1.62368e-05	1.38051e-05	1.10085e-05	8.49484e-06	6.95658e-06	7.13525e-06	9.82945e-06	1.75598e-05	1.97482e-05	1.76503e-05	1.48941e-05	1.23252e-05	1.05549e-05	9.82158e-06	1.00377e-05	1.10039e-05	1.22862e-05	1.33709e-05	1.38413e-05	1.35347e-05
	2.21107e-08	2.81701e-08	3.71733e-08	5.07083e-08	7.57031e-08	1.23548e-07	2.11177e-07	3.61732e-07	6.03507e-07	9.81628e-07	1.50431e-06	2.11556e-06	2.72112e-06	3.28368e-06	3.8184e-06	4.36273e-06	4.93572e-06	5.5128e-06	5.93398e-06	4.4484e-06	3.89389e-06	4.11134e-06	5.02987e-06	6.586e-06	8.63259e-06	1.09193e-05	1.30518e-05	1.43799e-05	1.42354e-05	1.25404e-05	9.918e-06	7.13549e-06	4.89837e-06	3.93714e-06	4.96084e-06	8.67428e-06	1.77703e-05	1.77457e-05	1.44473e-05	1.09561e-05	8.0257e-06	6.16829e-06	5.53277e-06	5.96632e-06	7.20921e-06	8.8453e-06	1.03833e-05	1.138e-05	1.15763e-05
	1.67049e-08	2.19276e-08	3.03247e-08	4.31604e-08	6.57186e-08	1.0789e-07	1.83938e-07	3.1299e-07	5.17889e-07	8.34672e-07	1.26786e-06	1.77124e-06	2.27206e-06	2.74339e-06	3.18818e-06	3.60684e-06	3.96555e-06	4.18256e-06	4.05209e-06	2.60368e-06	2.45411e-06	2.97411e-06	4.04929e-06	5.56214e-06	7.34226e-06	9.17061e-06	1.07367e-05	1.15093e-05	1.09372e-05	9.0393e-06	6.49253e-06	4.07137e-06	2.47561e-06	2.39512e-06	4.41385e-06	9.05457e-06	1.90136e-05	1.61261e-05	1.17229e-05	7.74869e-06	4.7451e-06	3.05721e-06	2.70676e-06	3.44952e-06	4.95702e-06	6.80784e-06	8.54292e-06	9.75652e-06	1.01831e-05
	1.28283e-08	1.74417e-08	2.54436e-08	3.747e-08	5.73249e-08	9.3729e-08	1.58779e-07	2.68432e-07	4.4141e-07	7.06994e-07	1.06762e-06	1.48434e-06	1.89748e-06	2.2821e-06	2.62664e-06	2.90294e-06	3.04681e-06	2.96437e-06	2.49867e-06	1.47003e-06	1.72369e-06	2.46158e-06	3.55753e-06	4.86898e-06	6.2372e-06	7.50033e-06	8.43674e-06	8.64644e-06	7.74531e-06	5.87566e-06	3.71072e-06	1.95432e-06	1.23598e-06	2.128e-06	5.01416e-06	1.01832e-05	2.01303e-05	1.4255e-05	9.11612e-06	5.07149e-06	2.35548e-06	1.10376e-06	1.19856e-06	2.30092e-06	4.02635e-06	5.94309e-06	7.6337e-06	8.76946e-06	9.14545e-06
	9.98088e-09	1.42714e-08	2.22369e-08	3.3173e-08	5.01022e-08	8.08022e-08	1.35583e-07	2.27792e-07	3.72796e-07	5.94294e-07	8.92853e-07	1.23397e-06	1.56562e-06	1.86177e-06	2.1006e-06	2.23968e-06	2.20995e-06	1.94519e-06	1.39562e-06	9.48241e-07	1.47241e-06	2.27017e-06	3.22359e-06	4.20002e-06	5.08549e-06	5.7839e-06	6.1511e-06	5.9201e-06	4.8948e-06	3.3163e-06	1.77454e-06	8.41538e-07	1.02663e-06	2.72459e-06	6.08452e-06	1.11618e-05	2.00511e-05	1.1788e-05	6.52284e-06	2.89957e-06	8.17559e-07	2.04631e-07	8.17862e-07	2.2403e-06	4.06187e-06	5.86003e-06	7.28198e-06	8.10079e-06	8.20507e-06
	8.02178e-09	1.23115e-08	2.05148e-08	2.96635e-08	4.33748e-08	6.84007e-08	1.13519e-07	1.89808e-07	3.09675e-07	4.91809e-07	7.34752e-07	1.00677e-06	1.26129e-06	1.4723e-06	1.61517e-06	1.64759e-06	1.51561e-06	1.20066e-06	7.62656e-07	8.26554e-07	1.43223e-06	2.12774e-06	2.81837e-06	3.41138e-06	3.84993e-06	4.0913e-06	4.05285e-06	3.59358e-06	2.68072e-06	1.58489e-06	7.53182e-07	6.0236e-07	1.4905e-06	3.60785e-06	6.89264e-06	1.12223e-05	1.81569e-05	8.77422e-06	4.08465e-06	1.32001e-06	1.03338e-07	2.0098e-07	1.28069e-06	2.88158e-06	4.61115e-06	6.09445e-06	7.07312e-06	7.43238e-06	7.15664e-06
	6.92142e-09	1.14e-08	1.96586e-08	2.60675e-08	3.63211e-08	5.57951e-08	9.19361e-08	1.53804e-07	2.51139e-07	3.98138e-07	5.91492e-07	8.01802e-07	9.87912e-07	1.12676e-06	1.1977e-06	1.16856e-06	1.00912e-06	7.43675e-07	5.00514e-07	8.58321e-07	1.38039e-06	1.87091e-06	2.26859e-06	2.5302e-06	2.64412e-06	2.60137e-06	2.36868e-06	1.90739e-06	1.28055e-06	7.15076e-07	5.03801e-07	9.15304e-07	2.14603e-06	4.20349e-06	6.89409e-06	1.00048e-05	1.45469e-05	5.63236e-06	2.09704e-06	4.37506e-07	1.25455e-07	8.40096e-07	2.20848e-06	3.77339e-06	5.20697e-06	6.22292e-06	6.67642e-06	6.55728e-06	5.92818e-06
	6.51708e-09	1.10604e-08	1.85893e-08	2.16121e-08	2.85131e-08	4.29862e-08	7.13591e-08	1.20925e-07	1.99103e-07	3.16336e-07	4.67961e-07	6.27015e-07	7.58215e-07	8.44009e-07	8.71931e-07	8.23486e-07	6.88972e-07	5.14131e-07	4.41189e-07	8.52419e-07	1.20546e-06	1.47804e-06	1.64106e-06	1.6883e-06	1.63222e-06	1.4831e-06	1.24443e-06	9.36832e-07	6.43299e-07	5.11537e-07	7.0654e-07	1.36853e-06	2.55198e-06	4.15135e-06	5.9405e-06	7.7003e-06	1.00162e-05	2.95648e-06	8.41921e-07	2.64532e-07	6.87053e-07	1.77883e-06	3.17801e-06	4.48348e-06	5.46872e-06	5.96012e-06	5.92233e-06	5.42549e-06	4.58486e-06
	6.4179e-09	1.05676e-08	1.62886e-08	1.61545e-08	2.03847e-08	3.10776e-08	5.36482e-08	9.38577e-08	1.57194e-07	2.51195e-07	3.70215e-07	4.89519e-07	5.79712e-07	6.30206e-07	6.37891e-07	5.96198e-07	5.06178e-07	4.11709e-07	4.27647e-07	7.32587e-07	9.21956e-07	1.03615e-06	1.06641e-06	1.02378e-06	9.29087e-07	8.02166e-07	6.64273e-07	5.49621e-07	5.16129e-07	6.38794e-07	9.90809e-07	1.61326e-06	2.47141e-06	3.43207e-06	4.30962e-06	4.94018e-06	5.7004e-06	1.22078e-06	4.10232e-07	6.41959e-07	1.47763e-06	2.63515e-06	3.80899e-06	4.69706e-06	5.18565e-06	5.20969e-06	4.81659e-06	4.12373e-06	3.27175e-06
	6.12554e-09	9.30383e-09	1.2462e-08	1.04048e-08	1.31822e-08	2.18485e-08	4.10035e-08	7.5022e-08	1.27798e-07	2.04615e-07	2.98706e-07	3.86838e-07	4.45302e-07	4.71136e-07	4.69846e-07	4.42708e-07	3.92331e-07	3.4645e-07	3.75757e-07	5.3616e-07	6.22848e-07	6.61055e-07	6.50075e-07	6.04636e-07	5.45457e-07	4.92564e-07	4.65702e-07	4.86678e-07	5.81623e-07	7.76737e-07	1.08644e-06	1.4949e-06	1.94183e-06	2.32434e-06	2.52684e-06	2.47794e-06	2.55469e-06	5.3787e-07	6.16013e-07	1.24783e-06	2.1383e-06	3.08317e-06	3.86307e-06	4.29312e-06	4.35412e-06	4.06082e-06	3.50552e-06	2.81951e-06	2.1427e-06
	5.29137e-09	7.13583e-09	7.7909e-09	5.61636e-09	8.33313e-09	1.669e-08	3.43903e-08	6.44832e-08	1.09496e-07	1.72667e-07	2.45518e-07	3.05735e-07	3.35804e-07	3.40868e-07	3.33499e-07	3.19095e-07	2.97039e-07	2.76075e-07	2.87888e-07	3.52373e-07	3.99002e-07	4.21055e-07	4.18948e-07	4.04786e-07	3.94321e-07	4.00748e-07	4.33689e-07	4.99905e-07	6.05086e-07	7.49358e-07	9.19842e-07	1.08735e-06	1.20724e-06	1.22369e-06	1.09176e-06	8.40885e-07	9.41021e-07	6.17884e-07	1.0687e-06	1.71295e-06	2.38461e-06	2.9606e-06	3.31533e-06	3.36869e-06	3.15777e-06	2.73848e-06	2.21188e-06	1.69582e-06	1.30715e-06
	3.92032e-09	4.50675e-09	3.56349e-09	2.90548e-09	6.5808e-09	1.55721e-08	3.25203e-08	5.92386e-08	9.70031e-08	1.46798e-07	1.97992e-07	2.29879e-07	2.32911e-07	2.20458e-07	2.10193e-07	2.09089e-07	2.12022e-07	2.123e-07	2.16328e-07	2.41493e-07	2.78291e-07	3.06123e-07	3.21912e-07	3.32324e-07	3.46423e-07	3.70063e-07	4.05315e-07	4.51279e-07	5.05166e-07	5.58779e-07	5.97289e-07	6.02581e-07	5.54976e-07	4.38596e-07	2.65118e-07	1.33563e-07	5.56866e-07	9.57063e-07	1.37054e-06	1.78652e-06	2.12545e-06	2.33202e-06	2.35835e-06	2.19433e-06	1.8937e-06	1.51961e-06	1.15621e-06	8.90516e-07	8.02691e-07
	2.35877e-09	2.16191e-09	9.55406e-10	2.60171e-09	7.42357e-09	1.67965e-08	3.22647e-08	5.46018e-08	8.38611e-08	1.1853e-07	1.46441e-07	1.51101e-07	1.3302e-07	1.12652e-07	1.10477e-07	1.3281e-07	1.68374e-07	1.96976e-07	2.06623e-07	1.93833e-07	2.19897e-07	2.50256e-07	2.72801e-07	2.87881e-07	2.9955e-07	3.10337e-07	3.20348e-07	3.27521e-07	3.28489e-07	3.17652e-07	2.88687e-07	2.36835e-07	1.60455e-07	6.93906e-08	4.94373e-09	7.82594e-08	7.32109e-07	1.12605e-06	1.31202e-06	1.44723e-06	1.49913e-06	1.45674e-06	1.31858e-06	1.1051e-06	8.60393e-07	6.33879e-07	4.8083e-07	4.52367e-07	5.90372e-07
	1.06908e-09	7.12349e-10	4.25144e-10	4.00813e-09	9.26325e-09	1.78271e-08	3.03454e-08	4.67909e-08	6.60558e-08	8.44772e-08	9.06186e-08	7.57807e-08	5.08693e-08	4.08927e-08	6.66751e-08	1.29848e-07	2.07773e-07	2.64188e-07	2.65693e-07	1.5544e-07	1.5919e-07	1.8587e-07	2.07553e-07	2.18392e-07	2.19912e-07	2.14744e-07	2.04337e-07	1.886e-07	1.66881e-07	1.38387e-07	1.03307e-07	6.39553e-08	2.74399e-08	1.24891e-08	5.91906e-08	2.46163e-07	8.69101e-07	9.65542e-07	9.40188e-07	8.84828e-07	7.8852e-07	6.58537e-07	5.08843e-07	3.61854e-07	2.42781e-07	1.80133e-07	2.01125e-07	3.2688e-07	5.70213e-07
	3.57193e-10	3.2962e-10	1.53061e-09	5.73477e-09	1.0256e-08	1.67069e-08	2.5133e-08	3.49181e-08	4.41294e-08	4.83368e-08	4.01211e-08	2.07623e-08	9.22772e-09	3.24716e-08	1.08154e-07	2.25472e-07	3.44404e-07	4.12962e-07	3.75777e-07	9.589e-08	6.98284e-08	9.61151e-08	1.22149e-07	1.35407e-07	1.35872e-07	1.27361e-07	1.13566e-07	9.6803e-08	7.86482e-08	6.05725e-08	4.47482e-08	3.51235e-08	3.93652e-08	7.12838e-08	1.5332e-07	3.22642e-07	7.23398e-07	5.86786e-07	4.72628e-07	3.6483e-07	2.59294e-07	1.63579e-07	8.87447e-08	4.62438e-08	4.52676e-08	9.62932e-08	2.06993e-07	3.80452e-07	6.14729e-07
	2.34138e-10	7.23087e-10	3.19989e-09	6.45513e-09	9.34754e-09	1.30753e-08	1.73219e-08	2.11443e-08	2.25484e-08	1.84296e-08	7.81257e-09	1.01581e-09	2.16815e-08	9.67229e-08	2.34047e-07	4.01448e-07	5.44785e-07	6.08907e-07	5.34257e-07	6.72283e-08	2.14556e-09	3.30752e-08	7.01164e-08	9.23492e-08	9.80744e-08	9.25135e-08	8.17446e-08	6.99779e-08	5.96819e-08	5.23634e-08	4.95092e-08	5.33875e-08	6.76493e-08	9.75129e-08	1.50097e-07	2.35211e-07	3.93038e-07	2.1907e-07	1.30919e-07	6.70951e-08	2.44783e-08	5.92746e-09	1.45471e-08	5.01643e-08	1.13282e-07	2.03508e-07	3.19217e-07	4.57407e-07	6.1374e-07
	4.67189e-10	1.35247e-09	4.29329e-09	5.63626e-09	6.76771e-09	8.10942e-09	9.18093e-09	9.12207e-09	6.84117e-09	2.20898e-09	5.61113e-10	1.80374e-08	8.0547e-08	2.12057e-07	4.01485e-07	5.94782e-07	7.43179e-07	8.11525e-07	7.83554e-07	2.07868e-07	6.98101e-08	9.12131e-08	1.26083e-07	1.42336e-07	1.37521e-07	1.20002e-07	9.91129e-08	8.05668e-08	6.66127e-08	5.74006e-08	5.24149e-08	5.1307e-08	5.41799e-08	6.14662e-08	7.34988e-08	8.92568e-08	1.07501e-07	2.6055e-08	4.40072e-09	2.86944e-09	1.99541e-08	5.56539e-08	1.07167e-07	1.67925e-07	2.35864e-07	3.06912e-07	3.78106e-07	4.47736e-07	5.1484e-07
	7.45748e-10	1.72259e-09	4.18486e-09	3.73566e-09	3.6638e-09	3.57936e-09	3.07888e-09	1.83317e-09	2.43411e-10	1.25615e-09	1.4062e-08	5.73705e-08	1.57604e-07	3.30537e-07	5.41113e-07	7.30279e-07	8.81443e-07	1.00546e-06	1.2059e-06	6.77004e-07	3.91751e-07	3.5596e-07	3.41614e-07	3.05114e-07	2.48688e-07	1.87082e-07	1.32568e-07	9.05168e-08	6.10859e-08	4.17616e-08	2.94921e-08	2.17378e-08	1.67248e-08	1.32628e-08	1.02682e-08	6.35961e-09	2.45377e-09	9.063e-09	2.67154e-08	5.39472e-08	9.07764e-08	1.35858e-07	1.84054e-07	2.28102e-07	2.66569e-07	2.96662e-07	3.17797e-07	3.31156e-07	3.38942e-07
	8.45366e-10	1.60811e-09	3.04221e-09	1.73617e-09	1.24657e-09	7.84145e-10	2.46461e-10	3.90281e-11	1.82957e-09	1.025e-08	3.54323e-08	9.62416e-08	2.16797e-07	3.9969e-07	5.94398e-07	7.6437e-07	9.42815e-07	1.21328e-06	1.87503e-06	1.56022e-06	1.02925e-06	8.58242e-07	7.16716e-07	5.61041e-07	4.06314e-07	2.71501e-07	1.66544e-07	9.26112e-08	4.546e-08	1.85372e-08	5.40726e-09	7.18374e-10	4.8659e-10	2.37595e-09	5.87222e-09	1.25824e-08	3.41778e-08	5.10208e-08	6.69102e-08	8.81045e-08	1.13114e-07	1.3944e-07	1.62456e-07	1.77788e-07	1.85484e-07	1.85441e-07	1.79073e-07	1.68794e-07	1.57782e-07
	7.1029e-10	1.11053e-09	1.59746e-09	4.37938e-10	1.17969e-10	4.06465e-12	3.50457e-10	2.08294e-09	7.27496e-09	2.0548e-08	5.09912e-08	1.15346e-07	2.31722e-07	3.90637e-07	5.47511e-07	7.07322e-07	9.5806e-07	1.47834e-06	2.78677e-06	2.81681e-06	1.95233e-06	1.55186e-06	1.19875e-06	8.73393e-07	5.99111e-07	3.85172e-07	2.31335e-07	1.31324e-07	7.42237e-08	4.72481e-08	3.86146e-08	3.87128e-08	4.12021e-08	4.38988e-08	4.80762e-08	5.67258e-08	7.92901e-08	5.02492e-08	5.0113e-08	5.67051e-08	6.49942e-08	7.20176e-08	7.53784e-08	7.41871e-08	6.92263e-08	6.1635e-08	5.30734e-08	4.57171e-08	4.23747e-08
	4.34714e-10	5.31049e-10	5.70054e-10	5.83497e-11	1.35114e-10	6.06936e-10	1.92286e-09	5.05398e-09	1.16755e-08	2.54076e-08	5.32349e-08	1.07536e-07	1.98569e-07	3.14184e-07	4.35835e-07	6.11203e-07	9.8312e-07	1.82209e-06	3.82582e-06	4.2951e-06	3.03714e-06	2.31969e-06	1.71104e-06	1.22121e-06	8.50488e-07	5.80689e-07	3.98057e-07	2.88469e-07	2.33185e-07	2.11096e-07	2.01969e-07	1.90373e-07	1.71372e-07	1.49355e-07	1.30783e-07	1.19174e-07	1.23504e-07	2.28752e-08	8.25424e-09	6.97192e-09	8.11764e-09	8.62397e-09	7.8113e-09	6.08373e-09	3.96384e-09	2.3619e-09	2.55311e-09	6.27477e-09	1.56297e-08
	1.71858e-10	1.46033e-10	2.22959e-10	3.07919e-10	7.04414e-10	1.57019e-09	3.30023e-09	6.54837e-09	1.23243e-08	2.29985e-08	4.29851e-08	7.93701e-08	1.36781e-07	2.11804e-07	3.17688e-07	5.368e-07	1.06049e-06	2.20418e-06	4.8066e-06	5.777e-06	4.08575e-06	3.01573e-06	2.19653e-06	1.61582e-06	1.20997e-06	9.25804e-07	7.40484e-07	6.37601e-07	5.94741e-07	5.81642e-07	5.63061e-07	5.15231e-07	4.44366e-07	3.73304e-07	3.20779e-07	2.99284e-07	3.72303e-07	9.70065e-08	3.60873e-08	1.84251e-08	1.29998e-08	1.17311e-08	1.19254e-08	1.25542e-08	1.39664e-08	1.66716e-08	2.16533e-08	3.0156e-08	4.33896e-08
	3.03643e-11	4.34822e-11	3.61639e-10	7.17852e-10	1.20316e-09	2.07031e-09	3.51914e-09	5.84474e-09	9.53403e-09	1.58303e-08	2.68278e-08	4.56707e-08	7.61012e-08	1.27996e-07	2.39714e-07	5.2036e-07	1.18443e-06	2.52572e-06	5.55117e-06	7.01259e-06	4.87872e-06	3.53388e-06	2.64405e-06	2.08837e-06	1.7204e-06	1.45786e-06	1.28472e-06	1.19844e-06	1.18038e-06	1.18643e-06	1.15684e-06	1.06288e-06	9.35565e-07	8.22592e-07	7.63405e-07	8.04161e-07	1.19072e-06	4.35244e-07	2.18972e-07	1.37591e-07	1.00968e-07	8.20142e-08	7.03567e-08	6.21607e-08	5.74266e-08	5.56892e-08	5.68678e-08	6.10556e-08	6.83884e-08
	2.07389e-11	1.26423e-10	6.26264e-10	9.3509e-10	1.28641e-09	1.84319e-09	2.64403e-09	3.77734e-09	5.42479e-09	8.04792e-09	1.24302e-08	2.04997e-08	3.83804e-08	8.56653e-08	2.16292e-07	5.55331e-07	1.29591e-06	2.6824e-06	5.93972e-06	7.75521e-06	5.26797e-06	3.85599e-06	3.07659e-06	2.65679e-06	2.37511e-06	2.14274e-06	1.98436e-06	1.92753e-06	1.95272e-06	1.98911e-06	1.95509e-06	1.84194e-06	1.71129e-06	1.6179e-06	1.62513e-06	1.85222e-06	2.9191e-06	1.17692e-06	6.15555e-07	3.79191e-07	2.58198e-07	1.85398e-07	1.36812e-07	1.04009e-07	8.33524e-08	7.07402e-08	6.33824e-08	5.96448e-08	5.87595e-08
Fig 5f
x,y (nm)	-500	-495	-490	-485	-480	-475	-470	-465	-460	-455	-450	-445	-440	-435	-430	-425	-420	-415	-410	-405	-400	-395	-390	-385	-380	-375	-370	-365	-360	-355	-350	-345	-340	-335	-330	-325	-320	-315	-310	-305	-300	-295	-290	-285	-280	-275	-270	-265	-260
|psi|^2 (arb. units)	2.08153e-11	8.99109e-11	2.23469e-10	4.40555e-10	7.53917e-10	1.15764e-09	1.61446e-09	2.04919e-09	2.35655e-09	2.42947e-09	2.20599e-09	1.72012e-09	1.13166e-09	7.0873e-10	7.52269e-10	1.48022e-09	2.91851e-09	4.85638e-09	6.90325e-09	8.63745e-09	9.78824e-09	1.0371e-08	1.07169e-08	1.13912e-08	1.30412e-08	1.62384e-08	2.13588e-08	2.85224e-08	3.76044e-08	4.83392e-08	6.05489e-08	7.4507e-08	9.1396e-08	1.1377e-07	1.45916e-07	1.94062e-07	2.66461e-07	3.73492e-07	5.28026e-07	7.46327e-07	1.04984e-06	1.4681e-06	2.04306e-06	2.83476e-06	3.92852e-06	5.44336e-06	7.54138e-06	1.04379e-05	1.44123e-05
	1.25647e-11	5.44459e-11	1.35843e-10	2.68829e-10	4.61546e-10	7.10271e-10	9.91146e-10	1.25576e-09	1.43623e-09	1.46401e-09	1.30143e-09	9.7641e-10	6.0299e-10	3.69479e-10	4.85806e-10	1.10197e-09	2.23086e-09	3.71758e-09	5.28422e-09	6.64441e-09	7.64402e-09	8.36369e-09	9.13194e-09	1.04382e-08	1.27812e-08	1.65146e-08	2.17485e-08	2.83413e-08	3.59883e-08	4.43994e-08	5.35458e-08	6.39488e-08	7.69645e-08	9.50192e-08	1.21758e-07	1.62115e-07	2.22369e-07	3.10315e-07	4.35748e-07	6.11476e-07	8.55096e-07	1.19176e-06	1.65808e-06	2.30724e-06	3.21539e-06	4.48913e-06	6.2742e-06	8.765e-06	1.22151e-05
	6.93969e-12	3.02096e-11	7.58005e-11	1.50872e-10	2.60363e-10	4.02232e-10	5.62379e-10	7.11813e-10	8.09635e-10	8.14706e-10	7.05553e-10	5.02611e-10	2.81668e-10	1.66308e-10	2.93512e-10	7.60032e-10	1.57198e-09	2.62695e-09	3.74916e-09	4.77373e-09	5.64763e-09	6.49808e-09	7.62804e-09	9.42997e-09	1.22495e-08	1.62569e-08	2.13843e-08	2.73612e-08	3.38465e-08	4.06271e-08	4.78394e-08	5.61698e-08	6.70042e-08	8.25111e-08	1.05669e-07	1.40281e-07	1.91041e-07	2.63783e-07	3.66037e-07	5.08071e-07	7.04591e-07	9.77269e-07	1.35822e-06	1.89452e-06	2.65386e-06	3.7313e-06	5.25717e-06	7.40623e-06	1.0408e-05
	3.52162e-12	1.54179e-11	3.89624e-11	7.81232e-11	1.35726e-10	2.10792e-10	2.9561e-10	3.74004e-10	4.22939e-10	4.19272e-10	3.51539e-10	2.33366e-10	1.11756e-10	6.26186e-11	1.69777e-10	4.92202e-10	1.03399e-09	1.7363e-09	2.5046e-09	3.26786e-09	4.04586e-09	4.98885e-09	6.35999e-09	8.45616e-09	1.14954e-08	1.55214e-08	2.03744e-08	2.57554e-08	3.13705e-08	3.71175e-08	4.3262e-08	5.05616e-08	6.03206e-08	7.43869e-08	9.51243e-08	1.25415e-07	1.68766e-07	2.29601e-07	3.13856e-07	4.29996e-07	5.90587e-07	8.14553e-07	1.13024e-06	1.5794e-06	2.22218e-06	3.14322e-06	4.45906e-06	6.32683e-06	8.95461e-06
	1.64616e-12	7.25514e-12	1.84893e-11	3.73995e-11	6.55038e-11	1.02399e-10	1.44177e-10	1.82429e-10	2.05033e-10	1.99803e-10	1.61039e-10	9.7123e-11	3.53383e-11	1.94411e-11	9.77802e-11	3.04893e-10	6.45558e-10	1.0932e-09	1.6106e-09	2.18972e-09	2.89352e-09	3.87472e-09	5.35171e-09	7.54095e-09	1.05702e-08	1.44135e-08	1.88882e-08	2.3729e-08	2.87252e-08	3.3877e-08	3.95249e-08	4.64157e-08	5.57023e-08	6.8901e-08	8.78504e-08	1.14728e-07	1.52187e-07	2.03679e-07	2.74047e-07	3.70477e-07	5.03918e-07	6.91079e-07	9.57109e-07	1.33911e-06	1.89059e-06	2.68707e-06	3.83293e-06	5.46997e-06	7.78756e-06
	7.09898e-13	3.15238e-12	8.11104e-12	1.65731e-11	2.93017e-11	4.6162e-11	6.53207e-11	8.271e-11	9.23821e-11	8.83526e-11	6.80132e-11	3.61828e-11	7.75347e-12	6.52545e-12	5.90639e-11	1.85392e-10	3.91852e-10	6.73094e-10	1.02747e-09	1.48284e-09	2.12078e-09	3.08245e-09	4.54357e-09	6.66029e-09	9.50598e-09	1.30309e-08	1.70733e-08	2.14322e-08	2.59833e-08	3.08017e-08	3.62496e-08	4.30053e-08	5.20372e-08	6.45515e-08	8.196e-08	1.05916e-07	1.38473e-07	1.82411e-07	2.418e-07	3.22868e-07	4.35258e-07	5.93779e-07	8.20763e-07	1.14918e-06	1.62664e-06	2.32059e-06	3.32483e-06	4.76774e-06	6.82246e-06
	2.82676e-13	1.26577e-12	3.29185e-12	6.80294e-12	1.21574e-11	1.93261e-11	2.75159e-11	3.49018e-11	3.8773e-11	3.64065e-11	2.6738e-11	1.23963e-11	1.09508e-12	5.18563e-12	3.88536e-11	1.14089e-10	2.38489e-10	4.18741e-10	6.71806e-10	1.0412e-09	1.61016e-09	2.50088e-09	3.85224e-09	5.77906e-09	8.32824e-09	1.14554e-08	1.50418e-08	1.8957e-08	2.31498e-08	2.77381e-08	3.30656e-08	3.97097e-08	4.84484e-08	6.02151e-08	7.60818e-08	9.7312e-08	1.25523e-07	1.63002e-07	2.13214e-07	2.81575e-07	3.76552e-07	5.11189e-07	7.05185e-07	9.8767e-07	1.40087e-06	2.00492e-06	2.8841e-06	4.15481e-06	5.97566e-06
	1.03982e-13	4.69867e-13	1.23645e-12	2.58768e-12	4.68059e-12	7.51872e-12	1.0788e-11	1.37333e-11	1.52155e-11	1.41012e-11	1.00345e-11	4.40659e-12	1.07009e-12	6.26466e-12	2.7592e-11	7.27505e-11	1.49741e-10	2.70562e-10	4.59177e-10	7.61671e-10	1.25313e-09	2.03441e-09	3.2145e-09	4.88151e-09	7.07349e-09	9.76567e-09	1.28875e-08	1.63713e-08	2.02191e-08	2.45649e-08	2.97094e-08	3.61176e-08	4.43893e-08	5.5226e-08	6.94286e-08	8.79579e-08	1.1209e-07	1.43699e-07	1.85707e-07	2.42746e-07	3.2211e-07	4.35084e-07	5.9877e-07	8.38578e-07	1.19159e-06	1.71105e-06	2.47233e-06	3.58064e-06	5.18093e-06
	3.53453e-14	1.6129e-13	4.29911e-13	9.12329e-13	1.67281e-12	2.72023e-12	3.94235e-12	5.05411e-12	5.61983e-12	5.21899e-12	3.78554e-12	2.05287e-12	1.92288e-12	6.55847e-12	2.02022e-11	4.81741e-11	9.79918e-11	1.82628e-10	3.26107e-10	5.69888e-10	9.76503e-10	1.62624e-09	2.60448e-09	3.98215e-09	5.79707e-09	8.04726e-09	1.07048e-08	1.37509e-08	1.72214e-08	2.12481e-08	2.6078e-08	3.20681e-08	3.96619e-08	4.93681e-08	6.17674e-08	7.75716e-08	9.77611e-08	1.23825e-07	1.58138e-07	2.04522e-07	2.69048e-07	3.61186e-07	4.95405e-07	6.93407e-07	9.87209e-07	1.42334e-06	2.06848e-06	3.01691e-06	4.40012e-06
	1.11055e-14	5.12101e-14	1.38402e-13	2.98231e-13	5.55288e-13	9.16258e-13	1.34597e-12	1.74812e-12	1.9749e-12	1.89551e-12	1.54075e-12	1.30446e-12	2.14245e-12	5.7166e-12	1.45462e-11	3.24573e-11	6.585e-11	1.26287e-10	2.3438e-10	4.23911e-10	7.43977e-10	1.25659e-09	2.02846e-09	3.11858e-09	4.56675e-09	6.39019e-09	8.59329e-09	1.11907e-08	1.42369e-08	1.78508e-08	2.22262e-08	2.76253e-08	3.43617e-08	4.27868e-08	5.33e-08	6.63994e-08	8.27926e-08	1.0359e-07	1.30606e-07	1.66819e-07	2.17038e-07	2.88874e-07	3.94141e-07	5.50838e-07	7.85959e-07	1.13938e-06	1.66917e-06	2.45867e-06	3.62573e-06
	3.22706e-15	1.50457e-14	4.12725e-14	9.04409e-14	1.71373e-13	2.87862e-13	4.3089e-13	5.72538e-13	6.70875e-13	6.98343e-13	7.03113e-13	9.02026e-13	1.79423e-12	4.29938e-12	9.99026e-12	2.16064e-11	4.41409e-11	8.6755e-11	1.65454e-10	3.05845e-10	5.44648e-10	9.28433e-10	1.50884e-09	2.33526e-09	3.4482e-09	4.87747e-09	6.64834e-09	8.79558e-09	1.13808e-08	1.45063e-08	1.8319e-08	2.30043e-08	2.87726e-08	3.58511e-08	4.44909e-08	5.50049e-08	6.78495e-08	8.37684e-08	1.04025e-07	1.30758e-07	1.67526e-07	2.20118e-07	2.97748e-07	4.14811e-07	5.93406e-07	8.669e-07	1.28486e-06	1.91972e-06	2.87556e-06
	8.68018e-16	4.09387e-15	1.14103e-14	2.54713e-14	4.92534e-14	8.46016e-14	1.30056e-13	1.79427e-13	2.24567e-13	2.67509e-13	3.47186e-13	5.84301e-13	1.24898e-12	2.87003e-12	6.44329e-12	1.3858e-11	2.87107e-11	5.7645e-11	1.12172e-10	2.10577e-10	3.79144e-10	6.51821e-10	1.06785e-09	1.66794e-09	2.49065e-09	3.57152e-09	4.94656e-09	6.65998e-09	8.77336e-09	1.13721e-08	1.45656e-08	1.84807e-08	2.32509e-08	2.90088e-08	3.58885e-08	4.40486e-08	5.37253e-08	6.53305e-08	7.96181e-08	9.79527e-08	1.22734e-07	1.5806e-07	2.10735e-07	2.91796e-07	4.18751e-07	6.18803e-07	9.33377e-07	1.42431e-06	2.18205e-06
	2.16451e-16	1.0331e-15	2.92883e-15	6.6742e-15	1.32177e-14	2.3361e-14	3.72898e-14	5.44869e-14	7.53145e-14	1.06436e-13	1.72955e-13	3.41093e-13	7.58656e-13	1.73127e-12	3.87536e-12	8.42239e-12	1.77756e-11	3.64042e-11	7.20597e-11	1.37111e-10	2.49588e-10	4.33428e-10	7.17649e-10	1.13468e-09	1.71873e-09	2.50545e-09	3.53378e-09	4.84972e-09	6.51043e-09	8.58616e-09	1.11581e-08	1.43113e-08	1.81256e-08	2.26661e-08	2.79811e-08	3.411e-08	4.11119e-08	4.91248e-08	5.84752e-08	6.98704e-08	8.47213e-08	1.0567e-07	1.37431e-07	1.88093e-07	2.71084e-07	4.08048e-07	6.32948e-07	9.97736e-07	1.57998e-06
	5.0152e-17	2.42329e-16	6.99638e-16	1.6317e-15	3.3251e-15	6.09695e-15	1.025e-14	1.6227e-14	2.54616e-14	4.28655e-14	8.25227e-14	1.79371e-13	4.12666e-13	9.54161e-13	2.16749e-12	4.80438e-12	1.03593e-11	2.16391e-11	4.35557e-11	8.40533e-11	1.54969e-10	2.72561e-10	4.57535e-10	7.34635e-10	1.13219e-09	1.68218e-09	2.42121e-09	3.39213e-09	4.64528e-09	6.238e-09	8.23114e-09	1.06822e-08	1.36359e-08	1.71144e-08	2.11094e-08	2.55792e-08	3.04575e-08	3.56823e-08	4.12613e-08	4.74019e-08	5.47497e-08	6.4803e-08	8.06021e-08	1.07833e-07	1.56529e-07	2.43616e-07	3.96584e-07	6.58641e-07	1.09571e-06
	1.08323e-17	5.30053e-17	1.56073e-16	3.73719e-16	7.88341e-16	1.51517e-15	2.72652e-15	4.77422e-15	8.60864e-15	1.69121e-14	3.67733e-14	8.56032e-14	2.04011e-13	4.83681e-13	1.12613e-12	2.55932e-12	5.64971e-12	1.20482e-11	2.46894e-11	4.84179e-11	9.06573e-11	1.61999e-10	2.76609e-10	4.52466e-10	7.1155e-10	1.08021e-09	1.58977e-09	2.27715e-09	3.1848e-09	4.35921e-09	5.84692e-09	7.68809e-09	9.90745e-09	1.25036e-08	1.54377e-08	1.86234e-08	2.19224e-08	2.51515e-08	2.81169e-08	3.06983e-08	3.30219e-08	3.57844e-08	4.08159e-08	5.20097e-08	7.67918e-08	1.2835e-07	2.28907e-07	4.14354e-07	7.40644e-07
	2.19045e-18	1.0859e-17	3.26663e-17	8.06291e-17	1.77343e-16	3.61447e-16	7.07038e-16	1.38712e-15	2.86143e-15	6.37329e-15	1.51665e-14	3.73467e-14	9.24763e-14	2.26418e-13	5.43315e-13	1.27002e-12	2.87529e-12	6.26971e-12	1.31069e-11	2.61891e-11	4.99525e-11	9.09876e-11	1.58547e-10	2.65029e-10	4.2647e-10	6.63075e-10	9.99742e-10	1.46634e-09	2.09729e-09	2.92981e-09	4.00034e-09	5.33871e-09	6.95986e-09	8.85335e-09	1.09707e-08	1.3212e-08	1.54134e-08	1.73429e-08	1.87141e-08	1.92402e-08	1.87614e-08	1.75004e-08	1.6526e-08	1.85405e-08	2.91464e-08	5.88e-08	1.25711e-07	2.60002e-07	5.09502e-07
	4.16973e-19	2.0954e-18	6.45405e-18	1.64986e-17	3.81447e-17	8.3383e-17	1.79307e-16	3.95009e-16	9.18163e-16	2.26007e-15	5.77936e-15	1.49794e-14	3.86393e-14	9.81054e-14	2.43395e-13	5.86381e-13	1.36381e-12	3.04671e-12	6.51347e-12	1.32991e-11	2.59232e-11	4.82899e-11	8.61469e-11	1.47599e-10	2.43669e-10	3.88891e-10	6.01837e-10	9.05373e-10	1.3263e-09	1.89392e-09	2.63716e-09	3.57972e-09	4.73309e-09	6.08713e-09	7.59807e-09	9.17446e-09	1.0663e-08	1.18388e-08	1.24101e-08	1.20547e-08	1.05191e-08	7.8266e-09	4.66747e-09	3.0729e-09	7.51529e-09	2.66232e-08	7.57519e-08	1.80708e-07	3.82984e-07
	7.52211e-20	3.83491e-19	1.2126e-18	3.22723e-18	7.90563e-18	1.86996e-17	4.43979e-17	1.09053e-16	2.80467e-16	7.48851e-16	2.037e-15	5.54622e-15	1.49297e-14	3.93995e-14	1.01244e-13	2.51772e-13	6.02587e-13	1.38213e-12	3.02978e-12	6.34038e-12	1.26707e-11	2.42161e-11	4.43646e-11	7.81304e-11	1.32666e-10	2.17819e-10	3.46661e-10	5.3581e-10	8.05297e-10	1.17765e-09	1.67582e-09	2.31958e-09	3.1201e-09	4.07229e-09	5.14476e-09	6.26769e-09	7.32017e-09	8.12084e-09	8.43053e-09	7.98203e-09	6.56347e-09	4.19706e-09	1.47647e-09	1.54409e-10	4.10767e-09	2.08506e-08	6.38183e-08	1.55699e-07	3.33156e-07
	1.29599e-20	6.71032e-20	2.18468e-19	6.08461e-19	1.58942e-18	4.08577e-18	1.068e-17	2.88916e-17	8.08731e-17	2.313e-16	6.6544e-16	1.90135e-15	5.34544e-15	1.46781e-14	3.91086e-14	1.00514e-13	2.47988e-13	5.85319e-13	1.31919e-12	2.838e-12	5.83273e-12	1.14726e-11	2.16484e-11	3.92944e-11	6.87936e-11	1.16449e-10	1.90963e-10	3.03822e-10	4.69379e-10	7.04422e-10	1.02691e-09	1.45362e-09	1.99629e-09	2.65614e-09	3.41645e-09	4.23364e-09	5.02812e-09	5.67872e-09	6.0278e-09	5.9108e-09	5.23317e-09	4.13131e-09	3.27312e-09	4.37922e-09	1.10779e-08	3.02474e-08	7.40477e-08	1.629e-07	3.29734e-07
	2.15105e-21	1.1326e-20	3.8078e-20	1.11447e-19	3.11498e-19	8.69346e-19	2.4813e-18	7.29303e-18	2.193e-17	6.66205e-17	2.01957e-16	6.04921e-16	1.77611e-15	5.07609e-15	1.4032e-14	3.73149e-14	9.50648e-14	2.31418e-13	5.37685e-13	1.19261e-12	2.52839e-12	5.13345e-12	1.00053e-11	1.87665e-11	3.39551e-11	5.93841e-11	1.00546e-10	1.64989e-10	2.62559e-10	4.05321e-10	6.06979e-10	8.81543e-10	1.24102e-09	1.69197e-09	2.2308e-09	2.83843e-09	3.47549e-09	4.08155e-09	4.58497e-09	4.93526e-09	5.17823e-09	5.60584e-09	7.02946e-09	1.12474e-08	2.1807e-08	4.51974e-08	9.2656e-08	1.82825e-07	3.45557e-07
	3.47123e-22	1.86102e-21	6.47612e-21	1.99629e-20	5.96778e-20	1.79796e-19	5.54248e-19	1.74786e-18	5.58953e-18	1.79267e-17	5.70867e-17	1.78984e-16	5.48398e-16	1.63083e-15	4.67868e-15	1.2886e-14	3.39546e-14	8.54349e-14	2.05162e-13	4.70485e-13	1.03185e-12	2.16859e-12	4.37737e-12	8.50547e-12	1.59409e-11	2.88658e-11	5.05649e-11	8.57587e-11	1.40896e-10	2.24308e-10	3.46088e-10	5.17559e-10	7.50175e-10	1.0538e-09	1.43445e-09	1.89212e-09	2.42002e-09	3.00849e-09	3.65945e-09	4.42209e-09	5.46728e-09	7.22864e-09	1.06524e-08	1.76176e-08	3.16147e-08	5.88017e-08	1.09603e-07	2.0106e-07	3.60226e-07
	5.49727e-23	3.00369e-22	1.08308e-21	3.51477e-21	1.11914e-20	3.60813e-20	1.18762e-19	3.97548e-19	1.34143e-18	4.5193e-18	1.50709e-17	4.93579e-17	1.57594e-16	4.87292e-16	1.45089e-15	4.14193e-15	1.13049e-14	2.94601e-14	7.3292e-14	1.74224e-13	3.96334e-13	8.64489e-13	1.81176e-12	3.65543e-12	7.11231e-12	1.33631e-11	2.42696e-11	4.2637e-11	7.24949e-11	1.19348e-10	1.90331e-10	2.94188e-10	4.41033e-10	6.41906e-10	9.08352e-10	1.25268e-09	1.69033e-09	2.24728e-09	2.97791e-09	4.00251e-09	5.57978e-09	8.23824e-09	1.30027e-08	2.1769e-08	3.79017e-08	6.71616e-08	1.19104e-07	2.09143e-07	3.61534e-07
	8.62006e-24	4.80097e-23	1.79258e-22	6.10448e-22	2.05593e-21	7.02224e-21	2.44176e-20	8.59802e-20	3.0409e-19	1.07114e-18	3.72767e-18	1.27184e-17	4.22352e-17	1.35633e-16	4.19002e-16	1.24045e-15	3.51115e-15	9.49298e-15	2.45188e-14	6.05568e-14	1.43234e-13	3.25029e-13	7.08887e-13	1.48843e-12	3.0129e-12	5.88602e-12	1.11072e-11	2.02592e-11	3.57392e-11	6.10186e-11	1.00912e-10	1.61836e-10	2.5207e-10	3.82121e-10	5.65478e-10	8.20448e-10	1.17446e-09	1.6735e-09	2.40145e-09	3.51728e-09	5.32325e-09	8.38419e-09	1.37287e-08	2.31768e-08	3.98589e-08	6.90152e-08	1.19201e-07	2.04072e-07	3.4497e-07
	1.34926e-24	7.6528e-24	2.95094e-23	1.04869e-22	3.70395e-22	1.32692e-21	4.82817e-21	1.77454e-20	6.53876e-20	2.39666e-19	8.66986e-19	3.07177e-18	1.05837e-17	3.5245e-17	1.12894e-16	3.46655e-16	1.01844e-15	2.86068e-15	7.68427e-15	1.97578e-14	4.86927e-14	1.15197e-13	2.6201e-13	5.73688e-13	1.21059e-12	2.46419e-12	4.84202e-12	9.191e-12	1.68663e-11	2.9952e-11	5.15398e-11	8.6085e-11	1.39893e-10	2.21879e-10	3.44911e-10	5.28411e-10	8.03487e-10	1.22294e-09	1.88021e-09	2.94409e-09	4.71998e-09	7.75462e-09	1.30096e-08	2.21409e-08	3.79381e-08	6.49995e-08	1.1075e-07	1.86954e-07	3.11921e-07
	2.12384e-25	1.22396e-24	4.85202e-24	1.78649e-23	6.55755e-23	2.44102e-22	9.21689e-22	3.5113e-21	1.34017e-20	5.08583e-20	1.90411e-19	6.9801e-19	2.48821e-18	8.5756e-18	2.84503e-17	9.05847e-17	2.76331e-16	8.07121e-16	2.25772e-15	6.0528e-15	1.55692e-14	3.84698e-14	9.1414e-14	2.09113e-13	4.60891e-13	9.79451e-13	2.00837e-12	3.97673e-12	7.61138e-12	1.41003e-11	2.53272e-11	4.4213e-11	7.52374e-11	1.25291e-10	2.05169e-10	3.32299e-10	5.35827e-10	8.66035e-10	1.41148e-09	2.32941e-09	3.89829e-09	6.60612e-09	1.12949e-08	1.93919e-08	3.32706e-08	5.68065e-08	9.62151e-08	1.61305e-07	2.67329e-07
	3.39539e-26	1.97927e-25	8.00998e-25	3.02904e-24	1.14481e-23	4.38967e-23	1.707e-22	6.69669e-22	2.63222e-21	1.02882e-20	3.96788e-20	1.49895e-19	5.51055e-19	1.96096e-18	6.72783e-18	2.21942e-17	7.02881e-17	2.13562e-16	6.22566e-16	1.74212e-15	4.68293e-15	1.21018e-14	3.0089e-14	7.20252e-14	1.66091e-13	3.69201e-13	7.91665e-13	1.63901e-12	3.28032e-12	6.35722e-12	1.19558e-11	2.1881e-11	3.91063e-11	6.85408e-11	1.18384e-10	2.02579e-10	3.45276e-10	5.88928e-10	1.0087e-09	1.73766e-09	3.00959e-09	5.23034e-09	9.09362e-09	1.57654e-08	2.71717e-08	4.64416e-08	7.85796e-08	1.31479e-07	2.17435e-07
	5.72704e-27	3.32712e-26	1.35072e-25	5.16397e-25	1.98447e-24	7.76268e-24	3.08504e-23	1.23821e-22	4.98269e-22	1.99501e-21	7.88742e-21	3.05761e-20	1.15519e-19	4.2329e-19	1.49886e-18	5.11615e-18	1.68086e-17	5.31125e-17	1.6138e-16	4.71574e-16	1.32565e-15	3.58624e-15	9.33991e-15	2.34255e-14	5.66044e-14	1.3184e-13	2.96209e-13	6.42622e-13	1.34818e-12	2.74042e-12	5.41059e-12	1.04081e-11	1.95786e-11	3.61648e-11	6.58878e-11	1.18917e-10	2.13444e-10	3.82113e-10	6.83379e-10	1.22117e-09	2.17816e-09	3.87077e-09	6.83833e-09	1.19845e-08	2.07989e-08	3.56987e-08	6.05525e-08	1.01479e-07	1.6806e-07
	1.30944e-27	6.96154e-27	2.58738e-26	9.34009e-26	3.50323e-25	1.36745e-24	5.48593e-24	2.2344e-23	9.14645e-23	3.73042e-22	1.50434e-21	5.95815e-21	2.3048e-20	8.6696e-20	3.16067e-19	1.11422e-18	3.7924e-18	1.24511e-17	3.9412e-17	1.20241e-16	3.53519e-16	1.00154e-15	2.734e-15	7.19145e-15	1.82305e-14	4.45577e-14	1.05078e-13	2.39363e-13	5.27546e-13	1.12731e-12	2.34183e-12	4.7442e-12	9.40593e-12	1.83188e-11	3.5176e-11	6.68145e-11	1.25854e-10	2.35452e-10	4.37709e-10	8.08194e-10	1.48048e-09	2.68668e-09	4.82305e-09	8.55441e-09	1.4978e-08	2.5879e-08	4.41257e-08	7.42835e-08	1.23568e-07
	1.18404e-27	4.43229e-27	1.04046e-26	2.4995e-26	7.28175e-26	2.5367e-25	9.80766e-25	3.9766e-24	1.63996e-23	6.76967e-23	2.77011e-22	1.11594e-21	4.40285e-21	1.69447e-20	6.34225e-20	2.30364e-19	8.10711e-19	2.76126e-18	9.09419e-18	2.89421e-17	8.89476e-17	2.63839e-16	7.55005e-16	2.08373e-15	5.54627e-15	1.42415e-14	3.53035e-14	8.45851e-14	1.96207e-13	4.41594e-13	9.66849e-13	2.06545e-12	4.31876e-12	8.86628e-12	1.79214e-11	3.57444e-11	7.04486e-11	1.37287e-10	2.64495e-10	5.03433e-10	9.45761e-10	1.75188e-09	3.19712e-09	5.74553e-09	1.01667e-08	1.77197e-08	3.04436e-08	5.16173e-08	8.64951e-08
	6.62669e-27	1.92469e-26	2.7678e-26	3.1187e-26	3.80216e-26	6.8783e-26	1.96063e-25	7.20985e-25	2.90794e-24	1.20137e-23	4.95766e-23	2.02203e-22	8.10442e-22	3.17998e-21	1.21813e-20	4.54591e-20	1.65004e-19	5.8174e-19	1.98976e-18	6.59512e-18	2.1161e-17	6.56624e-17	1.96882e-16	5.701e-16	1.59383e-15	4.30274e-15	1.12237e-14	2.83207e-14	6.92392e-14	1.64352e-13	3.79684e-13	8.55888e-13	1.88749e-12	4.08174e-12	8.67205e-12	1.81249e-11	3.72892e-11	7.55185e-11	1.50488e-10	2.94876e-10	5.67755e-10	1.07356e-09	1.99309e-09	3.63345e-09	6.50803e-09	1.14648e-08	1.98933e-08	3.40632e-08	5.76839e-08
	6.48927e-26	1.7589e-25	2.20387e-25	1.88713e-25	1.31602e-25	8.96224e-26	8.38885e-26	1.60686e-25	5.31933e-25	2.11029e-24	8.68412e-24	3.56746e-23	1.44686e-22	5.76731e-22	2.2534e-21	8.61277e-21	3.21475e-20	1.16996e-19	4.14535e-19	1.4278e-18	4.7738e-18	1.54725e-17	4.85575e-17	1.47426e-16	4.32822e-16	1.22871e-15	3.37447e-15	8.9742e-15	2.31441e-14	5.79848e-14	1.41414e-13	3.36405e-13	7.82091e-13	1.77973e-12	3.96854e-12	8.67624e-12	1.8599e-11	3.90816e-11	8.04556e-11	1.62183e-10	3.19993e-10	6.17883e-10	1.16791e-09	2.16251e-09	3.92713e-09	7.0068e-09	1.23105e-08	2.13564e-08	3.66947e-08
	6.81621e-25	1.78122e-24	2.112e-24	1.67013e-24	1.02091e-24	5.28046e-25	2.52765e-25	1.35585e-25	1.41518e-25	3.84259e-25	1.49699e-24	6.15272e-24	2.5188e-23	1.01709e-22	4.04041e-22	1.57636e-21	6.03036e-21	2.25816e-20	8.26283e-20	2.94909e-19	1.02486e-18	3.46211e-18	1.13524e-17	3.60933e-17	1.11185e-16	3.31773e-16	9.59225e-16	2.68899e-15	7.31673e-15	1.93505e-14	4.9814e-14	1.24998e-13	3.06095e-13	7.32096e-13	1.71087e-12	3.90668e-12	8.71388e-12	1.89767e-11	4.0329e-11	8.36064e-11	1.69058e-10	3.33522e-10	6.42423e-10	1.20974e-09	2.23136e-09	4.04188e-09	7.21354e-09	1.27326e-08	2.23186e-08
	7.11584e-24	1.79349e-23	2.02779e-23	1.51959e-23	8.74862e-24	4.19902e-24	1.77661e-24	6.9435e-25	2.68822e-25	1.45445e-25	2.6575e-25	1.02163e-24	4.25724e-24	1.74874e-23	7.05884e-23	2.80386e-22	1.09568e-21	4.20682e-21	1.58415e-20	5.83924e-20	2.10268e-19	7.38293e-19	2.5235e-18	8.38528e-18	2.70623e-17	8.47868e-17	2.57858e-16	7.61491e-16	2.18499e-15	6.09642e-15	1.65537e-14	4.37733e-14	1.12773e-13	2.83106e-13	6.92415e-13	1.64922e-12	3.82338e-12	8.62238e-12	1.89072e-11	4.03056e-11	8.35444e-11	1.6849e-10	3.31044e-10	6.34918e-10	1.19207e-09	2.19913e-09	4.00464e-09	7.23588e-09	1.30416e-08
	7.29251e-23	1.76165e-22	1.89101e-22	1.34313e-22	7.3441e-23	3.35734e-23	1.35387e-23	5.00399e-24	1.74168e-24	5.79396e-25	1.99076e-25	1.76782e-25	6.54732e-25	2.86408e-24	1.19757e-23	4.86296e-23	1.93859e-22	7.60777e-22	2.93755e-21	1.11415e-20	4.14249e-20	1.50686e-19	5.35291e-19	1.85421e-18	6.25564e-18	2.05395e-17	6.56033e-17	2.03806e-16	6.15868e-16	1.8105e-15	5.17828e-15	1.44089e-14	3.89958e-14	1.02599e-13	2.62252e-13	6.50763e-13	1.56651e-12	3.65584e-12	8.26837e-12	1.81231e-11	3.85155e-11	7.94548e-11	1.59414e-10	3.11982e-10	5.98019e-10	1.12877e-09	2.11148e-09	3.9413e-09	7.38726e-09
	7.31894e-22	1.6761e-21	1.69385e-21	1.13543e-21	5.89681e-22	2.5804e-22	1.0039e-22	3.60576e-23	1.22843e-23	4.03393e-24	1.27061e-24	3.66501e-25	1.31985e-25	3.75698e-25	1.85307e-24	8.10126e-24	3.33977e-23	1.3413e-22	5.29708e-22	2.0598e-21	7.87752e-21	2.95765e-20	1.08818e-19	3.91683e-19	1.37738e-18	4.72699e-18	1.58183e-17	5.15809e-17	1.63805e-16	5.06325e-16	1.52235e-15	4.44878e-15	1.26244e-14	3.47516e-14	9.26955e-14	2.39337e-13	5.97634e-13	1.44227e-12	3.36292e-12	7.57757e-12	1.65142e-11	3.48705e-11	7.15463e-11	1.43264e-10	2.81669e-10	5.47955e-10	1.06405e-09	2.0798e-09	4.11645e-09
	7.20374e-21	1.53653e-20	1.44408e-20	9.07965e-21	4.47452e-21	1.88022e-21	7.10365e-22	2.50297e-22	8.44163e-23	2.77282e-23	8.93649e-24	2.79347e-24	7.92284e-25	1.71883e-25	1.7547e-25	1.12378e-24	5.4014e-24	2.29181e-23	9.3131e-23	3.70786e-22	1.45365e-21	5.61159e-21	2.13007e-20	7.93734e-20	2.89908e-19	1.03643e-18	3.62215e-18	1.23598e-17	4.11289e-17	1.33299e-16	4.20195e-16	1.28642e-15	3.81903e-15	1.09769e-14	3.05015e-14	8.18262e-14	2.11701e-13	5.27838e-13	1.26802e-12	2.93626e-12	6.56303e-12	1.41977e-11	2.98577e-11	6.14476e-11	1.24884e-10	2.53412e-10	5.19121e-10	1.08236e-09	2.30254e-09
	6.99227e-20	1.35016e-19	1.16004e-19	6.79039e-20	3.17362e-20	1.28603e-20	4.75368e-21	1.65867e-21	5.5927e-22	1.84977e-22	6.04659e-23	1.95304e-23	6.15043e-24	1.78943e-24	3.87864e-25	6.49871e-26	6.03479e-25	3.52338e-24	1.57191e-23	6.49959e-23	2.6139e-22	1.03439e-21	4.03496e-21	1.55018e-20	5.8567e-20	2.1724e-19	7.89785e-19	2.80935e-18	9.75972e-18	3.30492e-17	1.08865e-16	3.48096e-16	1.07813e-15	3.22781e-15	9.32374e-15	2.59418e-14	6.94349e-14	1.78639e-13	4.41715e-13	1.0506e-12	2.40898e-12	5.34783e-12	1.15751e-11	2.46825e-11	5.25577e-11	1.13377e-10	2.50521e-10	5.68827e-10	1.31943e-09
	6.76748e-19	1.12983e-18	8.67312e-19	4.68899e-19	2.08057e-19	8.18279e-20	2.98768e-20	1.04381e-20	3.55809e-21	1.19641e-21	3.98465e-22	1.31321e-22	4.26155e-23	1.34581e-23	3.98896e-24	9.60895e-25	8.53848e-26	2.49429e-25	2.21672e-24	1.07604e-23	4.56291e-23	1.85816e-22	7.43133e-22	2.93176e-21	1.14065e-20	4.36982e-20	1.64511e-19	6.07277e-19	2.19282e-18	7.72575e-18	2.64877e-17	8.81331e-17	2.83836e-16	8.8252e-16	2.64304e-15	7.60926e-15	2.10271e-14	5.57234e-14	1.41631e-13	3.45787e-13	8.1403e-13	1.86097e-12	4.1796e-12	9.37306e-12	2.13814e-11	5.03539e-11	1.22931e-10	3.08468e-10	7.82804e-10
	6.6502e-18	8.90604e-18	5.93653e-18	2.94616e-18	1.2468e-18	4.80602e-19	1.75445e-19	6.21606e-20	2.16801e-20	7.48718e-21	2.55954e-21	8.62848e-22	2.85396e-22	9.21374e-23	2.88193e-23	8.55203e-24	2.21237e-24	3.19089e-25	4.66494e-26	1.31095e-24	7.32557e-24	3.22186e-23	1.33261e-22	5.39122e-22	2.15129e-21	8.47106e-21	3.28579e-20	1.25234e-19	4.67679e-19	1.70605e-18	6.05992e-18	2.08916e-17	6.96829e-17	2.24191e-16	6.93822e-16	2.06061e-15	5.86268e-15	1.59654e-14	4.16398e-14	1.04322e-13	2.52779e-13	5.99779e-13	1.42046e-12	3.43771e-12	8.67138e-12	2.29199e-11	6.27125e-11	1.73798e-10	4.77711e-10
	6.80931e-17	6.46146e-17	3.6327e-17	1.65691e-17	6.76226e-18	2.59127e-18	9.59857e-19	3.4973e-19	1.2632e-19	4.52345e-20	1.59824e-20	5.5351e-21	1.8678e-21	6.11646e-22	1.93969e-22	5.94485e-23	1.74424e-23	4.67574e-24	9.0859e-25	7.68208e-27	6.93718e-25	4.92487e-24	2.28403e-23	9.63005e-23	3.94201e-22	1.58909e-21	6.31803e-21	2.47273e-20	9.49775e-20	3.56797e-19	1.30617e-18	4.64244e-18	1.59617e-17	5.2902e-17	1.68475e-16	5.14139e-16	1.50061e-15	4.18647e-15	1.11846e-14	2.87865e-14	7.22946e-14	1.81078e-13	4.658e-13	1.26321e-12	3.63724e-12	1.09318e-11	3.33205e-11	1.00374e-10	2.93807e-10
	7.50363e-16	4.07398e-16	1.9202e-16	8.2096e-17	3.29864e-17	1.28028e-17	4.89276e-18	1.85943e-18	7.03326e-19	2.63255e-19	9.66502e-20	3.45067e-20	1.19055e-20	3.95686e-21	1.26664e-21	3.91387e-22	1.17074e-22	3.38528e-23	9.24145e-24	2.10526e-24	1.84878e-25	2.98847e-25	3.22582e-24	1.61809e-23	6.98577e-23	2.89104e-22	1.17392e-21	4.69261e-21	1.84311e-20	7.08851e-20	2.65896e-19	9.68811e-19	3.41469e-18	1.15963e-17	3.78048e-17	1.17952e-16	3.51543e-16	1.00122e-15	2.73788e-15	7.27865e-15	1.92739e-14	5.26921e-14	1.5394e-13	4.85245e-13	1.61232e-12	5.43894e-12	1.80562e-11	5.79039e-11	1.77795e-10
	3.82884e-15	1.87884e-15	8.43499e-16	3.55916e-16	1.44886e-16	5.81418e-17	2.33062e-17	9.35867e-18	3.7413e-18	1.47231e-18	5.6359e-19	2.07868e-19	7.34472e-20	2.48147e-20	8.02869e-21	2.49811e-21	7.52067e-22	2.20516e-22	6.32051e-23	1.75266e-23	4.39683e-24	7.10464e-25	1.09817e-25	2.01236e-24	1.13568e-23	5.05108e-23	2.10931e-22	8.58713e-22	3.43009e-21	1.34227e-20	5.12657e-20	1.90267e-19	6.83093e-19	2.36174e-18	7.83137e-18	2.48254e-17	7.51406e-17	2.17809e-16	6.11608e-16	1.70741e-15	4.94692e-15	1.55616e-14	5.38702e-14	1.989e-13	7.4638e-13	2.74331e-12	9.68035e-12	3.25215e-11	1.03786e-10
	1.50699e-14	7.21989e-15	3.21967e-15	1.37623e-15	5.79031e-16	2.44407e-16	1.04247e-16	4.46994e-17	1.90091e-17	7.89073e-18	3.15372e-18	1.2025e-18	4.3551e-19	1.49797e-19	4.9094e-20	1.54226e-20	4.68062e-21	1.38458e-21	4.02664e-22	1.15787e-22	3.27847e-23	8.80071e-24	1.88667e-24	1.82269e-25	1.16562e-24	7.7966e-24	3.60222e-23	1.51341e-22	6.13768e-22	2.43027e-21	9.3881e-21	3.52411e-20	1.27928e-19	4.46876e-19	1.49549e-18	4.78074e-18	1.46133e-17	4.31266e-17	1.26204e-16	3.8511e-16	1.29939e-15	4.94339e-15	2.03498e-14	8.52505e-14	3.48049e-13	1.3559e-12	5.00203e-12	1.74522e-11	5.7667e-11
	5.14567e-14	2.44098e-14	1.09572e-14	4.81176e-15	2.1249e-15	9.57849e-16	4.40106e-16	2.0308e-16	9.219e-17	4.03926e-17	1.68472e-17	6.63762e-18	2.46457e-18	8.64076e-19	2.87542e-19	9.15196e-20	2.81221e-20	8.42764e-21	2.48746e-21	7.28987e-22	2.13066e-22	6.19018e-23	1.74569e-23	4.35282e-24	6.86891e-25	6.58027e-25	5.161e-24	2.49959e-23	1.05194e-22	4.21377e-22	1.63668e-21	6.16663e-21	2.24433e-20	7.84933e-20	2.62649e-19	8.39812e-19	2.58454e-18	7.85857e-18	2.50017e-17	8.97576e-17	3.74366e-16	1.72001e-15	8.05638e-15	3.65886e-14	1.57642e-13	6.40094e-13	2.44891e-12	8.84657e-12	3.02587e-11
	1.56518e-13	7.36971e-14	3.35358e-14	1.53171e-14	7.21218e-15	3.52442e-15	1.76269e-15	8.79372e-16	4.26256e-16	1.96768e-16	8.54569e-17	3.47378e-17	1.32191e-17	4.72898e-18	1.60181e-18	5.1856e-19	1.62175e-19	4.95407e-20	1.49323e-20	4.47596e-21	1.34024e-21	4.00995e-22	1.19248e-22	3.46571e-23	9.33658e-24	1.96235e-24	5.48941e-25	3.2775e-24	1.66085e-23	6.94793e-23	2.71618e-22	1.02001e-21	3.68632e-21	1.277e-20	4.22727e-20	1.34285e-19	4.19355e-19	1.37159e-18	5.17299e-18	2.35126e-17	1.20375e-16	6.29769e-16	3.17864e-15	1.51402e-14	6.76935e-14	2.8437e-13	1.12554e-12	4.21064e-12	1.49321e-11
	4.24914e-13	1.98712e-13	9.24035e-14	4.45852e-14	2.28085e-14	1.22693e-14	6.73183e-15	3.63453e-15	1.87574e-15	9.08578e-16	4.09425e-16	1.71315e-16	6.67631e-17	2.43919e-17	8.43155e-18	2.78817e-18	8.92631e-19	2.79904e-19	8.681e-20	2.6804e-20	8.26095e-21	2.53832e-21	7.74313e-22	2.32889e-22	6.82351e-23	1.89073e-23	4.53948e-24	9.63167e-25	2.07562e-24	1.039e-23	4.24835e-23	1.59076e-22	5.65318e-22	1.91567e-21	6.20775e-21	1.96422e-20	6.49059e-20	2.52697e-19	1.23971e-18	7.04272e-18	4.10015e-17	2.2912e-16	1.20265e-15	5.90848e-15	2.72268e-14	1.18089e-13	4.83738e-13	1.87719e-12	6.91872e-12
	1.02177e-12	4.75284e-13	2.28777e-13	1.1927e-13	6.78415e-14	4.07615e-14	2.46326e-14	1.43483e-14	7.83815e-15	3.96063e-15	1.84329e-15	7.91615e-16	3.15594e-16	1.17852e-16	4.1689e-17	1.41479e-17	4.6665e-18	1.51353e-18	4.86905e-19	1.56043e-19	4.98111e-20	1.57792e-20	4.93228e-21	1.51187e-21	4.51682e-22	1.30558e-22	3.5967e-23	9.06189e-24	2.03324e-24	1.51601e-24	6.0452e-24	2.31687e-23	8.05003e-23	2.63291e-22	8.31832e-22	2.72188e-21	1.06979e-20	5.59261e-20	3.50407e-19	2.25601e-18	1.38635e-17	7.96926e-17	4.27974e-16	2.15489e-15	1.02153e-14	4.57602e-14	1.94288e-13	7.83756e-13	3.00991e-12
	2.14294e-12	9.95849e-13	5.07516e-13	2.95606e-13	1.92132e-13	1.30433e-13	8.66962e-14	5.40887e-14	3.10167e-14	1.62327e-14	7.76106e-15	3.40955e-15	1.38878e-15	5.30539e-16	1.92644e-16	6.74467e-17	2.30816e-17	7.80648e-18	2.62641e-18	8.80044e-19	2.92661e-19	9.59746e-20	3.08115e-20	9.62028e-21	2.90675e-21	8.46963e-22	2.37281e-22	6.35529e-23	1.60292e-23	3.80227e-24	1.5221e-24	3.32343e-24	1.07542e-23	3.33015e-23	1.04997e-22	4.03995e-22	2.2126e-21	1.51809e-20	1.07226e-19	7.17875e-19	4.47769e-18	2.60671e-17	1.42393e-16	7.3353e-16	3.5776e-15	1.65692e-14	7.30327e-14	3.06882e-13	1.2309e-12
	3.81183e-12	1.78989e-12	1.00663e-12	6.8809e-13	5.26036e-13	4.05512e-13	2.94186e-13	1.94429e-13	1.15859e-13	6.22998e-14	3.04237e-14	1.36236e-14	5.66205e-15	2.21512e-15	8.28613e-16	3.01081e-16	1.07738e-16	3.83211e-17	1.35914e-17	4.79274e-18	1.66829e-18	5.68142e-19	1.87708e-19	5.97714e-20	1.82652e-20	5.34498e-21	1.49716e-21	4.01605e-22	1.03186e-22	2.53876e-23	6.12152e-24	1.93706e-24	1.95145e-24	4.49533e-24	1.48142e-23	7.98386e-23	5.90112e-22	4.52625e-21	3.26425e-20	2.18372e-19	1.36287e-18	7.99527e-18	4.43578e-17	2.33752e-16	1.17354e-15	5.62459e-15	2.57708e-14	1.12983e-13	4.74242e-13
	5.44448e-12	2.65966e-12	1.78777e-12	1.53704e-12	1.41596e-12	1.23311e-12	9.62742e-13	6.64777e-13	4.07064e-13	2.23003e-13	1.10567e-13	5.02833e-14	2.12976e-14	8.54604e-15	3.30791e-15	1.25616e-15	4.74049e-16	1.78862e-16	6.73646e-17	2.51303e-17	9.18583e-18	3.25456e-18	1.10785e-18	3.6011e-19	1.11405e-19	3.27665e-20	9.16922e-21	2.4462e-21	6.23979e-22	1.52758e-22	3.6179e-23	8.61249e-24	2.52982e-24	1.63011e-24	3.62516e-24	2.21602e-23	1.76006e-22	1.34432e-21	9.51362e-21	6.28207e-20	3.90863e-19	2.30834e-18	1.30041e-17	7.01062e-17	3.62403e-16	1.7984e-15	8.57227e-15	3.92555e-14	1.72689e-13
	5.49113e-12	3.03736e-12	2.87757e-12	3.39796e-12	3.80598e-12	3.67976e-12	3.03289e-12	2.15446e-12	1.33996e-12	7.41469e-13	3.70984e-13	1.70726e-13	7.36345e-14	3.03791e-14	1.22374e-14	4.89731e-15	1.96729e-15	7.93988e-16	3.19473e-16	1.26515e-16	4.86335e-17	1.79343e-17	6.29076e-18	2.08824e-18	6.54587e-19	1.93767e-19	5.42577e-20	1.44134e-20	3.64612e-21	8.82296e-22	2.05431e-22	4.65815e-23	1.0753e-23	3.05286e-24	2.07777e-24	7.40956e-24	5.25625e-23	3.82887e-22	2.63322e-21	1.7131e-20	1.06241e-19	6.31632e-19	3.61274e-18	1.99214e-17	1.06019e-16	5.44744e-16	2.70204e-15	1.29323e-14	5.968e-14
	2.51606e-12	2.22708e-12	4.36015e-12	7.71581e-12	1.03228e-11	1.07674e-11	9.16269e-12	6.59017e-12	4.11492e-12	2.2801e-12	1.14417e-12	5.31e-13	2.33199e-13	9.93054e-14	4.19515e-14	1.78709e-14	7.71767e-15	3.35684e-15	1.44893e-15	6.09885e-16	2.46451e-16	9.45008e-17	3.41321e-17	1.15692e-17	3.67676e-18	1.09682e-18	3.07911e-19	8.16414e-20	2.05346e-20	4.92385e-21	1.13182e-21	2.51152e-22	5.45088e-23	1.20691e-23	3.32084e-24	3.08585e-24	1.52635e-23	1.03987e-22	6.95128e-22	4.46094e-21	2.7592e-20	1.65138e-19	9.58628e-19	5.40385e-18	2.95907e-17	1.57359e-16	8.12072e-16	4.06258e-15	1.96759e-14
	6.82239e-13	5.0309e-13	6.79791e-12	1.86033e-11	2.83144e-11	3.0752e-11	2.64079e-11	1.89331e-11	1.17326e-11	6.45287e-12	3.22734e-12	1.50585e-12	6.74235e-13	2.98217e-13	1.33513e-13	6.12704e-14	2.87312e-14	1.35461e-14	6.28253e-15	2.80754e-15	1.1899e-15	4.73369e-16	1.75777e-16	6.07971e-17	1.95947e-17	5.89728e-18	1.66294e-18	4.41212e-19	1.10686e-19	2.6397e-20	6.0193e-21	1.32055e-21	2.80747e-22	5.85013e-23	1.23212e-23	3.26217e-24	4.5568e-24	2.69027e-23	1.76102e-22	1.11868e-21	6.90702e-21	4.16073e-20	2.44975e-19	1.41053e-18	7.94063e-18	4.36709e-17	2.34346e-16	1.22505e-15	6.22679e-15
	2.29192e-11	6.60383e-13	1.26343e-11	4.83269e-11	7.80288e-11	8.5089e-11	7.21596e-11	5.08042e-11	3.0885e-11	1.67052e-11	8.27286e-12	3.87152e-12	1.77348e-12	8.22937e-13	3.96078e-13	1.98545e-13	1.02024e-13	5.23072e-14	2.60314e-14	1.23066e-14	5.44893e-15	2.24156e-15	8.5381e-16	3.01002e-16	9.8376e-17	2.98974e-17	8.48296e-18	2.25789e-18	5.66803e-19	1.34977e-19	3.06794e-20	6.69766e-21	1.41328e-21	2.90096e-22	5.83007e-23	1.1557e-23	2.91657e-24	6.52312e-24	4.25543e-23	2.71733e-22	1.68034e-21	1.01893e-20	6.08037e-20	3.57257e-19	2.06557e-18	1.17376e-17	6.54436e-17	3.57278e-16	1.90522e-15
	1.29207e-10	6.95419e-12	3.1571e-11	1.33705e-10	2.13268e-10	2.26056e-10	1.8566e-10	1.26513e-10	7.45328e-11	3.92382e-11	1.9104e-11	8.95558e-12	4.22813e-12	2.09104e-12	1.1028e-12	6.13008e-13	3.47582e-13	1.93711e-13	1.02984e-13	5.12137e-14	2.35643e-14	9.98246e-15	3.88915e-15	1.39525e-15	4.62207e-16	1.41927e-16	4.05824e-17	1.08628e-17	2.73778e-18	6.53743e-19	1.48859e-19	3.25324e-20	6.86617e-21	1.40732e-21	2.81276e-22	5.46871e-23	1.00091e-23	2.39892e-24	9.1788e-24	6.33093e-23	3.99321e-22	2.4447e-21	1.47823e-20	8.85526e-20	5.25318e-19	3.08147e-18	1.78366e-17	1.01622e-16	5.68241e-16
	4.19121e-10	1.65081e-11	1.02441e-10	3.82036e-10	5.69146e-10	5.71196e-10	4.4641e-10	2.90072e-10	1.63309e-10	8.26358e-11	3.92269e-11	1.84374e-11	9.09938e-12	4.91592e-12	2.91139e-12	1.82086e-12	1.14256e-12	6.89035e-13	3.8845e-13	2.01702e-13	9.58435e-14	4.16115e-14	1.65265e-14	6.02113e-15	2.01998e-15	6.26844e-16	1.80865e-16	4.88012e-17	1.23907e-17	2.98008e-18	6.83522e-19	1.50494e-19	3.19985e-20	6.60325e-21	1.32721e-21	2.5984e-22	4.87609e-23	7.94084e-24	1.88015e-24	1.29697e-23	9.17891e-23	5.77657e-22	3.54833e-21	2.16656e-20	1.31775e-19	7.97317e-19	4.78783e-18	2.84501e-17	1.66725e-16
	9.69555e-10	1.1339e-11	3.73019e-10	1.08804e-09	1.46046e-09	1.35978e-09	9.94514e-10	6.05983e-10	3.20286e-10	1.53132e-10	7.01263e-11	3.32264e-11	1.76065e-11	1.07918e-11	7.38953e-12	5.25731e-12	3.64035e-12	2.35475e-12	1.3941e-12	7.49405e-13	3.65241e-13	1.61674e-13	6.52122e-14	2.40685e-14	8.16668e-15	2.56085e-15	7.46381e-16	2.03472e-16	5.22327e-17	1.2715e-17	2.95553e-18	6.60219e-19	1.42503e-19	2.98394e-20	6.07614e-21	1.20354e-21	2.30659e-22	4.12918e-23	5.57957e-24	1.62101e-24	1.879e-23	1.33501e-22	8.45979e-22	5.27591e-21	3.28973e-20	2.05235e-19	1.27805e-18	7.91783e-18	4.86142e-17
	1.65593e-09	2.43073e-11	1.34656e-09	2.99779e-09	3.55528e-09	3.02062e-09	2.03111e-09	1.13601e-09	5.49356e-10	2.41634e-10	1.05113e-10	5.0998e-11	3.05463e-11	2.24789e-11	1.83416e-11	1.48935e-11	1.12714e-11	7.72317e-12	4.7478e-12	2.61811e-12	1.29945e-12	5.83243e-13	2.37949e-13	8.87121e-14	3.0393e-14	9.626e-15	2.8366e-15	7.83159e-16	2.04072e-16	5.05591e-17	1.19924e-17	2.73936e-18	6.05169e-19	1.29604e-19	2.6922e-20	5.41853e-21	1.05345e-21	1.95655e-22	3.26348e-23	3.18374e-24	2.05145e-24	2.83763e-23	1.99875e-22	1.28779e-21	8.24649e-21	5.30646e-20	3.42742e-19	2.21424e-18	1.42463e-17
	1.93027e-09	5.33363e-10	4.52251e-09	7.82267e-09	8.1167e-09	6.19628e-09	3.74772e-09	1.8646e-09	7.89991e-10	3.04063e-10	1.2221e-10	6.34106e-11	4.76316e-11	4.55679e-11	4.5337e-11	4.16733e-11	3.39185e-11	2.4252e-11	1.52958e-11	8.57226e-12	4.30161e-12	1.94664e-12	7.99746e-13	3.00212e-13	1.03643e-13	3.31339e-14	9.88146e-15	2.7707e-15	7.3631e-16	1.86877e-16	4.55937e-17	1.07427e-17	2.45001e-18	5.40777e-19	1.15295e-19	2.36712e-20	4.66361e-21	8.7732e-22	1.54961e-22	2.32177e-23	1.16195e-24	3.87573e-24	4.51981e-23	3.15836e-22	2.09287e-21	1.39171e-20	9.3347e-20	6.29578e-19	4.24937e-18
	1.06454e-09	3.79611e-09	1.37973e-08	1.90654e-08	1.71992e-08	1.15877e-08	6.10851e-09	2.5619e-09	8.69881e-10	2.58901e-10	8.95163e-11	5.7323e-11	6.78898e-11	9.31203e-11	1.13351e-10	1.15458e-10	9.8971e-11	7.26603e-11	4.64532e-11	2.62163e-11	1.32043e-11	5.98942e-12	2.46626e-12	9.28858e-13	3.2242e-13	1.03983e-13	3.14282e-14	8.98274e-15	2.44928e-15	6.41951e-16	1.62598e-16	3.98918e-17	9.4719e-18	2.16917e-18	4.76806e-19	1.00083e-19	1.99723e-20	3.77581e-21	6.72834e-22	1.10345e-22	1.40914e-23	1.01535e-25	8.27599e-24	7.68645e-23	5.41068e-22	3.73901e-21	2.61239e-20	1.84458e-19	1.30956e-18
	3.09416e-10	1.72341e-08	3.80099e-08	4.29933e-08	3.34689e-08	1.94014e-08	8.45395e-09	2.67153e-09	5.64879e-10	7.63563e-11	1.47765e-11	2.72297e-11	9.31715e-11	1.99596e-10	2.89135e-10	3.16041e-10	2.78803e-10	2.06827e-10	1.32486e-10	7.46201e-11	3.74476e-11	1.69215e-11	6.94833e-12	2.61553e-12	9.10803e-13	2.96295e-13	9.09896e-14	2.66548e-14	7.51845e-15	2.05568e-15	5.46335e-16	1.40918e-16	3.50938e-17	8.37712e-18	1.90207e-18	4.08046e-19	8.23002e-20	1.55613e-20	2.75431e-21	4.54419e-22	6.75028e-23	6.86313e-24	6.65127e-25	1.76231e-23	1.42731e-22	1.03964e-21	7.61837e-21	5.66483e-20	4.25308e-19
	9.86166e-09	6.0315e-08	9.46099e-08	8.90472e-08	5.9034e-08	2.82402e-08	9.14935e-09	1.57846e-09	5.08567e-11	1.05924e-10	8.17978e-11	3.42908e-13	1.38317e-10	4.6252e-10	7.51634e-10	8.49452e-10	7.53905e-10	5.56698e-10	3.53372e-10	1.96874e-10	9.7697e-11	4.36893e-11	1.77909e-11	6.66631e-12	2.32446e-12	7.63593e-13	2.39391e-13	7.24936e-14	2.1398e-14	6.18108e-15	1.74379e-15	4.76991e-16	1.25205e-16	3.11931e-17	7.30457e-18	1.59594e-18	3.23803e-19	6.08834e-20	1.06127e-20	1.71802e-21	2.57567e-22	3.40909e-23	2.86388e-24	3.64771e-24	3.84942e-23	3.03895e-22	2.36771e-21	1.87504e-20	1.50283e-19
	6.49021e-08	1.75847e-07	2.13187e-07	1.68106e-07	9.25996e-08	3.37991e-08	6.17903e-09	1.14479e-10	1.26232e-09	1.82269e-09	8.77311e-10	4.91386e-11	2.62355e-10	1.16542e-09	1.97133e-09	2.22242e-09	1.9443e-09	1.40961e-09	8.77299e-10	4.79097e-10	2.33172e-10	1.02432e-10	4.111e-11	1.52701e-11	5.32675e-12	1.77345e-12	5.72673e-13	1.81713e-13	5.70292e-14	1.76671e-14	5.34994e-15	1.561e-15	4.32198e-16	1.12027e-16	2.69044e-17	5.94516e-18	1.20422e-18	2.23386e-19	3.80206e-20	5.96543e-21	8.69289e-22	1.18259e-22	1.4622e-23	2.48414e-24	1.16614e-23	9.85234e-23	8.2951e-22	7.10573e-21	6.14728e-20
	2.54744e-07	4.44115e-07	4.35285e-07	2.8629e-07	1.25055e-07	2.9193e-08	8.43831e-10	4.79978e-09	1.07687e-08	9.01587e-09	3.55849e-09	2.25192e-10	6.90974e-10	3.12506e-09	5.13571e-09	5.60505e-09	4.75004e-09	3.33879e-09	2.01579e-09	1.06843e-09	5.05181e-10	2.16098e-10	8.48664e-11	3.11258e-11	1.08779e-11	3.70241e-12	1.25144e-12	4.24875e-13	1.44744e-13	4.88427e-14	1.60011e-14	4.9824e-15	1.44784e-15	3.87255e-16	9.44508e-17	2.08895e-17	4.17928e-18	7.56604e-19	1.24356e-19	1.86939e-20	2.60693e-21	3.46437e-22	4.64452e-23	7.98522e-24	7.3321e-24	4.45178e-23	3.84839e-22	3.52897e-21	3.26713e-20
	7.6489e-07	9.92951e-07	8.04139e-07	4.32628e-07	1.36338e-07	1.15686e-08	8.36189e-09	3.66214e-08	4.43102e-08	2.88754e-08	9.52523e-09	3.77971e-10	2.29321e-09	8.59842e-09	1.30678e-08	1.3496e-08	1.09163e-08	7.34927e-09	4.25509e-09	2.16356e-09	9.82107e-10	4.04498e-10	1.54093e-10	5.56369e-11	1.96095e-11	6.95083e-12	2.52936e-12	9.46955e-13	3.58483e-13	1.33334e-13	4.72883e-14	1.56023e-14	4.70473e-15	1.2815e-15	3.13075e-16	6.8338e-17	1.33109e-17	2.31654e-18	3.61938e-19	5.13385e-20	6.77299e-21	8.75211e-22	1.23845e-22	2.51701e-23	1.48405e-23	4.41479e-23	3.10335e-22	2.75348e-21	2.56616e-20
	1.92113e-06	1.98916e-06	1.33694e-06	5.63196e-07	1.02156e-07	3.58548e-09	8.01889e-08	1.45074e-07	1.31495e-07	7.13501e-08	1.89428e-08	1.80935e-10	8.16633e-09	2.34138e-08	3.19811e-08	3.07424e-08	2.34222e-08	1.49113e-08	8.16601e-09	3.92276e-09	1.68156e-09	6.56288e-10	2.39785e-10	8.52414e-11	3.08683e-11	1.1833e-11	4.85377e-12	2.08079e-12	8.92444e-13	3.66483e-13	1.39331e-13	4.79664e-14	1.47522e-14	4.02098e-15	9.66772e-16	2.0449e-16	3.80141e-17	6.21906e-18	9.01091e-19	1.17769e-19	1.45458e-20	1.88577e-21	3.10778e-22	8.41229e-23	5.06593e-23	9.31131e-23	4.51787e-22	3.43291e-21	2.992e-20
	4.20751e-06	3.59028e-06	1.97728e-06	5.94804e-07	2.79068e-08	1.01577e-07	3.41077e-07	4.24305e-07	3.16025e-07	1.44004e-07	2.79874e-08	8.64244e-10	2.80347e-08	6.13704e-08	7.43215e-08	6.56692e-08	4.65119e-08	2.75767e-08	1.40221e-08	6.22188e-09	2.45388e-09	8.84281e-10	3.04912e-10	1.07782e-10	4.20651e-11	1.87683e-11	9.26666e-12	4.70754e-12	2.29629e-12	1.02657e-12	4.09651e-13	1.43902e-13	4.41695e-14	1.17925e-14	2.72884e-15	5.45462e-16	9.38937e-17	1.39057e-17	1.78548e-18	2.05919e-19	2.38037e-20	3.50546e-21	8.62635e-22	3.6518e-22	2.4299e-22	3.07117e-22	9.66471e-22	5.8725e-21	4.61489e-20
	8.21125e-06	5.83807e-06	2.54212e-06	4.3906e-07	3.61097e-08	5.60583e-07	1.03621e-06	1.0206e-06	6.43046e-07	2.3999e-07	2.72813e-08	1.27223e-08	8.84963e-08	1.51993e-07	1.62297e-07	1.30354e-07	8.45242e-08	4.5709e-08	2.09734e-08	8.27087e-09	2.85731e-09	9.02617e-10	2.85967e-10	1.05121e-10	5.00468e-11	2.95784e-11	1.88188e-11	1.14241e-11	6.20212e-12	2.92958e-12	1.1918e-12	4.15996e-13	1.24274e-13	3.16644e-14	6.84237e-15	1.24318e-15	1.87684e-16	2.3257e-17	2.37386e-18	2.18131e-19	2.56183e-20	6.55509e-21	3.42517e-21	2.24091e-21	1.57325e-21	1.46133e-21	2.804e-21	1.2467e-20	8.55675e-20
	1.44395e-05	8.49786e-06	2.71021e-06	1.29318e-07	5.35822e-07	1.91391e-06	2.56786e-06	2.11055e-06	1.12429e-06	3.21862e-07	1.02896e-08	7.64993e-08	2.53044e-07	3.51537e-07	3.29983e-07	2.37895e-07	1.38284e-07	6.60133e-08	2.59682e-08	8.39545e-09	2.24823e-09	5.35454e-10	1.46987e-10	6.96458e-11	5.59723e-11	5.18853e-11	4.33953e-11	3.03232e-11	1.75114e-11	8.40525e-12	3.37531e-12	1.13756e-12	3.21247e-13	7.54539e-14	1.45167e-14	2.2258e-15	2.59161e-16	2.10788e-17	1.09068e-18	5.9822e-20	1.6503e-20	2.00908e-20	2.23231e-20	1.77441e-20	1.21941e-20	9.2224e-21	1.13056e-20	3.27931e-20	1.84018e-19
	2.29759e-05	1.08995e-05	2.1438e-06	1.07536e-07	2.48668e-06	5.09604e-06	5.47872e-06	3.8235e-06	1.68005e-06	3.17728e-07	1.11482e-08	3.10711e-07	6.54198e-07	7.53388e-07	6.18893e-07	3.93433e-07	1.98313e-07	7.87033e-08	2.36741e-08	4.94013e-09	5.8461e-10	2.97885e-11	1.3098e-11	2.86534e-11	7.38621e-11	1.14401e-10	1.1644e-10	8.68828e-11	5.05571e-11	2.3711e-11	9.10386e-12	2.87135e-12	7.38089e-13	1.5121e-13	2.35338e-14	2.49703e-15	1.31917e-16	1.51781e-18	2.39328e-18	5.91074e-19	2.85075e-20	1.49788e-19	2.00845e-19	1.56034e-19	1.01066e-19	6.77765e-20	6.16724e-20	1.12556e-19	4.63067e-19
	3.30157e-05	1.19184e-05	8.78368e-07	1.72659e-06	7.72484e-06	1.14931e-05	1.03202e-05	6.09214e-06	2.08357e-06	1.71046e-07	2.03768e-07	9.96398e-07	1.5327e-06	1.48677e-06	1.05867e-06	5.76587e-07	2.37171e-07	6.82752e-08	1.0724e-08	1.67656e-10	6.24475e-10	8.51935e-10	3.08455e-10	3.60437e-11	1.56696e-10	3.27158e-10	3.51404e-10	2.58743e-10	1.44668e-10	6.40573e-11	2.27778e-11	6.46698e-12	1.42485e-12	2.26915e-13	2.14893e-14	4.79059e-16	1.70115e-16	1.88268e-16	5.54395e-17	5.50558e-18	2.79959e-19	1.78499e-18	1.96188e-18	1.3808e-18	8.42001e-19	5.2811e-19	4.09706e-19	5.19351e-19	1.42439e-18
	4.2449e-05	1.03273e-05	1.25306e-07	7.96374e-06	1.92398e-05	2.2799e-05	1.73499e-05	8.45881e-06	1.98342e-06	1.6804e-08	1.09929e-06	2.69816e-06	3.26245e-06	2.68334e-06	1.62483e-06	7.1962e-07	2.1124e-07	2.76948e-08	3.73813e-10	9.53676e-09	1.17462e-08	6.43813e-09	1.59143e-09	9.67985e-11	5.5314e-10	1.11129e-09	1.11587e-09	7.66238e-10	3.97463e-10	1.6118e-10	5.11392e-11	1.23011e-11	2.04677e-12	1.75365e-13	4.93502e-16	7.39088e-15	6.12662e-15	2.07278e-15	3.53502e-16	1.44474e-17	9.03442e-18	2.12566e-17	1.84469e-17	1.17998e-17	6.87752e-18	4.16971e-18	2.99972e-18	3.05528e-18	5.64852e-18
	4.78274e-05	5.81173e-06	3.57184e-06	2.42196e-05	4.11945e-05	4.05373e-05	2.60597e-05	9.95293e-06	1.14744e-06	5.78997e-07	3.86124e-06	6.38742e-06	6.31595e-06	4.38667e-06	2.17726e-06	7.03397e-07	9.6887e-08	3.41263e-09	5.51435e-08	7.71553e-08	5.3653e-08	2.13875e-08	3.63017e-09	3.12575e-10	2.48329e-09	3.96369e-09	3.50186e-09	2.17273e-09	1.01871e-09	3.66178e-10	9.80066e-11	1.76139e-11	1.46491e-12	2.43736e-15	1.54874e-13	1.27974e-13	5.00184e-14	1.14156e-14	1.21076e-15	1.09396e-17	1.74947e-16	2.21936e-16	1.61536e-16	9.63589e-17	5.46892e-17	3.27549e-17	2.28501e-17	2.08114e-17	2.89691e-17
	4.51991e-05	9.09952e-07	1.90997e-05	5.89058e-05	7.84108e-05	6.51682e-05	3.46719e-05	9.28295e-06	1.31964e-07	3.86758e-06	1.06989e-05	1.34793e-05	1.11037e-05	6.39486e-06	2.41738e-06	4.26154e-07	5.33174e-09	1.93269e-07	3.4079e-07	2.92008e-07	1.54201e-07	4.65645e-08	4.13478e-09	2.89575e-09	1.10367e-08	1.36139e-08	1.04039e-08	5.73329e-09	2.36951e-09	7.20156e-10	1.45374e-10	1.31901e-11	6.43033e-14	2.10474e-12	1.9482e-12	8.91309e-13	2.54102e-13	4.19865e-14	1.90957e-15	8.23037e-16	2.24315e-15	2.03301e-15	1.31831e-15	7.53317e-16	4.23385e-16	2.5424e-16	1.76108e-16	1.52174e-16	1.7953e-16
	3.23432e-05	3.95597e-06	6.05792e-05	0.000123355	0.000135061	9.48709e-05	3.99501e-05	5.71526e-06	1.58127e-06	1.41615e-05	2.51905e-05	2.56334e-05	1.76301e-05	8.08323e-06	1.96834e-06	4.53661e-08	4.34782e-07	1.11079e-06	1.18862e-06	7.87081e-07	3.31133e-07	6.93892e-08	1.8045e-09	2.14197e-08	4.37899e-08	4.31376e-08	2.85197e-08	1.37615e-08	4.84006e-09	1.13724e-09	1.26101e-10	2.06598e-13	2.01002e-11	2.26407e-11	1.23358e-11	4.29551e-12	9.57499e-13	1.01843e-13	9.60751e-16	1.71561e-14	2.23776e-14	1.67492e-14	1.01264e-14	5.66838e-15	3.1975e-15	1.9444e-15	1.35451e-15	1.14391e-15	1.23514e-15
	1.27791e-05	3.27492e-05	0.000149085	0.000230515	0.000212487	0.000124399	3.79077e-05	1.067e-06	1.22432e-05	3.90749e-05	5.22491e-05	4.4144e-05	2.4985e-05	8.37325e-06	7.78644e-07	5.32529e-07	2.70645e-06	3.79309e-06	3.12017e-06	1.68821e-06	5.49637e-07	5.98358e-08	2.01107e-08	1.10362e-07	1.51914e-07	1.23951e-07	7.09785e-08	2.93548e-08	8.2384e-09	1.19533e-09	7.36468e-12	1.35349e-10	2.03832e-10	1.35298e-10	5.72735e-11	1.62949e-11	2.73421e-12	1.1466e-13	7.80832e-14	2.02805e-13	1.89541e-13	1.27038e-13	7.39765e-14	4.12663e-14	2.35983e-14	1.46249e-14	1.03148e-14	8.63857e-15	8.88635e-15
	1.51957e-06	0.000118192	0.000312635	0.000392002	0.000306458	0.000144785	2.61594e-05	3.11911e-06	4.54992e-05	9.02381e-05	9.73362e-05	6.88257e-05	3.08804e-05	6.19643e-06	1.45517e-07	4.67549e-06	9.56316e-06	9.95433e-06	6.74461e-06	2.97683e-06	6.7245e-07	1.45152e-08	1.92471e-07	4.40008e-07	4.63122e-07	3.20901e-07	1.58178e-07	5.38315e-08	1.04364e-08	3.51806e-10	6.01032e-10	1.41525e-09	1.18245e-09	6.11486e-10	2.16894e-10	5.02529e-11	5.38252e-12	9.23417e-14	1.37273e-12	1.82636e-12	1.43215e-12	9.0285e-13	5.18185e-13	2.91711e-13	1.70282e-13	1.07948e-13	7.73226e-14	6.46648e-14	6.46199e-14
	3.18957e-05	0.000306667	0.000583541	0.000613527	0.000404707	0.000144996	8.59286e-06	3.03798e-05	0.000123767	0.000182865	0.000164566	9.65567e-05	3.17492e-05	2.00511e-06	4.6848e-06	1.85574e-05	2.57607e-05	2.1881e-05	1.24148e-05	4.27475e-06	4.92658e-07	1.56561e-07	9.87851e-07	1.45382e-06	1.25255e-06	7.45586e-07	3.09997e-07	7.97182e-08	6.84965e-09	1.38111e-09	7.39324e-09	8.19872e-09	5.2487e-09	2.30127e-09	6.94708e-10	1.23027e-10	4.77544e-12	5.5552e-12	1.41163e-11	1.39613e-11	9.94231e-12	6.08544e-12	3.49889e-12	2.00541e-12	1.20016e-12	7.79525e-13	5.67623e-13	4.75434e-13	4.65845e-13
	0.000162048	0.000659653	0.000992792	0.000889339	0.000486143	0.000116728	2.62493e-06	0.00011749	0.000279651	0.000333399	0.00025364	0.000120114	2.43013e-05	1.00244e-06	2.54421e-05	5.32854e-05	5.82607e-05	4.17792e-05	1.95852e-05	4.7023e-06	8.97652e-08	1.50265e-06	3.69843e-06	4.14349e-06	3.0283e-06	1.54495e-06	5.17717e-07	8.16896e-08	6.54758e-10	2.73253e-08	4.44545e-08	3.6111e-08	1.95901e-08	7.49292e-09	1.88553e-09	2.14103e-10	6.06542e-12	7.91487e-11	1.1247e-10	9.53699e-11	6.45589e-11	3.91886e-11	2.28286e-11	1.33997e-11	8.24065e-12	5.48518e-12	4.05871e-12	3.40773e-12	3.28826e-12
	0.000479087	0.00124923	0.00156165	0.00119721	0.000523483	6.31614e-05	4.84923e-05	0.000319792	0.000554405	0.000554692	0.000356182	0.000128549	9.71965e-06	1.86452e-05	8.39547e-05	0.000126339	0.000115416	7.03223e-05	2.605e-05	3.25671e-06	9.86443e-07	7.12885e-06	1.13251e-05	1.04341e-05	6.57052e-06	2.81907e-06	6.90116e-07	3.16817e-08	6.05639e-08	1.82847e-07	1.97259e-07	1.33756e-07	6.40121e-08	2.13779e-08	4.20273e-09	1.7704e-10	2.53703e-10	7.02392e-10	7.66583e-10	5.98299e-10	3.96141e-10	2.41945e-10	1.4389e-10	8.67993e-11	5.4899e-11	3.74192e-11	2.8103e-11	2.36464e-11	2.25145e-11
	0.00109875	0.00214886	0.00229166	0.00149605	0.000490852	1.1596e-05	0.000218943	0.00071495	0.000992422	0.000848937	0.000452958	0.000110896	1.64786e-06	8.84602e-05	0.000216417	0.000261456	0.000204488	0.000104465	2.77354e-05	6.1855e-07	8.86155e-06	2.45346e-05	2.99202e-05	2.35544e-05	1.27839e-05	4.41446e-06	6.19693e-07	4.14626e-08	5.34221e-07	8.39762e-07	7.28443e-07	4.35402e-07	1.86463e-07	5.31879e-08	7.00501e-09	1.92497e-10	3.03169e-09	4.91834e-09	4.67616e-09	3.49838e-09	2.30831e-09	1.43235e-09	8.73913e-10	5.42727e-10	3.52926e-10	2.45983e-10	1.87214e-10	1.57736e-10	1.48303e-10
	0.00215881	0.00341985	0.00315542	0.00172867	0.000377083	2.85426e-05	0.000626653	0.00139938	0.00163124	0.00119978	0.000514345	6.5177e-05	3.85112e-05	0.000271248	0.000476298	0.000485712	0.000327165	0.000135314	2.04945e-05	3.82931e-06	3.87574e-05	6.9392e-05	7.0203e-05	4.80559e-05	2.21512e-05	5.61654e-06	1.89352e-07	9.3276e-07	2.68628e-06	3.12722e-06	2.35632e-06	1.27304e-06	4.86974e-07	1.12573e-07	6.54064e-09	6.69394e-09	2.34015e-08	2.95892e-08	2.61134e-08	1.92035e-08	1.27845e-08	8.11113e-09	5.09108e-09	3.25642e-09	2.17493e-09	1.54736e-09	1.19136e-09	1.00406e-09	9.32349e-10
	0.00380575	0.00509566	0.00409106	0.0018312	0.00020396	0.000234333	0.00142613	0.00247789	0.00248804	0.00156635	0.00050692	1.4021e-05	0.000199412	0.000663473	0.000933152	0.000822713	0.000473707	0.000147977	6.22919e-06	3.5642e-05	0.000123568	0.00017052	0.000148802	8.89e-05	3.36272e-05	5.07251e-06	4.73546e-07	5.95527e-06	1.03429e-05	1.00837e-05	6.85162e-06	3.37934e-06	1.13597e-06	1.9079e-07	3.10319e-09	7.12458e-08	1.43489e-07	1.58904e-07	1.34994e-07	9.9174e-08	6.71588e-08	4.3734e-08	2.82737e-08	1.8617e-08	1.27513e-08	9.24258e-09	7.18625e-09	6.05174e-09	5.54984e-09
	0.00617557	0.00716708	0.00500338	0.00174991	4.6735e-05	0.000813203	0.00280718	0.00404661	0.00354531	0.00188294	0.000408504	2.66243e-05	0.00062098	0.00140148	0.00166534	0.00128187	0.00061782	0.000126601	6.23021e-06	0.000150121	0.000325834	0.000375048	0.00028788	0.000148931	4.32312e-05	2.04115e-06	7.25941e-06	2.51294e-05	3.36366e-05	2.90786e-05	1.81645e-05	8.17778e-06	2.33403e-06	2.2232e-07	8.70228e-08	4.86035e-07	7.53982e-07	7.75989e-07	6.48896e-07	4.81256e-07	3.33185e-07	2.23145e-07	1.48597e-07	1.00607e-07	7.0539e-08	5.19894e-08	4.07537e-08	3.42595e-08	3.10272e-08
	0.00937183	0.0095723	0.00577359	0.00146346	5.25425e-05	0.00201454	0.00497849	0.00617124	0.00474012	0.00206781	0.00023227	0.000244281	0.00151064	0.00265767	0.00274549	0.0018456	0.00071612	6.85798e-05	8.42457e-05	0.000454807	0.000751329	0.000751538	0.000511465	0.000224473	4.36917e-05	1.51716e-06	3.99442e-05	8.48087e-05	9.66097e-05	7.63487e-05	4.4253e-05	1.80278e-05	4.10218e-06	1.16381e-07	9.20354e-07	2.60968e-06	3.51275e-06	3.47549e-06	2.90135e-06	2.1867e-06	1.55216e-06	1.06977e-06	7.33217e-07	5.0963e-07	3.65064e-07	2.73075e-07	2.15492e-07	1.80689e-07	1.61614e-07
	0.0134448	0.0121953	0.0062777	0.00100681	0.000451336	0.00414201	0.00814224	0.00886521	0.0059617	0.00204322	5.75037e-05	0.000903938	0.00315061	0.0046258	0.00421977	0.00245872	0.000717178	1.13704e-05	0.000379811	0.00113724	0.00156082	0.0013878	0.000837039	0.000300126	2.85038e-05	2.79176e-05	0.000150593	0.000246281	0.000250979	0.000184481	9.94846e-05	3.60246e-05	5.8126e-06	3.81912e-07	5.75832e-06	1.18929e-05	1.47516e-05	1.43218e-05	1.2042e-05	9.25881e-06	6.74614e-06	4.78278e-06	3.3694e-06	2.39977e-06	1.75283e-06	1.32836e-06	1.05391e-06	8.80905e-07	7.78323e-07
	0.0183763	0.0148746	0.00641087	0.000491094	0.00155426	0.00752946	0.0124633	0.0120734	0.00706108	0.00176538	6.10393e-05	0.00235211	0.00588726	0.00749473	0.00608492	0.00302576	0.000584559	7.25724e-05	0.00114852	0.00249014	0.00297439	0.00238006	0.00126252	0.000346333	6.40207e-06	0.000154233	0.000459377	0.000637793	0.000598163	0.000413001	0.000206753	6.46262e-05	5.81428e-06	5.26265e-06	2.74391e-05	4.76009e-05	5.629e-05	5.4314e-05	4.62442e-05	3.63414e-05	2.71797e-05	1.97991e-05	1.43113e-05	1.04237e-05	7.74831e-06	5.93936e-06	4.73253e-06	3.94163e-06	3.44168e-06
	0.0240751	0.0174222	0.00611338	0.000113368	0.00373609	0.0125056	0.0180393	0.0156668	0.00787392	0.00125903	0.00054037	0.00504115	0.0101029	0.011414	0.00826997	0.00342231	0.000335108	0.000498757	0.00280073	0.00492615	0.00526196	0.00381184	0.00175175	0.000326299	3.43041e-05	0.000554223	0.00121203	0.00150291	0.00131981	0.000860473	0.00039734	0.000102417	3.12709e-06	3.37297e-05	0.000108939	0.000170257	0.000195913	0.000189358	0.000163735	0.000131575	0.000100919	7.54098e-05	5.5815e-05	4.14879e-05	3.13267e-05	2.42533e-05	1.93912e-05	1.60902e-05	1.38924e-05
	0.0303828	0.0196499	0.00539165	0.000150865	0.00740135	0.019352	0.0248773	0.0194528	0.00825325	0.000648001	0.00191824	0.00950189	0.0161716	0.0164581	0.0106302	0.00352317	8.77576e-05	0.00171175	0.00592513	0.00897149	0.00871566	0.00572484	0.00222552	0.00022069	0.000275802	0.00158173	0.00286	0.00326303	0.00271281	0.00167377	0.00070566	0.000139591	6.9258e-06	0.000150146	0.000375288	0.000549396	0.000623002	0.000606001	0.000532812	0.00043759	0.000343692	0.000262919	0.00019884	0.000150526	0.000115251	9.00033e-05	7.21542e-05	5.96464e-05	5.09621e-05
	0.0370927	0.0213978	0.00432863	0.000937228	0.0129371	0.0282625	0.0328851	0.0231994	0.00810526	0.000170616	0.00472016	0.0162913	0.0244042	0.0225992	0.0129598	0.00324473	0.000110649	0.00433482	0.0112811	0.0152297	0.0136045	0.00808935	0.00256738	7.63349e-05	0.00108524	0.00387083	0.00615279	0.00658217	0.00521837	0.00304741	0.00115663	0.000156126	6.54124e-05	0.000534857	0.00114592	0.0016085	0.00181174	0.00177805	0.00158972	0.00133276	0.00106991	0.000836098	0.000644686	0.00049605	0.000384489	0.000302517	0.00024304	0.000200178	0.000169394
	0.0439761	0.02256	0.003079	0.00282153	0.0206586	0.0393094	0.0418779	0.0266706	0.00741854	0.000170481	0.00952098	0.0259195	0.0349946	0.0296969	0.0150234	0.00259156	0.000847885	0.00917858	0.0197461	0.0243126	0.0201187	0.0107857	0.00265214	7.62581e-05	0.0031024	0.00843265	0.0122151	0.0124099	0.00942845	0.00520547	0.00174691	0.000131631	0.000330382	0.00161884	0.00314027	0.00428883	0.00482173	0.00477967	0.00434267	0.00371042	0.00303815	0.00241996	0.00189833	0.00148179	0.00116093	0.00091934	0.000739836	0.000607275	0.000509423
	0.0508134	0.0231006	0.00184806	0.00611486	0.0307557	0.0524245	0.0516017	0.0296664	0.00627709	0.00105713	0.0168633	0.0387668	0.0479769	0.0375118	0.0166029	0.00169101	0.00290517	0.0171697	0.0322119	0.0367454	0.0283182	0.0136091	0.00239657	0.000612581	0.00732204	0.0167028	0.0225633	0.0219677	0.0160506	0.00836252	0.00242718	7.85288e-05	0.00116877	0.00429175	0.00778555	0.0104442	0.0117541	0.0117711	0.0108557	0.00943539	0.00786323	0.00636984	0.00507295	0.00400988	0.00317101	0.00252506	0.00203475	0.00166491	0.0013858
	0.0574223	0.0230589	0.000856885	0.0110323	0.0432489	0.0673968	0.061768	0.0320562	0.00485102	0.00323817	0.0271583	0.0550037	0.0632047	0.0457407	0.0175455	0.000798299	0.00697871	0.0292164	0.0494371	0.0528616	0.038101	0.0163028	0.00181894	0.00232591	0.0150836	0.0304781	0.0390073	0.0366424	0.0258183	0.0126694	0.00309825	0.000103618	0.00330643	0.0101427	0.0175617	0.0232848	0.0262752	0.0265726	0.0248396	0.0219202	0.0185529	0.0152524	0.0123079	0.00983501	0.0078402	0.00627265	0.00505995	0.00412843	0.00341277
	0.0636801	0.0225406	0.000299798	0.0176397	0.0579602	0.0838866	0.0720928	0.033801	0.00336424	0.00703255	0.0405841	0.0745293	0.0803563	0.0540688	0.0178016	0.000259399	0.0137248	0.0460218	0.0718748	0.0727098	0.0492059	0.0186172	0.0010806	0.00606462	0.0279226	0.0516846	0.0633936	0.0577662	0.0393497	0.0181603	0.0036321	0.000481314	0.00793864	0.0216072	0.0361949	0.047629	0.0539332	0.0550409	0.0520715	0.0465652	0.0399444	0.0332586	0.0271427	0.0218922	0.0175717	0.0141145	0.011395	0.00927358	0.00762003
	0.0695354	0.0217005	0.000302827	0.0258153	0.0745051	0.101451	0.0823322	0.0349583	0.00204543	0.0125809	0.0570013	0.0969373	0.0989643	0.0622233	0.0174377	0.000431157	0.023586	0.0678733	0.0995091	0.095994	0.0612506	0.020375	0.000478584	0.0127271	0.0472507	0.081955	0.0971828	0.0862948	0.0569765	0.0247219	0.00391756	0.00169028	0.0166864	0.0418083	0.0683907	0.0895681	0.101805	0.104745	0.100133	0.0905707	0.0785886	0.0661456	0.0545019	0.0443063	0.0357675	0.0288257	0.0232861	0.0189081	0.0154558
	0.0750077	0.0207188	0.000892112	0.0352325	0.0923041	0.119577	0.0923067	0.0356708	0.00107429	0.0197729	0.0759019	0.121517	0.11846	0.0700187	0.0166222	0.00157395	0.0366093	0.0944515	0.131732	0.122059	0.0737972	0.0215231	0.000370172	0.0229854	0.0738861	0.122059	0.140918	0.122435	0.0785852	0.0321024	0.00391174	0.00434562	0.0312649	0.0738772	0.118801	0.155144	0.176994	0.183407	0.176895	0.16155	0.141533	0.120205	0.0998401	0.0816958	0.0662657	0.0535491	0.0432769	0.0350707	0.0285392
	0.0801769	0.0197793	0.00198003	0.0453695	0.110613	0.137711	0.101911	0.0361431	0.000537714	0.0282099	0.0964044	0.147284	0.138222	0.0773796	0.015588	0.00374635	0.0523026	0.124707	0.167293	0.149924	0.0864234	0.02215	0.00103914	0.0369466	0.107536	0.17131	0.193701	0.165313	0.103511	0.0399592	0.0036669	0.0089821	0.0528159	0.119702	0.19016	0.247946	0.283842	0.295915	0.287531	0.264684	0.233728	0.199982	0.167187	0.137532	0.111985	0.0906879	0.0733104	0.0593055	0.0480765
	0.0851646	0.0190529	0.00337353	0.0555452	0.128566	0.155287	0.111104	0.0366142	0.000409542	0.037217	0.1173	0.173044	0.157616	0.084339	0.0145876	0.00673801	0.0695802	0.156846	0.204333	0.178351	0.0987773	0.0224662	0.00254868	0.0538615	0.146394	0.227138	0.252847	0.212783	0.130521	0.0479258	0.00331085	0.0157235	0.0810492	0.178387	0.281011	0.366169	0.420467	0.440553	0.430648	0.398964	0.354529	0.305128	0.256405	0.211807	0.172977	0.140307	0.113431	0.0916209	0.0740341
	0.0901094	0.0186898	0.00480495	0.0649793	0.145231	0.171736	0.119892	0.0373303	0.000561942	0.0459079	0.137146	0.197462	0.176019	0.0910108	0.013855	0.0100717	0.0868298	0.18845	0.240516	0.20593	0.110596	0.022756	0.00464916	0.0720168	0.187048	0.285032	0.313866	0.261472	0.157887	0.0556694	0.00298863	0.0239795	0.113557	0.245072	0.383977	0.500345	0.576048	0.605974	0.595115	0.554031	0.49469	0.427652	0.360755	0.298931	0.244661	0.198671	0.160604	0.129548	0.104399
	0.0951404	0.0188202	0.00598101	0.0728694	0.159669	0.186502	0.128287	0.0385242	0.000808269	0.0532985	0.154404	0.219156	0.192819	0.0975436	0.0135889	0.0130877	0.102111	0.216725	0.273228	0.231173	0.121686	0.0233245	0.0068016	0.0889147	0.224818	0.338965	0.370892	0.307089	0.183547	0.0629133	0.00280382	0.0323689	0.14576	0.310906	0.485719	0.63325	0.730629	0.770881	0.759624	0.709647	0.635772	0.551309	0.466301	0.387195	0.317347	0.257855	0.208396	0.167897	0.135006
	0.10035	0.0195605	0.00664186	0.0784781	0.170992	0.199036	0.136279	0.0404002	0.000968226	0.0584517	0.167595	0.236785	0.207416	0.104064	0.0139575	0.0150992	0.113458	0.238854	0.299842	0.252595	0.131865	0.0244539	0.00833582	0.101754	0.254541	0.382333	0.417513	0.344984	0.205325	0.0694166	0.00280277	0.0390101	0.17177	0.364642	0.569303	0.742916	0.858589	0.907714	0.896373	0.839175	0.753315	0.654396	0.554311	0.460785	0.377913	0.307115	0.248103	0.199675	0.160275
	0.105771	0.0210195	0.00661953	0.081219	0.178428	0.208801	0.143785	0.04312	0.000938672	0.060632	0.175472	0.249147	0.219198	0.110618	0.0151147	0.0155803	0.119239	0.252401	0.318007	0.268793	0.140893	0.0263732	0.00869912	0.108107	0.271646	0.409192	0.447891	0.370868	0.221175	0.0749237	0.00301204	0.042137	0.186046	0.395636	0.618609	0.808329	0.935302	0.98987	0.978417	0.916715	0.823462	0.715692	0.606436	0.50419	0.413487	0.335921	0.271212	0.218066	0.174799
	0.111348	0.023298	0.00588418	0.0807335	0.181381	0.21528	0.15063	0.0467869	0.0007498	0.0594408	0.177175	0.255269	0.227547	0.117118	0.0172087	0.0143328	0.118479	0.255697	0.325931	0.278545	0.148409	0.0292296	0.00769825	0.106591	0.273228	0.415535	0.457898	0.381551	0.229438	0.0791151	0.00349185	0.0407918	0.185235	0.397191	0.623304	0.815883	0.944744	1	0.988182	0.925396	0.830706	0.721441	0.610821	0.50743	0.415817	0.337553	0.272314	0.218766	0.175191
	0.116929	0.0264794	0.00456819	0.0769478	0.179488	0.218001	0.156516	0.0514217	0.000588051	0.0549068	0.172353	0.254506	0.231853	0.123306	0.0203665	0.0115786	0.111089	0.248129	0.32263	0.280905	0.153902	0.0330459	0.00562426	0.0972998	0.258799	0.400214	0.445991	0.375547	0.229087	0.0815899	0.00434586	0.0352505	0.169398	0.368859	0.582309	0.763925	0.884867	0.935897	0.923512	0.863268	0.77339	0.670304	0.566426	0.469722	0.384331	0.311602	0.251131	0.201595	0.161344
	0.12225	0.0306071	0.00296073	0.0701019	0.172669	0.216569	0.161032	0.056933	0.000774138	0.0475098	0.161243	0.246626	0.231564	0.128739	0.0246463	0.0079391	0.0979283	0.230293	0.308101	0.275337	0.15674	0.0376652	0.00319093	0.0818278	0.230461	0.365254	0.41358	0.353394	0.219918	0.0819081	0.00565696	0.0269474	0.142028	0.31663	0.504194	0.663339	0.76833	0.811284	0.798451	0.744023	0.664328	0.573868	0.483428	0.399793	0.32637	0.264147	0.21263	0.170573	0.136484
	0.126942	0.0356542	0.0014708	0.060743	0.161167	0.210726	0.163671	0.0630865	0.00169566	0.0381289	0.144677	0.23188	0.226269	0.132812	0.0299681	0.00429878	0.0806694	0.20394	0.283386	0.261835	0.156256	0.0427033	0.00129674	0.0628702	0.192432	0.315434	0.364781	0.317606	0.202652	0.0796953	0.00738143	0.0179194	0.108833	0.250908	0.40431	0.5339	0.618209	0.65111	0.638362	0.592172	0.526235	0.452459	0.379506	0.312666	0.254461	0.205481	0.165169	0.132418	0.105969
	0.130548	0.0414893	0.000561883	0.0496813	0.145557	0.200408	0.163889	0.0694858	0.00370666	0.0279158	0.124009	0.211036	0.215792	0.134826	0.0360476	0.00158488	0.0615038	0.171739	0.250492	0.24102	0.151895	0.0475469	0.000700985	0.0435174	0.150068	0.257256	0.305587	0.272248	0.178899	0.0747854	0.00927976	0.0100503	0.0758517	0.1832	0.299949	0.39802	0.460657	0.48353	0.471675	0.434966	0.384138	0.32828	0.273809	0.224491	0.181986	0.146542	0.117595	0.0942249	0.075442
	0.13256	0.0478502	0.000667624	0.0379072	0.126736	0.185812	0.161175	0.0755783	0.00701741	0.0181139	0.100975	0.185355	0.200294	0.134095	0.0423679	0.000523349	0.0427354	0.136872	0.212174	0.214165	0.143386	0.0514269	0.00174619	0.0264891	0.108668	0.197596	0.242705	0.222208	0.150954	0.0673455	0.0109502	0.00447793	0.0477289	0.122925	0.205586	0.274582	0.317657	0.332039	0.321871	0.294642	0.258206	0.218996	0.181391	0.147826	0.119262	0.0957056	0.0766496	0.061385	0.0491904
	0.13248	0.0543351	0.00210283	0.0264784	0.105868	0.167438	0.155155	0.0806956	0.0116037	0.00985481	0.077485	0.156509	0.180343	0.130079	0.0482135	0.00144353	0.026364	0.102554	0.171589	0.18312	0.130882	0.0535705	0.00423919	0.0135531	0.0724391	0.142405	0.182327	0.172351	0.121451	0.0579244	0.0119652	0.00140226	0.0268068	0.0755216	0.129952	0.175103	0.202552	0.210698	0.202721	0.183935	0.159692	0.134211	0.110235	0.0891884	0.0715404	0.0571755	0.0456863	0.0365694	0.0293397
	0.129882	0.0604196	0.00498702	0.0163882	0.0842872	0.146099	0.14568	0.0841332	0.0171631	0.00396948	0.0553804	0.126424	0.15693	0.122526	0.0527758	0.00419005	0.0137518	0.0715532	0.131876	0.150117	0.115031	0.0533933	0.0075325	0.00528788	0.0438663	0.0958052	0.129174	0.126742	0.0929306	0.0473848	0.01204	0.000296134	0.0131911	0.0422691	0.0755892	0.103098	0.119338	0.123477	0.117779	0.105764	0.0908225	0.0755129	0.0614105	0.049262	0.0392458	0.0312148	0.0248757	0.0199008	0.0159905
	0.124495	0.0655043	0.00919765	0.00843479	0.0633723	0.12289	0.132908	0.0852597	0.0231356	0.000856362	0.0361974	0.0970734	0.131407	0.111574	0.0553101	0.00816843	0.00545038	0.0458239	0.0957379	0.11749	0.0969293	0.0506667	0.0107618	0.00121213	0.023613	0.059737	0.0859802	0.0881259	0.0674471	0.0367325	0.0111432	0.00032491	0.00550373	0.0213961	0.040346	0.0559716	0.0649227	0.0668053	0.0631104	0.0560067	0.0474905	0.0389961	0.0313502	0.0248989	0.0196792	0.0155645	0.0123647	0.00988551	0.00795699
	0.116263	0.0689889	0.014366	0.00311328	0.0443952	0.0990956	0.11734	0.0836354	0.0287903	0.000433369	0.0209778	0.0702426	0.105353	0.0977883	0.0553034	0.0125089	0.00121686	0.0263198	0.0651184	0.0873521	0.0779667	0.0455983	0.0131353	0.000172735	0.0108684	0.0341606	0.0535006	0.0577521	0.0463033	0.0268989	0.00949331	0.000735092	0.00182394	0.00968784	0.0196877	0.0279782	0.0325975	0.0333687	0.0311963	0.0273228	0.02284	0.0184906	0.0146705	0.011519	0.00902103	0.00708836	0.00561036	0.00448157	0.00361409
	0.105397	0.0703636	0.0199209	0.00055074	0.0283746	0.0760671	0.099798	0.0791139	0.0333617	0.00218563	0.0101621	0.0473166	0.0803763	0.0821076	0.0526042	0.0162964	0.000199299	0.0130105	0.0410219	0.0613167	0.0595884	0.0387908	0.0141629	0.000816327	0.00394772	0.0176275	0.0309108	0.0355301	0.029979	0.018557	0.00745676	0.00106176	0.000410193	0.00385442	0.00873776	0.0128546	0.0151015	0.0153946	0.0142381	0.0122934	0.0101154	0.00806013	0.00630058	0.00488317	0.0037843	0.00295119	0.0023256	0.00185542	0.00149906
	0.0923771	0.0692993	0.0251767	0.000499802	0.0159563	0.0550589	0.0813442	0.0718977	0.0362021	0.00529743	0.00358963	0.0291255	0.0579006	0.0657125	0.0474707	0.0187964	0.00122605	0.00508137	0.0235214	0.0403148	0.0430472	0.0310945	0.0137516	0.00198024	0.000916924	0.00798901	0.0164236	0.0204175	0.0182447	0.0120309	0.00540997	0.00114094	4.0167e-05	0.00130543	0.00349992	0.00541631	0.00645437	0.00656635	0.00600957	0.00511137	0.00413447	0.00323737	0.00248914	0.0019012	0.00145593	0.00112557	0.000882326	0.000702681	0.000568637
	0.0779248	0.0657188	0.0294481	0.00239487	0.00734744	0.0370759	0.0631464	0.06253	0.0369153	0.00883662	0.000600581	0.0158846	0.0389727	0.0498329	0.0405219	0.0196125	0.00311327	0.00124671	0.0119292	0.0245582	0.0292101	0.0234042	0.0121593	0.00290736	6.61594e-05	0.00302343	0.00790923	0.0108861	0.0103958	0.00731219	0.00363135	0.00100616	2.76724e-05	0.000352883	0.00124952	0.00208589	0.00254458	0.00259309	0.00235122	0.00196965	0.00156469	0.00120229	0.000907802	0.00068223	0.000515493	0.000394557	0.000307342	0.000244123	0.00019776
	0.0629227	0.0598299	0.0321718	0.00546249	0.00231802	0.0227509	0.0463168	0.0518179	0.0354347	0.0119472	0.000217293	0.00724068	0.0241433	0.0355471	0.0326048	0.0187374	0.00491098	8.77473e-05	0.00507348	0.0136397	0.0184676	0.01647	0.00985154	0.0032749	0.000156767	0.000853692	0.00337225	0.00533451	0.00551848	0.00415504	0.00225792	0.000765135	7.34648e-05	6.47661e-05	0.000388983	0.000730129	0.000924768	0.000949656	0.000855222	0.000706091	0.000550647	0.000414761	0.000307105	0.000226727	0.000168769	0.000127703	9.87187e-05	7.81141e-05	6.32849e-05
	0.0483069	0.0521096	0.0330066	0.00886464	0.000273455	0.0122821	0.0317557	0.0407023	0.0320277	0.0140055	0.00135968	0.00241	0.0134428	0.0236202	0.0246161	0.0164979	0.00603761	0.000335238	0.0016047	0.0067309	0.0107572	0.0107741	0.00733258	0.00309213	0.000457923	0.000127218	0.00122057	0.00236897	0.00271102	0.00220006	0.0013013	0.000515649	9.07876e-05	4.48926e-06	0.000101173	0.00023001	0.000309241	0.000322994	0.000290141	0.00023651	0.000181124	0.000133655	9.69343e-05	7.01985e-05	5.13949e-05	3.83837e-05	2.93987e-05	2.31369e-05	1.87199e-05
	0.0349435	0.043239	0.0318903	0.0118456	0.000383144	0.00544476	0.0200348	0.0301023	0.0272276	0.0147069	0.00304683	0.00037419	0.00645267	0.014418	0.0173301	0.0134232	0.00629312	0.00104387	0.000257679	0.00281638	0.00567659	0.00649823	0.00501078	0.00254607	0.000646802	7.65831e-06	0.000343428	0.000932164	0.00122099	0.00108068	0.000694968	0.00031302	7.86275e-05	2.01468e-06	1.99486e-05	6.40307e-05	9.47338e-05	0.00010208	9.20872e-05	7.43587e-05	5.59938e-05	4.04818e-05	2.87357e-05	2.03867e-05	1.46569e-05	1.07848e-05	8.16836e-06	6.38035e-06	5.14567e-06
	0.0235145	0.0340003	0.0290418	0.0138519	0.00173837	0.00167266	0.0113447	0.0207716	0.0217132	0.0140707	0.00454285	8.54444e-05	0.00244979	0.00791161	0.0112763	0.010088	0.00577698	0.001646	2.29091e-05	0.000903157	0.00263947	0.00356897	0.0031312	0.00186269	0.00065747	6.07421e-05	5.89868e-05	0.000312388	0.000497145	0.000489401	0.000343443	0.000172857	5.50566e-05	5.7545e-06	2.21545e-06	1.51911e-05	2.63441e-05	2.99381e-05	2.74026e-05	2.20352e-05	1.63584e-05	1.15977e-05	8.0558e-06	5.59335e-06	3.94282e-06	2.85282e-06	2.13174e-06	1.6482e-06	1.3219e-06
	0.014436	0.0251563	0.024907	0.0146015	0.00350593	0.000190877	0.00551415	0.0131976	0.0161691	0.0123728	0.00542368	0.000637007	0.00058193	0.00375924	0.00669121	0.00697837	0.00475815	0.00190676	0.000213436	0.000164627	0.00102687	0.00174951	0.00177415	0.00121944	0.000542939	0.000110767	2.19596e-06	8.22714e-05	0.000178993	0.000202518	0.000156601	8.73374e-05	3.31298e-05	6.25533e-06	4.23149e-08	2.83276e-06	6.53033e-06	8.10957e-06	7.64857e-06	6.17406e-06	4.53811e-06	3.16159e-06	2.15002e-06	1.46015e-06	1.00778e-06	7.15551e-07	5.26084e-07	4.01282e-07	3.19257e-07
	0.00782386	0.0173385	0.0200635	0.0140918	0.00504629	0.000167638	0.00209329	0.00756302	0.0111624	0.0100347	0.00556449	0.00136804	3.1346e-05	0.00143451	0.00354373	0.00441108	0.00354554	0.00182268	0.000444527	5.32391e-06	0.000297433	0.000738724	0.000897425	0.000713297	0.000381818	0.00011752	7.5292e-06	1.38096e-05	5.48629e-05	7.5576e-05	6.55738e-05	4.04873e-05	1.76672e-05	4.65496e-06	2.93278e-07	3.29278e-07	1.39076e-06	2.00758e-06	1.99772e-06	1.63799e-06	1.19982e-06	8.2425e-07	5.49593e-07	3.65086e-07	2.4644e-07	1.71345e-07	1.23556e-07	9.26034e-08	7.29446e-08
	0.00351291	0.0109661	0.0151085	0.0125498	0.00597574	0.000852019	0.000474894	0.00377168	0.00706346	0.0075025	0.00506719	0.00189361	0.000132161	0.000361899	0.00161241	0.00251541	0.00239365	0.00150836	0.000560452	5.75322e-05	4.40035e-05	0.000249929	0.00039386	0.000368807	0.000232569	9.35835e-05	1.63099e-05	6.12399e-07	1.32964e-05	2.49349e-05	2.50418e-05	1.72294e-05	8.49289e-06	2.79252e-06	4.22129e-07	6.63121e-09	2.34227e-07	4.44664e-07	4.84948e-07	4.10995e-07	3.0287e-07	2.0627e-07	1.35223e-07	8.79356e-08	5.80125e-08	3.94131e-08	2.77733e-08	2.03573e-08	1.58854e-08
	0.00112194	0.00621141	0.0105548	0.0103444	0.00616722	0.00167043	2.29287e-05	0.00152412	0.0040224	0.00514794	0.0041594	0.00207108	0.00042608	2.62102e-05	0.000582925	0.00126543	0.00145737	0.00110429	0.000545207	0.00013494	1.77988e-06	5.61391e-05	0.000141626	0.00016443	0.000122473	6.05322e-05	1.67674e-05	8.2256e-07	2.1321e-06	7.05064e-06	8.64145e-06	6.72421e-06	3.71778e-06	1.44269e-06	3.31073e-07	1.52861e-08	2.45292e-08	8.43864e-08	1.07876e-07	9.70579e-08	7.29522e-08	4.96425e-08	3.21358e-08	2.04968e-08	1.32139e-08	8.75412e-09	6.00319e-09	4.2816e-09	3.33467e-09
	0.000147725	0.00301548	0.00675807	0.00788488	0.00570023	0.00226839	0.000179203	0.000416587	0.00199639	0.00321157	0.00309631	0.0019275	0.000659941	3.70914e-05	0.000136178	0.000538726	0.000790772	0.000721125	0.000444892	0.000170795	2.46109e-05	3.58997e-06	3.63117e-05	5.99326e-05	5.45658e-05	3.24716e-05	1.20209e-05	1.80772e-06	1.19092e-07	1.62352e-06	2.66576e-06	2.4043e-06	1.49242e-06	6.63773e-07	1.966e-07	2.65757e-08	3.55164e-10	1.24135e-08	2.13904e-08	2.13466e-08	1.67025e-08	1.14849e-08	7.38915e-09	4.63768e-09	2.92371e-09	1.88516e-09	1.25209e-09	8.65047e-10	6.89314e-10
	6.54059e-05	0.0011428	0.0038877	0.00553169	0.00478084	0.00249961	0.000529233	3.70414e-05	0.000810751	0.00179104	0.00208882	0.00157682	0.000742796	0.000146602	8.01988e-06	0.000177523	0.000373573	0.0004196	0.00031553	0.000161489	4.82619e-05	3.40908e-06	3.96701e-06	1.56573e-05	1.94327e-05	1.42072e-05	6.59403e-06	1.61702e-06	4.75183e-08	2.78747e-07	7.29159e-07	7.89218e-07	5.53386e-07	2.77764e-07	9.85124e-08	2.10037e-08	1.01569e-09	1.03086e-09	3.57006e-09	4.28547e-09	3.6039e-09	2.54557e-09	1.64308e-09	1.01999e-09	6.29905e-10	3.94627e-10	2.5251e-10	1.68806e-10	1.46517e-10
	0.00041362	0.000259289	0.00193957	0.00353778	0.00365669	0.00237683	0.000822091	3.68833e-05	0.000231016	0.000865755	0.00126768	0.00114986	0.000685716	0.000230834	1.51505e-05	3.51722e-05	0.000146734	0.000215352	0.000197414	0.000126363	5.51306e-05	1.33239e-05	4.65244e-07	1.81215e-06	4.74515e-06	4.72547e-06	2.75457e-06	9.17404e-07	9.6226e-08	3.09386e-08	1.78539e-07	2.40779e-07	1.91842e-07	1.07624e-07	4.38871e-08	1.2178e-08	1.66572e-09	1.47647e-12	4.3466e-10	7.5512e-10	7.21176e-10	5.36534e-10	3.52206e-10	2.17899e-10	1.3223e-10	8.0373e-11	4.92607e-11	3.21997e-11	3.45562e-11
	0.000849333	1.18774e-05	0.000781232	0.0020275	0.00254784	0.0020054	0.000951725	0.000168294	2.59507e-05	0.000340963	0.000680931	0.000749761	0.000544819	0.000252754	5.29066e-05	1.15816e-06	4.31874e-05	9.52682e-05	0.000109276	8.53898e-05	4.80914e-05	1.87142e-05	4.06412e-06	1.34092e-07	4.17738e-07	9.5197e-07	7.84903e-07	3.41404e-07	5.90513e-08	2.37665e-09	4.20907e-08	7.08943e-08	6.36993e-08	3.94513e-08	1.79985e-08	5.95676e-09	1.2519e-09	8.42737e-11	2.19428e-11	1.07077e-10	1.29875e-10	1.06071e-10	7.22805e-11	4.50634e-11	2.70034e-11	1.59042e-11	9.28788e-12	6.20192e-12	9.85143e-12
	0.00116685	9.22225e-05	0.000211576	0.00100922	0.00160559	0.00151987	0.000915066	0.00028854	9.0208e-06	9.40162e-05	0.000313577	0.000434536	0.000380163	0.000222569	7.64627e-05	6.63394e-06	6.92047e-06	3.46375e-05	5.31435e-05	5.07824e-05	3.50696e-05	1.80526e-05	6.67216e-06	1.52002e-06	1.09736e-07	2.74662e-08	9.29472e-08	6.32645e-08	1.39184e-08	5.74269e-10	1.19358e-08	2.19512e-08	2.12137e-08	1.41217e-08	7.01688e-09	2.63024e-09	7.03048e-10	1.06143e-10	1.37819e-12	9.46177e-12	1.97831e-11	1.91837e-11	1.40258e-11	8.95989e-12	5.34039e-12	3.04388e-12	1.69232e-12	1.30777e-12	3.47787e-12
	0.00128512	0.000274252	1.81719e-05	0.00040978	0.000901103	0.00103756	0.000764009	0.000340699	5.52438e-05	1.02593e-05	0.000115838	0.000220064	0.000234195	0.000166506	7.71921e-05	1.73632e-05	1.6209e-07	9.26963e-06	2.22782e-05	2.67544e-05	2.2241e-05	1.40234e-05	6.86242e-06	2.56436e-06	6.8828e-07	1.13837e-07	7.3025e-09	4.95915e-11	1.9646e-11	1.7189e-09	5.64925e-09	8.20014e-09	7.62316e-09	5.16923e-09	2.69762e-09	1.09878e-09	3.41083e-10	7.30827e-11	7.25777e-12	7.68733e-14	2.1757e-12	3.02149e-12	2.5169e-12	1.69165e-12	1.01375e-12	5.5837e-13	3.01181e-13	3.45969e-13	1.44076e-12
	0.00121421	0.000423902	1.95763e-05	0.000116315	0.000437168	0.000634665	0.00056478	0.000323569	9.79029e-05	3.03516e-06	2.89728e-05	9.39425e-05	0.000126555	0.000108163	6.24842e-05	2.17341e-05	2.21635e-06	1.2864e-06	7.7362e-06	1.24626e-05	1.25053e-05	9.3389e-06	5.52544e-06	2.65244e-06	1.04073e-06	3.35521e-07	9.16323e-08	2.40799e-08	8.36918e-09	5.12974e-09	4.56268e-09	4.12568e-09	3.2049e-09	2.04611e-09	1.06661e-09	4.52448e-10	1.53707e-10	3.98206e-11	6.77874e-12	3.78089e-13	8.81549e-14	3.69255e-13	4.00293e-13	2.96662e-13	1.81748e-13	9.66869e-14	5.55308e-14	1.24393e-13	6.56767e-13
	0.00101435	0.00048679	8.71387e-05	1.29074e-05	0.000172472	0.00034272	0.000371847	0.000262127	0.000113535	1.87306e-05	2.45741e-06	3.1227e-05	5.87679e-05	6.12725e-05	4.26884e-05	1.95139e-05	4.42219e-06	3.29863e-08	2.0379e-06	5.08165e-06	6.2923e-06	5.49667e-06	3.77413e-06	2.13503e-06	1.02159e-06	4.22753e-07	1.56243e-07	5.4724e-08	2.00622e-08	8.6203e-09	4.52883e-09	2.70628e-09	1.63606e-09	9.15471e-10	4.51102e-10	1.90498e-10	6.74835e-11	1.94304e-11	4.23932e-12	5.68e-13	1.2879e-14	2.36636e-14	5.13289e-14	4.63312e-14	2.9872e-14	1.55034e-14	1.27878e-14	5.62794e-14	3.18031e-13
	0.000759205	0.000463581	0.000147648	4.77679e-06	4.7582e-05	0.000158402	0.000217104	0.000185651	0.000103727	3.16707e-05	1.38994e-06	6.49535e-06	2.24028e-05	2.99646e-05	2.50722e-05	1.40949e-05	4.72858e-06	4.3509e-07	3.17302e-07	1.77703e-06	2.8444e-06	2.90805e-06	2.27151e-06	1.4552e-06	7.93847e-07	3.78728e-07	1.62293e-07	6.46704e-08	2.51218e-08	1.00527e-08	4.32523e-09	2.01123e-09	9.7453e-10	4.65509e-10	2.08369e-10	8.41681e-11	2.98308e-11	9.02678e-12	2.23854e-12	4.15891e-13	4.351e-14	2.30408e-16	3.99447e-15	5.87553e-15	4.24913e-15	2.34285e-15	4.61752e-15	2.85608e-14	1.61588e-13
	0.000510645	0.000383022	0.000172784	2.83179e-05	5.21419e-06	5.86648e-05	0.000110615	0.000115817	7.98004e-05	3.46395e-05	6.39554e-06	2.95534e-07	6.29184e-06	1.22866e-05	1.26512e-05	8.53862e-06	3.69879e-06	7.35658e-07	7.50255e-09	5.13005e-07	1.15622e-06	1.39769e-06	1.23038e-06	8.73895e-07	5.26072e-07	2.76719e-07	1.30335e-07	5.63478e-08	2.30055e-08	9.15656e-09	3.65973e-09	1.49504e-09	6.2279e-10	2.58984e-10	1.04203e-10	3.92995e-11	1.35109e-11	4.12836e-12	1.08903e-12	2.36518e-13	3.79497e-14	3.11979e-15	4.35003e-17	4.68154e-16	4.7034e-16	4.47958e-16	2.38047e-15	1.53266e-14	8.59127e-14
	0.000306967	0.000280029	0.000162837	4.9789e-05	1.61289e-06	1.46953e-05	4.74641e-05	6.3311e-05	5.30923e-05	2.96096e-05	9.55417e-06	7.25994e-07	9.23159e-07	3.9486e-06	5.38072e-06	4.38471e-06	2.32136e-06	6.80769e-07	2.97299e-08	1.13318e-07	4.22719e-07	6.15224e-07	6.07945e-07	4.72735e-07	3.08239e-07	1.74619e-07	8.80864e-08	4.04011e-08	1.71962e-08	6.93792e-09	2.70847e-09	1.04005e-09	3.95918e-10	1.489e-10	5.45844e-11	1.91287e-11	6.27387e-12	1.88575e-12	5.07995e-13	1.19095e-13	2.30716e-14	3.27774e-15	2.37461e-16	1.76427e-17	4.75231e-17	1.94708e-16	1.39038e-15	8.53778e-15	4.77792e-14
	0.000162341	0.000182287	0.000131062	5.75374e-05	9.63871e-06	1.25256e-06	1.58358e-05	2.97269e-05	3.07535e-05	2.11377e-05	9.47029e-06	2.09857e-06	2.99898e-08	8.31468e-07	1.8369e-06	1.88688e-06	1.20362e-06	4.56354e-07	5.69951e-08	1.59043e-08	1.39413e-07	2.50049e-07	2.76829e-07	2.33618e-07	1.62984e-07	9.80053e-08	5.21459e-08	2.50366e-08	1.10327e-08	4.5343e-09	1.76489e-09	6.59428e-10	2.38806e-10	8.41381e-11	2.87556e-11	9.44918e-12	2.94761e-12	8.60068e-13	2.3095e-13	5.59663e-14	1.18965e-14	2.11242e-15	2.89692e-16	3.55557e-17	2.72027e-17	1.32262e-16	8.32437e-16	4.9131e-15	2.7763e-14
	7.30731e-05	0.000105238	9.23908e-05	5.25437e-05	1.63035e-05	7.61746e-07	3.28582e-06	1.14495e-05	1.53751e-05	1.29189e-05	7.35835e-06	2.60711e-06	3.47479e-07	5.50833e-08	4.45403e-07	6.53715e-07	5.13715e-07	2.3952e-07	4.79806e-08	6.48483e-10	4.20112e-08	9.48645e-08	1.17247e-07	1.06552e-07	7.87904e-08	4.97732e-08	2.76429e-08	1.3766e-08	6.24333e-09	2.61385e-09	1.02278e-09	3.78251e-10	1.33438e-10	4.5182e-11	1.4716e-11	4.60121e-12	1.37315e-12	3.87829e-13	1.02584e-13	2.50912e-14	5.58303e-15	1.107e-15	1.94985e-16	3.82181e-17	2.56049e-17	8.87183e-17	4.98169e-16	2.9068e-15	1.67958e-14
	2.60598e-05	5.30671e-05	5.75481e-05	4.05635e-05	1.79509e-05	3.41127e-06	1.44129e-07	3.23574e-06	6.44756e-06	6.77965e-06	4.75095e-06	2.25643e-06	6.21675e-07	4.16998e-08	5.11491e-08	1.6462e-07	1.73836e-07	9.9429e-08	2.66209e-08	1.35772e-10	1.20058e-08	3.41484e-08	4.66525e-08	4.5239e-08	3.51495e-08	2.31305e-08	1.33011e-08	6.82183e-09	3.16799e-09	1.34863e-09	5.31998e-10	1.96355e-10	6.83849e-11	2.26258e-11	7.14374e-12	2.15627e-12	6.21602e-13	1.70552e-13	4.42939e-14	1.08096e-14	2.45708e-15	5.16781e-16	1.0329e-16	2.50719e-17	1.77156e-17	5.40985e-17	2.92798e-16	1.74545e-15	1.04899e-14
	6.09028e-06	2.25992e-05	3.15905e-05	2.72453e-05	1.55452e-05	5.14933e-06	4.20348e-07	4.65113e-07	2.11781e-06	3.00496e-06	2.59733e-06	1.54639e-06	6.17816e-07	1.32513e-07	5.05015e-09	2.20714e-08	4.20154e-08	3.12941e-08	1.0451e-08	2.84021e-10	3.53689e-09	1.19515e-08	1.76488e-08	1.80274e-08	1.45791e-08	9.91509e-09	5.86256e-09	3.07821e-09	1.45706e-09	6.29141e-10	2.50283e-10	9.25428e-11	3.20543e-11	1.04715e-11	3.24402e-12	9.56675e-13	2.69095e-13	7.22017e-14	1.84492e-14	4.47569e-15	1.0271e-15	2.23231e-16	4.77814e-17	1.28483e-17	9.41477e-18	2.84112e-17	1.60826e-16	1.02934e-15	6.6476e-15
	4.0972e-07	7.54578e-06	1.50624e-05	1.60934e-05	1.13454e-05	5.21944e-06	1.20421e-06	1.57749e-08	4.5131e-07	1.0737e-06	1.196e-06	8.76901e-07	4.51727e-07	1.55153e-07	2.75375e-08	1.42166e-09	5.30126e-09	6.50658e-09	2.72417e-09	1.25783e-10	1.22441e-09	4.20175e-09	6.43948e-09	6.80091e-09	5.66008e-09	3.94548e-09	2.38291e-09	1.274e-09	6.12112e-10	2.67366e-10	1.07184e-10	3.9765e-11	1.37546e-11	4.46561e-12	1.36882e-12	3.98069e-13	1.10236e-13	2.91399e-14	7.36103e-15	1.77707e-15	4.09973e-16	9.08002e-17	1.99982e-17	5.30158e-18	3.29934e-18	1.00328e-17	7.08229e-17	5.55284e-16	4.17609e-15
	4.7606e-07	1.61636e-06	6.03455e-06	8.35123e-06	7.19031e-06	4.20142e-06	1.53784e-06	2.16291e-07	2.59622e-08	2.74009e-07	4.49022e-07	4.14704e-07	2.64601e-07	1.20883e-07	3.74409e-08	6.48073e-09	5.84297e-10	6.24927e-10	3.78741e-10	7.20813e-11	5.48317e-10	1.53649e-09	2.30278e-09	2.45145e-09	2.07032e-09	1.46564e-09	8.98107e-10	4.86398e-10	2.36286e-10	1.04131e-10	4.20181e-11	1.56492e-11	5.41848e-12	1.75577e-12	5.35663e-13	1.54708e-13	4.24991e-14	1.11475e-14	2.80054e-15	6.75565e-16	1.5689e-16	3.52293e-17	7.73753e-18	1.75004e-18	3.79057e-19	2.91865e-19	1.84588e-17	2.74226e-16	2.77413e-15
	1.72987e-06	9.06597e-08	1.88735e-06	3.75995e-06	4.00536e-06	2.86259e-06	1.39587e-06	3.97845e-07	2.58799e-08	3.23819e-08	1.2589e-07	1.60144e-07	1.27295e-07	7.25637e-08	3.04987e-08	9.22926e-09	1.93772e-09	3.49258e-10	1.2339e-10	1.24287e-10	3.04825e-10	5.98399e-10	8.19532e-10	8.52347e-10	7.18202e-10	5.10978e-10	3.15419e-10	1.72151e-10	8.42406e-11	3.73637e-11	1.51568e-11	5.66757e-12	1.96741e-12	6.38202e-13	1.94654e-13	5.61457e-14	1.53969e-14	4.03424e-15	1.01484e-15	2.46466e-16	5.82587e-17	1.35986e-17	3.42602e-18	2.05729e-18	5.04148e-18	1.66533e-17	7.02531e-17	4.47293e-16	3.51994e-15
	2.42193e-06	1.35727e-07	3.78285e-07	1.42662e-06	1.96355e-06	1.69915e-06	1.02688e-06	4.19318e-07	9.03805e-08	1.2971e-09	1.9959e-08	4.71827e-08	4.97903e-08	3.51327e-08	1.84524e-08	7.49701e-09	2.43583e-09	7.07045e-10	2.50735e-10	1.60907e-10	1.85048e-10	2.48054e-10	2.93366e-10	2.88359e-10	2.37847e-10	1.68088e-10	1.03722e-10	5.67506e-11	2.78729e-11	1.24137e-11	5.05682e-12	1.89856e-12	6.61565e-13	2.1536e-13	6.59038e-14	1.90724e-14	5.25048e-15	1.38347e-15	3.51704e-16	8.75083e-17	2.20747e-17	6.4805e-18	4.31976e-18	1.05214e-17	3.7517e-17	1.40067e-16	5.49293e-16	2.38144e-15	1.18014e-14
	2.32509e-06	4.21567e-07	2.07443e-08	4.2843e-07	8.40288e-07	8.90279e-07	6.46104e-07	3.34521e-07	1.14681e-07	1.80195e-08	1.83695e-10	8.63838e-09	1.50069e-08	1.37338e-08	8.85975e-09	4.44188e-09	1.83979e-09	6.86715e-10	2.72432e-10	1.43239e-10	1.09996e-10	1.06729e-10	1.0587e-10	9.55394e-11	7.56565e-11	5.24509e-11	3.20931e-11	1.75088e-11	8.60103e-12	3.83849e-12	1.56878e-12	5.91481e-13	2.07137e-13	6.78164e-14	2.0888e-14	6.09059e-15	1.69263e-15	4.52457e-16	1.18435e-16	3.18467e-17	1.02803e-17	6.64268e-18	1.35399e-17	4.66888e-17	1.77509e-16	6.8819e-16	2.71923e-15	1.11132e-14	4.77666e-14
	1.77355e-06	5.30587e-07	2.61057e-08	8.7067e-08	3.07802e-07	4.13564e-07	3.56894e-07	2.21837e-07	9.94187e-08	2.87072e-08	3.14542e-09	3.05792e-10	2.96099e-09	4.15634e-09	3.41344e-09	2.07233e-09	1.02708e-09	4.51387e-10	1.96299e-10	9.7021e-11	6.02377e-11	4.59398e-11	3.8241e-11	3.10863e-11	2.32309e-11	1.56069e-11	9.39121e-12	5.08127e-12	2.48824e-12	1.11067e-12	4.55123e-13	1.72383e-13	6.0749e-14	2.00463e-14	6.23379e-15	1.8395e-15	5.19965e-16	1.43486e-16	4.07381e-17	1.39572e-17	8.7491e-18	1.50883e-17	4.84306e-17	1.83653e-16	7.18249e-16	2.8244e-15	1.11587e-14	4.45317e-14	1.80816e-13
	1.13452e-06	4.59164e-07	7.36193e-08	6.80573e-09	9.28125e-08	1.70051e-07	1.75478e-07	1.27575e-07	6.89435e-08	2.69816e-08	6.59213e-09	4.78452e-10	1.79641e-10	8.51847e-10	1.02197e-09	7.74504e-10	4.54136e-10	2.28434e-10	1.08055e-10	5.31182e-11	2.95646e-11	1.90989e-11	1.36282e-11	9.91717e-12	6.90824e-12	4.44931e-12	2.61254e-12	1.39467e-12	6.78646e-13	3.02492e-13	1.24228e-13	4.72951e-14	1.67957e-14	5.59868e-15	1.76373e-15	5.29902e-16	1.54643e-16	4.61638e-17	1.64746e-17	1.01385e-17	1.54731e-17	4.60412e-17	1.72556e-16	6.7997e-16	2.69218e-15	1.06123e-14	4.16325e-14	1.62897e-13	6.37746e-13
	6.20228e-07	3.13367e-07	8.32853e-08	2.23284e-09	2.12375e-08	6.14893e-08	7.73917e-08	6.50775e-08	4.07413e-08	1.93565e-08	6.66522e-09	1.38541e-09	6.35233e-11	6.88325e-11	2.12932e-10	2.2633e-10	1.6177e-10	9.33482e-11	4.82034e-11	2.42867e-11	1.28624e-11	7.46522e-12	4.70927e-12	3.0847e-12	1.99161e-12	1.22012e-12	6.94497e-13	3.64101e-13	1.75555e-13	7.80309e-14	3.21098e-14	1.22964e-14	4.40711e-15	1.48763e-15	4.76878e-16	1.47574e-16	4.62207e-17	1.69863e-17	1.03494e-17	1.46766e-17	4.11181e-17	1.52191e-16	6.04316e-16	2.41803e-15	9.59806e-15	3.76601e-14	1.46011e-13	5.5977e-13	2.12483e-12
	2.8921e-07	1.76842e-07	6.37712e-08	7.21858e-09	3.01639e-09	1.93409e-08	3.07691e-08	2.98556e-08	2.11806e-08	1.15895e-08	4.88067e-09	1.48744e-09	2.64352e-10	7.80454e-12	2.07208e-11	4.72663e-11	4.5543e-11	3.11486e-11	1.78456e-11	9.42956e-12	4.93959e-12	2.69324e-12	1.55171e-12	9.27872e-13	5.56001e-13	3.22757e-13	1.77269e-13	9.09342e-14	4.33433e-14	1.91905e-14	7.9122e-15	3.04997e-15	1.10477e-15	3.78591e-16	1.24367e-16	4.07451e-17	1.52482e-17	9.22961e-18	1.27837e-17	3.47745e-17	1.27703e-16	5.11102e-16	2.07035e-15	8.30997e-15	3.2851e-14	1.27661e-13	4.87362e-13	1.82765e-12	6.73481e-12
	1.12355e-07	8.33671e-08	3.77068e-08	7.65666e-09	1.76727e-10	5.2201e-09	1.10835e-08	1.24429e-08	9.87175e-09	6.03911e-09	2.91779e-09	1.09534e-09	2.96542e-10	4.51892e-11	1.12746e-12	5.26452e-12	9.42716e-12	8.34571e-12	5.50011e-12	3.12753e-12	1.67025e-12	8.85968e-13	4.80746e-13	2.67456e-13	1.49866e-13	8.24888e-14	4.36293e-14	2.18485e-14	1.02779e-14	4.52922e-15	1.87068e-15	7.25934e-16	2.65743e-16	9.25127e-17	3.14899e-17	1.17891e-17	7.07691e-18	1.01963e-17	2.82269e-17	1.03582e-16	4.16471e-16	1.70411e-15	6.9196e-15	2.76414e-14	1.08247e-13	4.14849e-13	1.55432e-12	5.68998e-12	2.03466e-11
	3.41738e-08	3.22448e-08	1.78652e-08	5.09473e-09	1.8575e-10	1.19797e-09	3.64867e-09	4.75566e-09	4.17923e-09	2.80416e-09	1.50054e-09	6.44561e-10	2.16428e-10	5.21076e-11	6.80442e-12	2.45526e-13	1.16098e-12	1.69508e-12	1.38868e-12	8.82955e-13	4.95405e-13	2.63487e-13	1.38514e-13	7.32363e-14	3.88457e-14	2.03757e-14	1.03888e-14	5.07589e-15	2.35449e-15	1.03174e-15	4.26246e-16	1.65908e-16	6.08418e-17	2.12138e-17	7.67752e-18	4.55608e-18	7.62871e-18	2.29229e-17	8.42981e-17	3.35786e-16	1.37146e-15	5.59572e-15	2.25313e-14	8.89806e-14	3.43443e-13	1.29271e-12	4.73795e-12	1.68926e-11	5.85529e-11
	6.84861e-09	9.62827e-09	6.70354e-09	2.45454e-09	2.24394e-10	2.39475e-10	1.11723e-09	1.68581e-09	1.62485e-09	1.1784e-09	6.82809e-10	3.22672e-10	1.23785e-10	3.72339e-11	7.95961e-12	8.87453e-13	6.42125e-14	2.24209e-13	2.74368e-13	2.08867e-13	1.27932e-13	7.03241e-14	3.67972e-14	1.89058e-14	9.63984e-15	4.86096e-15	2.39864e-15	1.14474e-15	5.23212e-16	2.27273e-16	9.31017e-17	3.5515e-17	1.23406e-17	4.01763e-18	2.42623e-18	5.90943e-18	2.03638e-17	7.41129e-17	2.83562e-16	1.12287e-15	4.50844e-15	1.80641e-14	7.1454e-14	2.77075e-13	1.04839e-12	3.85889e-12	1.37885e-11	4.77618e-11	1.60238e-10
	4.09296e-10	1.85569e-09	1.85244e-09	8.61373e-10	1.22772e-10	4.78708e-11	3.29289e-10	5.63054e-10	5.86639e-10	4.53578e-10	2.79849e-10	1.4196e-10	5.96408e-11	2.04957e-11	5.52407e-12	1.04439e-12	9.91929e-14	1.53263e-14	3.80286e-14	3.99135e-14	2.83409e-14	1.66992e-14	8.94617e-15	4.57091e-15	2.28006e-15	1.11815e-15	5.37318e-16	2.50863e-16	1.12515e-16	4.77021e-17	1.85182e-17	6.09041e-18	1.50188e-18	1.23602e-18	5.69659e-18	2.17588e-17	7.64606e-17	2.7195e-16	1.00289e-15	3.8165e-15	1.47795e-14	5.73978e-14	2.20859e-13	8.34498e-13	3.07679e-12	1.10223e-11	3.82565e-11	1.28403e-10	4.16266e-10
	1.9745e-10	9.56606e-11	2.93603e-10	1.9493e-10	3.53263e-11	1.31456e-11	9.89135e-11	1.81164e-10	1.99222e-10	1.61653e-10	1.04657e-10	5.59963e-11	2.5111e-11	9.42817e-12	2.90965e-12	7.02404e-13	1.16768e-13	9.56816e-15	3.09247e-15	5.69095e-15	5.23098e-15	3.48177e-15	1.97442e-15	1.02861e-15	5.1161e-16	2.47191e-16	1.16378e-16	5.29478e-17	2.27469e-17	8.69639e-18	2.459e-18	2.63817e-19	1.15468e-18	7.25619e-18	2.76761e-17	9.32148e-17	3.08679e-16	1.0436e-15	3.64565e-15	1.31405e-14	4.84133e-14	1.79983e-13	6.66557e-13	2.43288e-12	8.68082e-12	3.01066e-11	1.01096e-10	3.27845e-10	1.02513e-09
	7.79753e-10	5.97197e-11	3.76574e-12	1.54066e-11	3.23528e-12	6.50946e-12	3.25685e-11	5.77948e-11	6.46267e-11	5.39402e-11	3.61091e-11	2.00872e-11	9.4469e-12	3.77486e-12	1.27297e-12	3.53769e-13	7.64565e-14	1.10979e-14	8.3498e-16	5.28186e-16	7.5864e-16	6.22712e-16	3.91069e-16	2.13858e-16	1.08212e-16	5.20925e-17	2.39546e-17	1.02532e-17	3.70707e-18	7.56029e-19	2.75333e-20	1.99911e-18	1.0401e-17	3.78409e-17	1.24111e-16	3.95173e-16	1.25797e-15	4.06514e-15	1.34504e-14	4.56844e-14	1.58675e-13	5.58522e-13	1.96947e-12	6.87877e-12	2.3571e-11	7.86701e-11	2.54439e-10	7.94726e-10	2.39211e-09
	9.18061e-10	2.13192e-10	3.02627e-11	2.87565e-12	1.64241e-12	5.1898e-12	1.24246e-11	1.8862e-11	2.03854e-11	1.70567e-11	1.16149e-11	6.62965e-12	3.22571e-12	1.34822e-12	4.83746e-13	1.47349e-13	3.70089e-14	7.15827e-15	9.00809e-16	7.3781e-17	7.79029e-17	9.13867e-17	6.81606e-17	4.05781e-17	2.12809e-17	1.01839e-17	4.35457e-18	1.44113e-18	1.81492e-19	3.7159e-19	3.39044e-18	1.45873e-17	5.11486e-17	1.66525e-16	5.25428e-16	1.63505e-15	5.06854e-15	1.57811e-14	4.97135e-14	1.59266e-13	5.19437e-13	1.71773e-12	5.71283e-12	1.89157e-11	6.17405e-11	1.97004e-10	6.10651e-10	1.83062e-09	5.29215e-09
	7.15118e-10	2.37325e-10	6.39211e-11	1.60212e-11	5.80108e-12	4.55362e-12	5.48279e-12	6.45266e-12	6.36781e-12	5.1785e-12	3.52058e-12	2.03464e-12	1.01239e-12	4.37046e-13	1.64055e-13	5.33035e-14	1.47666e-14	3.36722e-15	5.82576e-16	6.33034e-17	7.48775e-18	1.01264e-17	1.0046e-17	6.82831e-18	3.72757e-18	1.6649e-18	5.18085e-19	1.36783e-19	9.28645e-19	4.92285e-18	1.90909e-17	6.58651e-17	2.15697e-16	6.86046e-16	2.13847e-15	6.56421e-15	1.99277e-14	6.01375e-14	1.81481e-13	5.50864e-13	1.68851e-12	5.22858e-12	1.62945e-11	5.07423e-11	1.56526e-10	4.74248e-10	1.40128e-09	4.01593e-09	1.11212e-08
	4.39377e-10	1.75615e-10	6.02589e-11	1.9275e-11	6.92146e-12	3.53493e-12	2.64023e-12	2.32984e-12	1.99971e-12	1.52952e-12	1.01684e-12	5.86755e-13	2.95367e-13	1.3038e-13	5.06067e-14	1.72504e-14	5.12444e-15	1.30148e-15	2.70778e-16	4.18179e-17	3.93927e-18	8.38676e-19	1.13008e-18	9.2967e-19	5.02155e-19	1.93542e-19	2.72142e-19	1.45783e-18	6.26611e-18	2.31743e-17	7.99313e-17	2.65349e-16	8.5759e-16	2.70921e-15	8.3792e-15	2.5406e-14	7.56719e-14	2.22127e-13	6.45489e-13	1.86679e-12	5.40006e-12	1.56749e-11	4.56641e-11	1.3306e-10	3.85452e-10	1.10194e-09	3.08672e-09	8.42092e-09	2.22713e-08
	2.27573e-10	1.02318e-10	4.01204e-11	1.44964e-11	5.34284e-12	2.31379e-12	1.28841e-12	8.75585e-13	6.36237e-13	4.44606e-13	2.82995e-13	1.60695e-13	8.09802e-14	3.62342e-14	1.44161e-14	5.09912e-15	1.59731e-15	4.38412e-16	1.02928e-16	1.9595e-17	2.66099e-18	1.97327e-19	6.07363e-20	8.00004e-20	1.08881e-19	4.13502e-19	1.82911e-18	7.1947e-18	2.6203e-17	9.1294e-17	3.08602e-16	1.01713e-15	3.27259e-15	1.02779e-14	3.14983e-14	9.42108e-14	2.75263e-13	7.87223e-13	2.2108e-12	6.12311e-12	1.68069e-11	4.59227e-11	1.25254e-10	3.41048e-10	9.2441e-10	2.48162e-09	6.55801e-09	1.69582e-08	4.26919e-08
	1.02256e-10	4.99887e-11	2.13986e-11	8.35552e-12	3.17417e-12	1.28435e-12	6.02119e-13	3.33114e-13	2.04711e-13	1.28214e-13	7.66787e-14	4.22388e-14	2.10892e-14	9.48924e-15	3.84247e-15	1.39933e-15	4.57293e-16	1.33256e-16	3.41193e-17	7.42479e-18	1.26219e-18	1.24081e-19	6.83877e-21	9.9221e-20	4.85404e-19	1.98565e-18	7.58043e-18	2.77154e-17	9.82138e-17	3.39029e-16	1.14162e-15	3.74883e-15	1.19937e-14	3.73457e-14	1.13085e-13	3.32889e-13	9.5293e-13	2.65595e-12	7.22365e-12	1.92364e-11	5.03685e-11	1.3027e-10	3.34141e-10	8.52067e-10	2.16037e-09	5.43362e-09	1.35005e-08	3.29708e-08	7.87533e-08
	4.00805e-11	2.09621e-11	9.59321e-12	3.97007e-12	1.55501e-12	6.13458e-13	2.60769e-13	1.24454e-13	6.59262e-14	3.67883e-14	2.0397e-14	1.07633e-14	5.27223e-15	2.36787e-15	9.699e-16	3.61476e-16	1.22308e-16	3.73944e-17	1.02108e-17	2.41561e-18	4.53133e-19	6.03743e-20	9.33203e-20	4.68366e-19	1.92104e-18	7.3841e-18	2.74695e-17	9.9531e-17	3.51702e-16	1.21163e-15	4.06552e-15	1.32696e-14	4.20747e-14	1.29445e-13	3.86058e-13	1.11556e-12	3.12337e-12	8.47963e-12	2.23593e-11	5.74103e-11	1.44042e-10	3.54621e-10	8.60357e-10	2.06451e-09	4.91053e-09	1.15796e-08	2.70213e-08	6.21884e-08	1.40576e-07
	1.33261e-11	7.50114e-12	3.66518e-12	1.60098e-12	6.4851e-13	2.55264e-13	1.02985e-13	4.45255e-14	2.09356e-14	1.04789e-14	5.35544e-15	2.68234e-15	1.27808e-15	5.69037e-16	2.34479e-16	8.89764e-17	3.09767e-17	9.83072e-18	2.79339e-18	6.70997e-19	1.17791e-19	7.03488e-20	3.79545e-19	1.67128e-18	6.65502e-18	2.54774e-17	9.48675e-17	3.44068e-16	1.21471e-15	4.16984e-15	1.39002e-14	4.49369e-14	1.40706e-13	4.26249e-13	1.2482e-12	3.53149e-12	9.65311e-12	2.55066e-11	6.52318e-11	1.61802e-10	3.90367e-10	9.19379e-10	2.12229e-09	4.82095e-09	1.08119e-08	2.39861e-08	5.26502e-08	1.14181e-07	2.43983e-07
	3.3375e-12	2.18629e-12	1.18015e-12	5.52034e-13	2.33593e-13	9.33279e-14	3.68412e-14	1.49908e-14	6.45673e-15	2.94513e-15	1.39072e-15	6.58225e-16	3.03179e-16	1.33035e-16	5.4871e-17	2.10941e-17	7.49949e-18	2.42618e-18	6.77406e-19	1.3503e-19	3.73936e-20	2.57304e-19	1.30618e-18	5.52707e-18	2.20167e-17	8.47312e-17	3.16514e-16	1.14787e-15	4.0384e-15	1.37682e-14	4.54363e-14	1.44971e-13	4.46737e-13	1.32836e-12	3.80873e-12	1.05265e-11	2.8044e-11	7.2057e-11	1.78757e-10	4.28902e-10	9.97728e-10	2.25718e-09	4.98408e-09	1.0783e-08	2.29405e-08	4.81321e-08	9.97633e-08	2.04323e-07	4.1303e-07
	4.10026e-13	4.7306e-13	3.13513e-13	1.62874e-13	7.32711e-14	3.01917e-14	1.19246e-14	4.70218e-15	1.91007e-15	8.10442e-16	3.56892e-16	1.59771e-16	7.09205e-17	3.05414e-17	1.25524e-17	4.85847e-18	1.73769e-18	5.44021e-19	1.19611e-19	1.09112e-20	1.43165e-19	9.12009e-19	4.19908e-18	1.76024e-17	7.04913e-17	2.72478e-16	1.01861e-15	3.68252e-15	1.28673e-14	4.34193e-14	1.41367e-13	4.43716e-13	1.34156e-12	3.90472e-12	1.0936e-11	2.94682e-11	7.64117e-11	1.90781e-10	4.59132e-10	1.06671e-09	2.39765e-09	5.22775e-09	1.10919e-08	2.29815e-08	4.66631e-08	9.31535e-08	1.83293e-07	3.55995e-07	6.82657e-07
	5.66288e-14	9.12894e-14	7.25865e-14	4.20894e-14	2.03064e-14	8.72666e-15	3.50467e-15	1.36909e-15	5.37653e-16	2.16817e-16	9.02796e-17	3.84591e-17	1.64664e-17	6.94787e-18	2.83579e-18	1.09455e-18	3.78833e-19	9.52277e-20	2.37342e-21	6.66909e-20	5.7006e-19	2.89955e-18	1.29145e-17	5.42068e-17	2.18064e-16	8.44189e-16	3.14794e-15	1.13072e-14	3.91095e-14	1.30196e-13	4.16932e-13	1.28367e-12	3.79807e-12	1.07961e-11	2.9479e-11	7.73319e-11	1.94976e-10	4.72825e-10	1.10406e-09	2.48607e-09	5.40874e-09	1.13966e-08	2.33215e-08	4.64939e-08	9.05985e-08	1.73111e-07	3.25266e-07	6.02274e-07	1.10034e-06
	8.40355e-15	1.66138e-14	1.52415e-14	9.76905e-15	5.05852e-15	2.28117e-15	9.41869e-16	3.70483e-16	1.43509e-16	5.61231e-17	2.24575e-17	9.20074e-18	3.8234e-18	1.5876e-18	6.45629e-19	2.46947e-19	7.78478e-20	1.32007e-20	4.02191e-20	3.41244e-19	1.84702e-18	8.69217e-18	3.83274e-17	1.61185e-16	6.49316e-16	2.50861e-15	9.29908e-15	3.30777e-14	1.12901e-13	3.69719e-13	1.16138e-12	3.49899e-12	1.01099e-11	2.8016e-11	7.44774e-11	1.90013e-10	4.65549e-10	1.09639e-09	2.48485e-09	5.42773e-09	1.14476e-08	2.33628e-08	4.62525e-08	8.90743e-08	1.67367e-07	3.07748e-07	5.5535e-07	9.85928e-07	1.72512e-06
	1.29298e-15	2.90716e-15	2.97473e-15	2.07926e-15	1.15162e-15	5.46317e-16	2.33595e-16	9.36296e-17	3.63514e-17	1.40403e-17	5.49727e-18	2.20313e-18	9.05544e-19	3.80833e-19	1.63085e-19	7.12655e-20	3.85459e-20	6.34287e-20	2.61573e-19	1.2173e-18	5.61614e-18	2.53106e-17	1.10348e-16	4.62332e-16	1.85541e-15	7.12312e-15	2.61521e-14	9.18259e-14	3.08398e-13	9.90884e-13	3.04636e-12	8.9638e-12	2.52518e-11	6.81349e-11	1.76184e-10	4.36916e-10	1.04005e-09	2.37904e-09	5.23614e-09	1.11056e-08	2.27389e-08	4.50369e-08	8.64832e-08	1.61417e-07	2.93624e-07	5.21989e-07	9.09368e-07	1.55635e-06	2.62225e-06
	2.01323e-16	4.92644e-16	5.48116e-16	4.12502e-16	2.43191e-16	1.21421e-16	5.40248e-17	2.2268e-17	8.78476e-18	3.41357e-18	1.34052e-18	5.45457e-19	2.37316e-19	1.16739e-19	7.33947e-20	7.36952e-20	1.31563e-19	3.45808e-19	1.12289e-18	4.20141e-18	1.72171e-17	7.32605e-17	3.10655e-16	1.2816e-15	5.08325e-15	1.92834e-14	6.98239e-14	2.41193e-13	7.9487e-13	2.50009e-12	7.50862e-12	2.15462e-11	5.91129e-11	1.5518e-10	3.90135e-10	9.4027e-10	2.1749e-09	4.83419e-09	1.034e-08	2.13164e-08	4.24295e-08	8.17006e-08	1.52515e-07	2.76649e-07	4.88819e-07	8.43471e-07	1.42495e-06	2.36257e-06	3.85268e-06
	3.12621e-17	8.11273e-17	9.63871e-17	7.72879e-17	4.82748e-17	2.53634e-17	1.17908e-17	5.04292e-18	2.05479e-18	8.2729e-19	3.44838e-19	1.60085e-19	9.37382e-20	8.22591e-20	1.17725e-19	2.41569e-19	5.94239e-19	1.60589e-18	4.71904e-18	1.5356e-17	5.54864e-17	2.1605e-16	8.6699e-16	3.45649e-15	1.33867e-14	4.97829e-14	1.76821e-13	5.98566e-13	1.93013e-12	5.93018e-12	1.73714e-11	4.85576e-11	1.29647e-10	3.30997e-10	8.08991e-10	1.89525e-09	4.26155e-09	9.21016e-09	1.91615e-08	3.84381e-08	7.44787e-08	1.39657e-07	2.53941e-07	4.4873e-07	7.72338e-07	1.29784e-06	2.13427e-06	3.44262e-06	5.45831e-06
	4.80525e-18	1.30227e-17	1.63203e-17	1.3836e-17	9.12621e-18	5.05198e-18	2.47121e-18	1.11565e-18	4.87519e-19	2.20813e-19	1.16254e-19	8.45756e-20	9.82358e-20	1.74317e-19	3.96013e-19	1.00253e-18	2.64953e-18	7.17379e-18	2.00668e-17	5.94103e-17	1.90578e-16	6.63529e-16	2.44438e-15	9.18522e-15	3.41379e-14	1.23042e-13	4.25489e-13	1.40451e-12	4.41658e-12	1.32253e-11	3.77296e-11	1.0264e-10	2.66568e-10	6.61792e-10	1.57273e-09	3.58292e-09	7.83647e-09	1.64811e-08	3.33838e-08	6.52393e-08	1.23219e-07	2.25349e-07	3.99849e-07	6.89751e-07	1.15925e-06	1.90238e-06	3.05504e-06	4.81133e-06	7.44601e-06
	7.29805e-19	2.04732e-18	2.68627e-18	2.39847e-18	1.67272e-18	9.84772e-19	5.19576e-19	2.62169e-19	1.39136e-19	9.02015e-20	8.51489e-20	1.24755e-19	2.53118e-19	6.09543e-19	1.58179e-18	4.22431e-18	1.13824e-17	3.0769e-17	8.38781e-17	2.34217e-16	6.84987e-16	2.13483e-15	7.08053e-15	2.44542e-14	8.5366e-14	2.93614e-13	9.78285e-13	3.12745e-12	9.54798e-12	2.77868e-11	7.70675e-11	2.03841e-10	5.14733e-10	1.24261e-09	2.87214e-09	6.36613e-09	1.35536e-08	2.77631e-08	5.48094e-08	1.04467e-07	1.92584e-07	3.44025e-07	5.96653e-07	1.00665e-06	1.65557e-06	2.65963e-06	4.18217e-06	6.45008e-06	9.77556e-06
	1.10178e-19	3.18844e-19	4.37683e-19	4.14032e-19	3.11189e-19	2.03877e-19	1.27922e-19	8.72625e-20	7.61006e-20	9.57352e-20	1.69674e-19	3.74345e-19	9.23154e-19	2.39958e-18	6.39436e-18	1.72207e-17	4.64658e-17	1.25019e-16	3.35486e-16	9.04231e-16	2.48317e-15	7.07262e-15	2.11435e-14	6.61328e-14	2.12532e-13	6.85171e-13	2.17012e-12	6.6566e-12	1.96094e-11	5.52446e-11	1.48604e-10	3.81627e-10	9.36365e-10	2.19776e-09	4.94179e-09	1.06626e-08	2.21129e-08	4.41559e-08	8.50468e-08	1.58281e-07	2.85166e-07	4.98273e-07	8.45981e-07	1.39835e-06	2.25466e-06	3.55312e-06	5.48334e-06	8.30255e-06	1.23563e-05
	1.70515e-20	5.12761e-20	7.50915e-20	7.86213e-20	6.96258e-20	5.99435e-20	5.82284e-20	7.25805e-20	1.20274e-19	2.47585e-19	5.76753e-19	1.42832e-18	3.65001e-18	9.50995e-18	2.51208e-17	6.69439e-17	1.78926e-16	4.76869e-16	1.26267e-15	3.32392e-15	8.7575e-15	2.3377e-14	6.41e-14	1.81983e-13	5.32868e-13	1.58568e-12	4.70521e-12	1.36907e-11	3.85993e-11	1.04692e-10	2.72158e-10	6.77145e-10	1.61245e-09	3.67773e-09	8.04467e-09	1.69018e-08	3.41643e-08	6.65554e-08	1.25181e-07	2.27731e-07	4.01448e-07	6.87008e-07	1.14348e-06	1.85457e-06	2.93645e-06	4.54756e-06	6.90092e-06	1.02797e-05	1.50568e-05
	3.10179e-21	1.01246e-20	1.72982e-20	2.34504e-20	3.09283e-20	4.5613e-20	8.03088e-20	1.66249e-19	3.82333e-19	9.27094e-19	2.29843e-18	5.75197e-18	1.4497e-17	3.68767e-17	9.48936e-17	2.46931e-16	6.47207e-16	1.6976e-15	4.4272e-15	1.14346e-14	2.92695e-14	7.47036e-14	1.92061e-13	5.02642e-13	1.34598e-12	3.67357e-12	1.00999e-11	2.75623e-11	7.36742e-11	1.91029e-10	4.77569e-10	1.14745e-09	2.64639e-09	5.85883e-09	1.24608e-08	2.54916e-08	5.02371e-08	9.5531e-08	1.75595e-07	3.12538e-07	5.39634e-07	9.05506e-07	1.47935e-06	2.35735e-06	3.67058e-06	5.59467e-06	8.36168e-06	1.22748e-05	1.77264e-05
	1.067e-21	4.21487e-21	9.9368e-21	2.08099e-20	4.45149e-20	1.0148e-19	2.44645e-19	6.08513e-19	1.52766e-18	3.81951e-18	9.45941e-18	2.32171e-17	5.67348e-17	1.39007e-16	3.43909e-16	8.62788e-16	2.19313e-15	5.61563e-15	1.43635e-14	3.64191e-14	9.11579e-14	2.25401e-13	5.53592e-13	1.36195e-12	3.38303e-12	8.51231e-12	2.16208e-11	5.4933e-11	1.38051e-10	3.39642e-10	8.11738e-10	1.87527e-09	4.17638e-09	8.95718e-09	1.85015e-08	3.68337e-08	7.07632e-08	1.3138e-07	2.36111e-07	4.11436e-07	6.96376e-07	1.14684e-06	1.84095e-06	2.88546e-06	4.42354e-06	6.64403e-06	9.79273e-06	1.4186e-05	2.02273e-05
	1.29207e-21	6.19175e-21	1.90034e-20	5.209e-20	1.39003e-19	3.6853e-19	9.69638e-19	2.51616e-18	6.4049e-18	1.5945e-17	3.88084e-17	9.25796e-17	2.17708e-16	5.09147e-16	1.19702e-15	2.85664e-15	6.9517e-15	1.72013e-14	4.28895e-14	1.06585e-13	2.61689e-13	6.3209e-13	1.5033e-12	3.53792e-12	8.29689e-12	1.95044e-11	4.60592e-11	1.08945e-10	2.56351e-10	5.95046e-10	1.352e-09	2.98896e-09	6.4043e-09	1.32708e-08	2.6573e-08	5.14237e-08	9.62481e-08	1.74433e-07	3.06535e-07	5.23134e-07	8.6842e-07	1.40458e-06	2.21708e-06	3.42093e-06	5.16814e-06	7.6565e-06	1.114e-05	1.59415e-05	2.2467e-05
	3.77122e-21	1.94373e-20	6.51931e-20	1.93654e-19	5.48491e-19	1.50961e-18	4.04935e-18	1.05699e-17	2.67903e-17	6.58297e-17	1.56776e-16	3.62491e-16	8.17574e-16	1.81446e-15	4.01397e-15	8.98703e-15	2.06197e-14	4.86617e-14	1.17291e-13	2.84793e-13	6.86921e-13	1.63013e-12	3.79142e-12	8.65351e-12	1.94726e-11	4.34544e-11	9.66063e-11	2.1427e-10	4.73083e-10	1.03459e-09	2.22756e-09	4.69517e-09	9.64535e-09	1.92552e-08	3.72942e-08	7.00423e-08	1.27585e-07	2.25571e-07	3.87511e-07	6.4769e-07	1.05476e-06	1.67604e-06	2.60269e-06	3.95565e-06	5.89266e-06	8.61645e-06	1.23843e-05	1.75192e-05	2.44234e-05
	1.41852e-20	7.4772e-20	2.57453e-19	7.82631e-19	2.25365e-18	6.26073e-18	1.68367e-17	4.37917e-17	1.09945e-16	2.65938e-16	6.19004e-16	1.38678e-15	2.99857e-15	6.30051e-15	1.30285e-14	2.702e-14	5.74283e-14	1.27013e-13	2.92346e-13	6.90033e-13	1.63653e-12	3.83494e-12	8.79449e-12	1.96822e-11	4.30754e-11	9.2617e-11	1.96632e-10	4.13728e-10	8.63699e-10	1.78621e-09	3.64704e-09	7.32097e-09	1.43918e-08	2.76209e-08	5.16476e-08	9.39905e-08	1.66425e-07	2.86807e-07	4.81411e-07	7.87836e-07	1.25853e-06	1.96495e-06	3.00248e-06	4.49602e-06	6.60654e-06	9.5385e-06	1.35486e-05	1.89557e-05	2.61532e-05
	5.57169e-20	2.96794e-19	1.03358e-18	3.17104e-18	9.1821e-18	2.55431e-17	6.84903e-17	1.76839e-16	4.38703e-16	1.0432e-15	2.37278e-15	5.15562e-15	1.07059e-14	2.1326e-14	4.11455e-14	7.83353e-14	1.51426e-13	3.06583e-13	6.61055e-13	1.50336e-12	3.50742e-12	8.16412e-12	1.86192e-11	4.12772e-11	8.88839e-11	1.86513e-10	3.83239e-10	7.74669e-10	1.54532e-09	3.04548e-09	5.92463e-09	1.13527e-08	2.13699e-08	3.9417e-08	7.11024e-08	1.25272e-07	2.15443e-07	3.61665e-07	5.92856e-07	9.49658e-07	1.48784e-06	2.28231e-06	3.43164e-06	5.06339e-06	7.34001e-06	1.04657e-05	1.46942e-05	2.0338e-05	2.77792e-05
	2.17712e-19	1.16757e-18	4.09217e-18	1.26067e-17	3.65388e-17	1.01385e-16	2.70165e-16	6.90646e-16	1.68978e-15	3.94613e-15	8.77172e-15	1.85136e-14	3.70388e-14	7.02585e-14	1.26946e-13	2.21433e-13	3.83607e-13	6.90584e-13	1.35199e-12	2.9115e-12	6.67685e-12	1.55688e-11	3.57108e-11	7.93245e-11	1.69968e-10	3.52071e-10	7.08384e-10	1.39177e-09	2.68198e-09	5.08405e-09	9.49227e-09	1.7452e-08	3.15605e-08	5.60543e-08	9.76379e-08	1.66609e-07	2.78333e-07	4.55118e-07	7.28529e-07	1.14217e-06	1.75494e-06	2.64481e-06	3.91313e-06	5.6894e-06	8.13679e-06	1.14583e-05	1.5904e-05	2.17792e-05	2.9455e-05
	8.34379e-19	4.49441e-18	1.58031e-17	4.87166e-17	1.40854e-16	3.88604e-16	1.02624e-15	2.59135e-15	6.24185e-15	1.43013e-14	3.10728e-14	6.38137e-14	1.2347e-13	2.24453e-13	3.83038e-13	6.16515e-13	9.53309e-13	1.48283e-12	2.50924e-12	4.93141e-12	1.10577e-11	2.61884e-11	6.14855e-11	1.38973e-10	3.00111e-10	6.20503e-10	1.23528e-09	2.38287e-09	4.4794e-09	8.24206e-09	1.48868e-08	2.64333e-08	4.61565e-08	7.92303e-08	1.33613e-07	2.21218e-07	3.59425e-07	5.72954e-07	8.96142e-07	1.37564e-06	2.07352e-06	3.07082e-06	4.47153e-06	6.40702e-06	9.04105e-06	1.25754e-05	1.72566e-05	2.33837e-05	3.1318e-05
	3.11248e-18	1.68029e-17	5.90997e-17	1.8173e-16	5.22516e-16	1.42917e-15	3.73056e-15	9.28427e-15	2.19799e-14	4.93645e-14	1.04849e-13	2.09857e-13	3.94179e-13	6.91486e-13	1.12699e-12	1.6993e-12	2.37523e-12	3.15411e-12	4.326e-12	7.15261e-12	1.53403e-11	3.78545e-11	9.38675e-11	2.21023e-10	4.88917e-10	1.021e-09	2.03038e-09	3.87844e-09	7.17011e-09	1.29054e-08	2.27135e-08	3.92023e-08	6.64616e-08	1.10762e-07	1.81491e-07	2.92371e-07	4.62992e-07	7.20684e-07	1.10275e-06	1.65906e-06	2.455e-06	3.57479e-06	5.12516e-06	7.23943e-06	1.00821e-05	1.38539e-05	1.87985e-05	2.52096e-05	3.34409e-05
	1.12294e-17	6.06245e-17	2.1268e-16	6.50328e-16	1.85388e-15	5.01328e-15	1.29037e-14	3.15875e-14	7.33918e-14	1.61442e-13	3.35242e-13	6.54868e-13	1.1981e-12	2.04112e-12	3.21294e-12	4.62456e-12	6.00835e-12	6.97787e-12	7.44324e-12	8.79302e-12	1.6465e-11	4.47593e-11	1.25019e-10	3.1872e-10	7.37798e-10	1.57603e-09	3.15777e-09	6.0142e-09	1.1002e-08	1.94853e-08	3.3608e-08	5.66883e-08	9.37722e-08	1.52384e-07	2.43515e-07	3.82873e-07	5.92437e-07	9.02318e-07	1.35293e-06	1.99746e-06	2.90468e-06	4.16199e-06	5.87877e-06	8.19014e-06	1.12611e-05	1.52916e-05	2.05221e-05	2.72417e-05	3.57978e-05
	3.89536e-17	2.09834e-16	7.32103e-16	2.21938e-15	6.25499e-15	1.66811e-14	4.22467e-14	1.01552e-13	2.3129e-13	4.9802e-13	1.01123e-12	1.9302e-12	3.44901e-12	5.73605e-12	8.80393e-12	1.23105e-11	1.53629e-11	1.65369e-11	1.45459e-11	1.02659e-11	1.11117e-11	3.90014e-11	1.43371e-10	4.21055e-10	1.04564e-09	2.31055e-09	4.69287e-09	8.94905e-09	1.62585e-08	2.8437e-08	4.82462e-08	7.98318e-08	1.29324e-07	2.05635e-07	3.21486e-07	4.9469e-07	7.49706e-07	1.11946e-06	1.64746e-06	2.39012e-06	3.41932e-06	4.82523e-06	6.71937e-06	9.23791e-06	1.25455e-05	1.68401e-05	2.23586e-05	2.93844e-05	3.82584e-05
	1.29202e-16	6.92849e-16	2.39718e-15	7.18369e-15	1.99636e-14	5.23875e-14	1.30315e-13	3.07192e-13	6.85241e-13	1.44381e-12	2.86743e-12	5.35368e-12	9.36341e-12	1.52615e-11	2.30011e-11	3.16604e-11	3.89825e-11	4.13253e-11	3.47875e-11	1.86798e-11	2.83082e-12	2.03805e-11	1.47734e-10	5.33499e-10	1.43897e-09	3.29458e-09	6.77983e-09	1.29389e-08	2.33489e-08	4.03627e-08	6.74543e-08	1.09695e-07	1.74391e-07	2.71924e-07	4.16798e-07	6.28934e-07	9.35204e-07	1.3712e-06	1.98319e-06	2.83034e-06	3.98698e-06	5.54511e-06	7.6171e-06	1.03387e-05	1.38724e-05	1.84121e-05	2.41889e-05	3.14786e-05	4.06139e-05
	4.07692e-16	2.17136e-15	7.42868e-15	2.19446e-14	5.99879e-14	1.546e-13	3.77194e-13	8.71163e-13	1.90237e-12	3.92216e-12	7.62214e-12	1.39337e-11	2.38931e-11	3.82729e-11	5.69065e-11	7.77517e-11	9.60088e-11	1.04042e-10	9.34046e-11	6.07852e-11	1.99667e-11	2.17598e-11	1.83461e-10	7.29141e-10	2.04273e-09	4.73816e-09	9.75457e-09	1.849e-08	3.29916e-08	5.62249e-08	9.24486e-08	1.47722e-07	2.30572e-07	3.5285e-07	5.3079e-07	7.86278e-07	1.14834e-06	1.65479e-06	2.35408e-06	3.30719e-06	4.58972e-06	6.29398e-06	8.53131e-06	1.14347e-05	1.5162e-05	1.99002e-05	2.58713e-05	3.33411e-05	4.26311e-05
	1.21865e-15	6.43086e-15	2.1693e-14	6.29967e-14	1.69017e-13	4.27099e-13	1.021e-12	2.30916e-12	4.93604e-12	9.96084e-12	1.89533e-11	3.39565e-11	5.71672e-11	9.01708e-11	1.32644e-10	1.80682e-10	2.25384e-10	2.52985e-10	2.48637e-10	2.06488e-10	1.48738e-10	1.5566e-10	4.07356e-10	1.2372e-09	3.19762e-09	7.142e-09	1.43316e-08	2.65828e-08	4.64746e-08	7.7639e-08	1.25159e-07	1.96098e-07	3.00181e-07	4.50646e-07	6.65287e-07	9.67662e-07	1.38848e-06	1.96714e-06	2.75327e-06	3.80851e-06	5.20809e-06	7.04267e-06	9.42025e-06	1.24684e-05	1.63373e-05	2.12039e-05	2.72785e-05	3.48134e-05	4.41172e-05
	3.43953e-15	1.79394e-14	5.94902e-14	1.69369e-13	4.45037e-13	1.10113e-12	2.57729e-12	5.70711e-12	1.19449e-11	2.36073e-11	4.40181e-11	7.73671e-11	1.2803e-10	1.99122e-10	2.90251e-10	3.94869e-10	4.98386e-10	5.79167e-10	6.15523e-10	6.02304e-10	5.80206e-10	6.79206e-10	1.17517e-09	2.5571e-09	5.60346e-09	1.14709e-08	2.18058e-08	3.88981e-08	6.58995e-08	1.0713e-07	1.68493e-07	2.58017e-07	3.86534e-07	5.68508e-07	8.23017e-07	1.17487e-06	1.65586e-06	2.30606e-06	3.17523e-06	4.32412e-06	5.82589e-06	7.76743e-06	1.0251e-05	1.33962e-05	1.73429e-05	2.22557e-05	2.83307e-05	3.58059e-05	4.49765e-05
	9.14943e-15	4.70432e-14	1.52878e-13	4.2545e-13	1.09243e-12	2.64296e-12	6.05358e-12	1.3126e-11	2.69147e-11	5.21397e-11	9.53665e-11	1.64621e-10	2.68068e-10	4.11513e-10	5.94869e-10	8.08482e-10	1.03124e-09	1.23368e-09	1.39034e-09	1.50589e-09	1.65816e-09	2.05814e-09	3.12312e-09	5.55649e-09	1.04297e-08	1.92694e-08	3.41636e-08	5.79116e-08	9.4247e-08	1.48156e-07	2.26308e-07	3.37601e-07	4.93826e-07	7.10447e-07	1.00748e-06	1.41051e-06	1.95168e-06	2.67087e-06	3.61672e-06	4.84771e-06	6.43318e-06	8.45442e-06	1.1006e-05	1.41976e-05	1.81572e-05	2.3036e-05	2.90157e-05	3.63211e-05	4.52368e-05
	2.29378e-14	1.15941e-13	3.67931e-13	9.9749e-13	2.49631e-12	5.89625e-12	1.32083e-11	2.80499e-11	5.63905e-11	1.07194e-10	1.9256e-10	3.26848e-10	5.24308e-10	7.951e-10	1.14031e-09	1.54756e-09	1.9903e-09	2.43495e-09	2.8614e-09	3.30175e-09	3.90012e-09	4.99133e-09	7.19061e-09	1.14827e-08	1.93018e-08	3.2606e-08	5.39645e-08	8.66938e-08	1.35077e-07	2.04696e-07	3.02875e-07	4.39238e-07	6.26342e-07	8.80384e-07	1.22197e-06	1.67692e-06	2.27712e-06	3.06134e-06	4.07605e-06	5.37621e-06	7.02602e-06	9.0998e-06	1.16833e-05	1.48754e-05	1.87923e-05	2.35722e-05	2.93852e-05	3.64465e-05	4.50365e-05
	5.43124e-14	2.69067e-13	8.30449e-13	2.18418e-12	5.30941e-12	1.22168e-11	2.67411e-11	5.56263e-11	1.09731e-10	2.04931e-10	3.62059e-10	6.05121e-10	9.57349e-10	1.43536e-09	2.04284e-09	2.76654e-09	3.57868e-09	4.45094e-09	5.38582e-09	6.47047e-09	7.95449e-09	1.03474e-08	1.45229e-08	2.18123e-08	3.40744e-08	5.37437e-08	8.38858e-08	1.28306e-07	1.91761e-07	2.80305e-07	4.01761e-07	5.66285e-07	7.86977e-07	1.0805e-06	1.46772e-06	1.97425e-06	2.63113e-06	3.47532e-06	4.55033e-06	5.90671e-06	7.6027e-06	9.70504e-06	1.22904e-05	1.54476e-05	1.92819e-05	2.3922e-05	2.95304e-05	3.63196e-05	4.45745e-05
	1.21997e-13	5.90531e-13	1.76452e-12	4.47898e-12	1.05263e-11	2.35168e-11	5.02125e-11	1.0228e-10	1.98112e-10	3.6397e-10	6.33407e-10	1.044e-09	1.63115e-09	2.42015e-09	3.41916e-09	4.6176e-09	5.99469e-09	7.54348e-09	9.31548e-09	1.14896e-08	1.44666e-08	1.89815e-08	2.62193e-08	3.79076e-08	5.63688e-08	8.45333e-08	1.25948e-07	1.84845e-07	2.66341e-07	3.76799e-07	5.24336e-07	7.1942e-07	9.75456e-07	1.30933e-06	1.74184e-06	2.29811e-06	3.00787e-06	3.90583e-06	5.03201e-06	6.43212e-06	8.15817e-06	1.02694e-05	1.28342e-05	1.59326e-05	1.96621e-05	2.41457e-05	2.95445e-05	3.60764e-05	4.40416e-05
	2.61596e-13	1.23374e-12	3.55189e-12	8.64743e-12	1.95238e-11	4.21353e-11	8.74835e-11	1.74283e-10	3.3156e-10	5.99949e-10	1.03016e-09	1.67745e-09	2.59242e-09	3.8108e-09	5.3471e-09	7.19824e-09	9.3623e-09	1.18763e-08	1.48748e-08	1.86715e-08	2.38636e-08	3.14528e-08	4.29658e-08	6.05445e-08	8.69795e-08	1.25682e-07	1.8064e-07	2.56429e-07	3.58391e-07	4.93012e-07	6.68477e-07	8.95314e-07	1.18699e-06	1.56037e-06	2.03597e-06	2.63816e-06	3.39515e-06	4.33914e-06	5.50645e-06	6.9379e-06	8.67946e-06	1.07835e-05	1.33113e-05	1.63366e-05	1.99523e-05	2.42805e-05	2.94874e-05	3.58046e-05	4.35579e-05
	5.39169e-13	2.47268e-12	6.83054e-12	1.58448e-11	3.40937e-11	7.05499e-11	1.41675e-10	2.75267e-10	5.1402e-10	9.16906e-10	1.55617e-09	2.50865e-09	3.84263e-09	5.60527e-09	7.81847e-09	1.04914e-08	1.36545e-08	1.74149e-08	2.2029e-08	2.79898e-08	3.61306e-08	4.77413e-08	6.46881e-08	8.95021e-08	1.25401e-07	1.76231e-07	2.46358e-07	3.40624e-07	4.6447e-07	6.24322e-07	8.28202e-07	1.08644e-06	1.4123e-06	1.82237e-06	2.33674e-06	2.97883e-06	3.77523e-06	4.75556e-06	5.9525e-06	7.40212e-06	9.14484e-06	1.12271e-05	1.37046e-05	1.66468e-05	2.01457e-05	2.43268e-05	2.93673e-05	3.55194e-05	4.31426e-05
	1.07389e-12	4.78728e-12	1.26606e-11	2.78292e-11	5.65742e-11	1.11149e-10	2.14086e-10	4.03529e-10	7.38042e-10	1.29817e-09	2.18162e-09	3.49056e-09	5.31338e-09	7.7091e-09	1.07066e-08	1.43298e-08	1.86527e-08	2.38771e-08	3.04194e-08	3.89954e-08	5.07057e-08	6.71311e-08	9.04396e-08	1.23479e-07	1.6981e-07	2.33628e-07	3.1962e-07	4.32831e-07	5.7872e-07	7.63514e-07	9.94861e-07	1.28262e-06	1.63957e-06	2.0818e-06	2.62869e-06	3.30265e-06	4.1286e-06	5.13363e-06	6.3469e-06	7.80007e-06	9.52853e-06	1.15737e-05	1.39869e-05	1.68358e-05	2.02135e-05	2.4253e-05	2.91464e-05	3.51717e-05	4.27274e-05
	2.07042e-12	8.98519e-12	2.27659e-11	4.73048e-11	9.02108e-11	1.66436e-10	3.0396e-10	5.50952e-10	9.82365e-10	1.70222e-09	2.83725e-09	4.51957e-09	6.86191e-09	9.93701e-09	1.37793e-08	1.84253e-08	2.39956e-08	3.08028e-08	3.94554e-08	5.09332e-08	6.6635e-08	8.84264e-08	1.18718e-07	1.60565e-07	2.17736e-07	2.94671e-07	3.96309e-07	5.27878e-07	6.94839e-07	9.03155e-07	1.15994e-06	1.47433e-06	1.85829e-06	2.32708e-06	2.89917e-06	3.59576e-06	4.44008e-06	5.45675e-06	6.67162e-06	8.11225e-06	9.80948e-06	1.18004e-05	1.41332e-05	1.68747e-05	2.01216e-05	2.40165e-05	2.87692e-05	3.46864e-05	4.22081e-05
	3.85211e-12	1.63221e-11	3.97656e-11	7.82688e-11	1.39645e-10	2.39789e-10	4.09813e-10	7.05424e-10	1.21616e-09	2.06984e-09	3.42604e-09	5.4547e-09	8.30275e-09	1.20643e-08	1.67798e-08	2.24902e-08	2.93518e-08	3.77865e-08	4.86151e-08	6.31227e-08	8.30506e-08	1.10561e-07	1.48254e-07	1.99266e-07	2.67407e-07	3.57202e-07	4.73766e-07	6.22519e-07	8.08981e-07	1.03888e-06	1.3187e-06	1.65666e-06	2.06355e-06	2.55342e-06	3.14348e-06	3.8535e-06	4.70491e-06	5.71991e-06	6.9212e-06	8.33252e-06	9.98058e-06	1.18987e-05	1.41328e-05	1.675e-05	1.98518e-05	2.35919e-05	2.81999e-05	3.40124e-05	4.15126e-05
	6.86897e-12	2.85092e-11	6.71297e-11	1.25877e-10	2.10835e-10	3.35996e-10	5.31791e-10	8.56926e-10	1.41141e-09	2.34561e-09	3.85714e-09	6.16761e-09	9.47923e-09	1.3928e-08	1.95692e-08	2.64363e-08	3.46918e-08	4.48386e-08	5.79083e-08	7.55352e-08	9.98785e-08	1.33461e-07	1.79064e-07	2.39792e-07	3.19292e-07	4.21968e-07	5.52967e-07	7.17901e-07	9.22458e-07	1.17225e-06	1.4732e-06	1.83238e-06	2.25914e-06	2.76584e-06	3.36795e-06	4.08349e-06	4.93186e-06	5.93286e-06	7.10618e-06	8.47205e-06	1.00535e-05	1.18807e-05	1.39979e-05	1.64739e-05	1.94163e-05	2.29914e-05	2.74502e-05	3.31616e-05	4.06527e-05
	1.16418e-11	4.74392e-11	1.08432e-10	1.94991e-10	3.08991e-10	4.59476e-10	6.72291e-10	1.00403e-09	1.55966e-09	2.50957e-09	4.09598e-09	6.61397e-09	1.03583e-08	1.55496e-08	2.2285e-08	3.05825e-08	4.05626e-08	5.27444e-08	6.83359e-08	8.93578e-08	1.18504e-07	1.588e-07	2.13289e-07	2.84978e-07	3.7713e-07	4.93718e-07	6.39675e-07	8.2072e-07	1.04282e-06	1.31168e-06	1.6328e-06	2.01213e-06	2.45723e-06	2.9783e-06	3.58854e-06	4.30368e-06	5.14083e-06	6.1173e-06	7.24993e-06	8.55584e-06	1.0055e-05	1.17753e-05	1.37606e-05	1.60828e-05	1.88577e-05	2.22668e-05	2.65854e-05	3.22174e-05	3.97378e-05
	1.86238e-11	7.45408e-11	1.65637e-10	2.86775e-10	4.3323e-10	6.07786e-10	8.30852e-10	1.15469e-09	1.6846e-09	2.60706e-09	4.21464e-09	6.90316e-09	1.11149e-08	1.7227e-08	2.54384e-08	3.57615e-08	4.82156e-08	6.32296e-08	8.20996e-08	1.07242e-07	1.42027e-07	1.90218e-07	2.55312e-07	3.40238e-07	4.47649e-07	5.80673e-07	7.43607e-07	9.4203e-07	1.18222e-06	1.47024e-06	1.81146e-06	2.21082e-06	2.67393e-06	3.20838e-06	3.82448e-06	4.53507e-06	5.35455e-06	6.29758e-06	7.37841e-06	8.61161e-06	1.0015e-05	1.16157e-05	1.34591e-05	1.56224e-05	1.82329e-05	2.14914e-05	2.5702e-05	3.13092e-05	3.89412e-05
	2.80468e-11	1.10027e-10	2.36985e-10	3.94169e-10	5.68739e-10	7.60516e-10	9.91703e-10	1.31675e-09	1.84163e-09	2.76317e-09	4.42308e-09	7.34131e-09	1.21726e-08	1.95533e-08	2.98898e-08	4.32385e-08	5.94666e-08	7.87669e-08	1.0236e-07	1.32996e-07	1.74847e-07	2.32701e-07	3.1083e-07	4.12217e-07	5.38712e-07	6.92094e-07	8.75395e-07	1.09358e-06	1.3531e-06	1.66064e-06	2.02183e-06	2.44093e-06	2.92166e-06	3.46863e-06	4.08863e-06	4.79096e-06	5.58677e-06	6.48792e-06	7.50636e-06	8.65491e-06	9.95072e-06	1.14219e-05	1.31181e-05	1.51256e-05	1.75875e-05	2.07291e-05	2.48903e-05	3.05633e-05	3.84376e-05
	3.99509e-11	1.52889e-10	3.16488e-10	4.99862e-10	6.81747e-10	8.69958e-10	1.11003e-09	1.48196e-09	2.10431e-09	3.17685e-09	5.07295e-09	8.43785e-09	1.41934e-08	2.33576e-08	3.67011e-08	5.44401e-08	7.62795e-08	1.0201e-07	1.32525e-07	1.70717e-07	2.21584e-07	2.91222e-07	3.85081e-07	5.06476e-07	6.56357e-07	8.34623e-07	1.04224e-06	1.28281e-06	1.56263e-06	1.88909e-06	2.26861e-06	2.70531e-06	3.20127e-06	3.75801e-06	4.37827e-06	5.06712e-06	5.83191e-06	6.68153e-06	7.62594e-06	8.67728e-06	9.85371e-06	1.1187e-05	1.27343e-05	1.45955e-05	1.69348e-05	2.00089e-05	2.42004e-05	3.0058e-05	3.83415e-05
	5.46757e-11	2.02861e-10	3.98152e-10	5.82829e-10	7.27123e-10	8.67039e-10	1.11289e-09	1.61964e-09	2.55122e-09	4.10484e-09	6.6425e-09	1.08893e-08	1.80448e-08	2.96201e-08	4.69507e-08	7.06158e-08	1.00233e-07	1.3505e-07	1.75297e-07	2.23644e-07	2.85745e-07	3.6916e-07	4.80944e-07	6.25164e-07	8.01963e-07	1.00892e-06	1.24406e-06	1.50868e-06	1.80824e-06	2.15081e-06	2.54406e-06	2.99268e-06	3.49768e-06	4.05762e-06	4.67093e-06	5.33786e-06	6.06143e-06	6.84736e-06	7.70406e-06	8.64416e-06	9.68883e-06	1.08764e-05	1.22755e-05	1.40042e-05	1.62537e-05	1.93186e-05	2.3632e-05	2.98069e-05	3.8681e-05
Fig 5g
x,y (nm)	-500	-495	-490	-485	-480	-475	-470	-465	-460	-455	-450	-445	-440	-435	-430	-425	-420	-415	-410	-405	-400	-395	-390	-385	-380	-375	-370	-365	-360	-355	-350	-345	-340	-335	-330	-325	-320	-315	-310	-305	-300	-295	-290	-285	-280	-275	-270	-265	-260
|psi|^2 (arb. units)	1.29748e-10	5.63219e-10	1.41102e-09	2.81202e-09	4.87893e-09	7.6208e-09	1.0856e-08	1.41535e-08	1.68548e-08	1.82238e-08	1.77213e-08	1.53319e-08	1.179e-08	8.53901e-09	7.33673e-09	9.59409e-09	1.57198e-08	2.48162e-08	3.49483e-08	4.39131e-08	5.01471e-08	5.33198e-08	5.4379e-08	5.51978e-08	5.82416e-08	6.65833e-08	8.41901e-08	1.16018e-07	1.67461e-07	2.43231e-07	3.46406e-07	4.78785e-07	6.43265e-07	8.48184e-07	1.11262e-06	1.47128e-06	1.97797e-06	2.70716e-06	3.75452e-06	5.23767e-06	7.29923e-06	1.01139e-05	1.39011e-05	1.89434e-05	2.56093e-05	3.43783e-05	4.58635e-05	6.08272e-05	8.01831e-05
	7.9145e-11	3.44753e-10	8.67449e-10	1.73657e-09	3.02578e-09	4.74305e-09	6.77336e-09	8.83885e-09	1.05122e-08	1.13156e-08	1.09078e-08	9.31091e-09	7.07477e-09	5.25924e-09	5.16574e-09	7.86529e-09	1.37052e-08	2.20431e-08	3.13907e-08	3.9957e-08	4.63656e-08	5.02224e-08	5.2309e-08	5.44101e-08	5.89837e-08	6.8893e-08	8.72422e-08	1.17167e-07	1.61446e-07	2.22071e-07	3.00222e-07	3.97224e-07	5.16771e-07	6.68152e-07	8.69803e-07	1.15234e-06	1.56059e-06	2.15464e-06	3.01075e-06	4.22329e-06	5.90938e-06	8.21746e-06	1.13408e-05	1.55362e-05	2.11458e-05	2.8621e-05	3.85435e-05	5.16403e-05	6.87876e-05
	4.41304e-11	1.93169e-10	4.89014e-10	9.85235e-10	1.72696e-09	2.7207e-09	3.89891e-09	5.09429e-09	6.04694e-09	6.46603e-09	6.1502e-09	5.13749e-09	3.81915e-09	2.93631e-09	3.40677e-09	6.00497e-09	1.10116e-08	1.80055e-08	2.59394e-08	3.35176e-08	3.97395e-08	4.43767e-08	4.81831e-08	5.27812e-08	6.03217e-08	7.30838e-08	9.31331e-08	1.22073e-07	1.60908e-07	2.10116e-07	2.70167e-07	3.4266e-07	4.32136e-07	5.48288e-07	7.08149e-07	9.37844e-07	1.27378e-06	1.76358e-06	2.46742e-06	3.46101e-06	4.84117e-06	6.73519e-06	9.31459e-06	1.28129e-05	1.75467e-05	2.39373e-05	3.25313e-05	4.4015e-05	5.92203e-05
	2.2586e-11	9.94521e-11	2.53658e-10	5.15074e-10	9.09465e-10	1.44148e-09	2.07405e-09	2.71276e-09	3.20922e-09	3.39739e-09	3.16698e-09	2.55775e-09	1.83469e-09	1.49179e-09	2.14683e-09	4.33634e-09	8.28259e-09	1.37471e-08	2.00739e-08	2.64485e-08	3.2289e-08	3.76052e-08	4.31608e-08	5.03627e-08	6.09258e-08	7.64522e-08	9.80809e-08	1.26323e-07	1.6115e-07	2.02394e-07	2.50484e-07	3.07534e-07	3.78674e-07	4.73442e-07	6.0701e-07	8.01142e-07	1.08496e-06	1.49594e-06	2.08173e-06	2.90372e-06	4.04323e-06	5.61105e-06	7.76071e-06	1.07053e-05	1.47369e-05	2.02471e-05	2.7746e-05	3.78772e-05	5.14266e-05
	1.06364e-11	4.71548e-11	1.21312e-10	2.48564e-10	4.42557e-10	7.06175e-10	1.02028e-09	1.33479e-09	1.57012e-09	1.63738e-09	1.48093e-09	1.1348e-09	7.70072e-10	7.01282e-10	1.32682e-09	3.00603e-09	5.9153e-09	9.95613e-09	1.47851e-08	1.99885e-08	2.53496e-08	3.10925e-08	3.79782e-08	4.71825e-08	5.9987e-08	7.74045e-08	9.98986e-08	1.27332e-07	1.59215e-07	1.95251e-07	2.36116e-07	2.84363e-07	3.45331e-07	4.27938e-07	5.45308e-07	7.15277e-07	9.61016e-07	1.31215e-06	1.80693e-06	2.49617e-06	3.44958e-06	4.76507e-06	6.58129e-06	9.0932e-06	1.257e-05	1.73743e-05	2.39804e-05	3.29904e-05	4.51444e-05
	4.61527e-12	2.06163e-11	5.35484e-11	1.10817e-10	1.99105e-10	3.19963e-10	4.64047e-10	6.06359e-10	7.06775e-10	7.20782e-10	6.22894e-10	4.3887e-10	2.743e-10	3.21196e-10	8.2723e-10	2.0277e-09	4.06438e-09	6.93542e-09	1.05207e-08	1.46981e-08	1.95166e-08	2.5347e-08	3.29188e-08	4.31934e-08	5.70971e-08	7.52207e-08	9.76281e-08	1.23898e-07	1.53449e-07	1.86116e-07	2.22849e-07	2.66419e-07	3.21992e-07	3.97542e-07	5.0413e-07	6.56215e-07	8.7225e-07	1.17593e-06	1.59859e-06	2.1832e-06	2.99061e-06	4.10834e-06	5.66218e-06	7.83056e-06	1.08611e-05	1.50886e-05	2.0953e-05	2.90164e-05	3.99757e-05
	1.84637e-12	8.31555e-12	2.18239e-11	4.56503e-11	8.28106e-11	1.34027e-10	1.94968e-10	2.53882e-10	2.91783e-10	2.87897e-10	2.31971e-10	1.41856e-10	8.01133e-11	1.59768e-10	5.30495e-10	1.34479e-09	2.7175e-09	4.70422e-09	7.32468e-09	1.06398e-08	1.48589e-08	2.04233e-08	2.80048e-08	3.8384e-08	5.2234e-08	6.98959e-08	9.12641e-08	1.15882e-07	1.43281e-07	1.73498e-07	2.07663e-07	2.4851e-07	3.00727e-07	3.71144e-07	4.68853e-07	6.05449e-07	7.9565e-07	1.05863e-06	1.42045e-06	1.91799e-06	2.60483e-06	3.55939e-06	4.89561e-06	6.77607e-06	9.42741e-06	1.31574e-05	1.83728e-05	2.55972e-05	3.54865e-05
	6.81126e-13	3.09445e-12	8.21114e-12	1.73702e-11	3.18215e-11	5.18525e-11	7.55554e-11	9.77302e-11	1.0997e-10	1.03315e-10	7.44492e-11	3.49353e-11	2.05665e-11	9.59648e-11	3.49916e-10	8.8121e-10	1.78225e-09	3.13452e-09	5.03017e-09	7.62334e-09	1.11946e-08	1.61927e-08	2.3213e-08	3.28921e-08	4.57416e-08	6.19876e-08	8.15111e-08	1.0396e-07	1.29052e-07	1.57005e-07	1.88993e-07	2.27502e-07	2.76537e-07	3.41702e-07	4.30255e-07	5.51342e-07	7.16638e-07	9.41682e-07	1.24821e-06	1.66788e-06	2.24765e-06	3.05721e-06	4.1987e-06	5.81876e-06	8.12291e-06	1.13919e-05	1.59998e-05	2.24324e-05	3.13051e-05
	2.3167e-13	1.06212e-12	2.85079e-12	6.1009e-12	1.12865e-11	1.85024e-11	2.69507e-11	3.44732e-11	3.76058e-11	3.28316e-11	1.95949e-11	4.988e-12	8.91714e-12	6.75619e-11	2.33085e-10	5.69685e-10	1.14995e-09	2.05901e-09	3.41367e-09	5.39722e-09	8.29803e-09	1.25285e-08	1.85981e-08	2.70301e-08	3.82387e-08	5.24201e-08	6.95229e-08	8.93522e-08	1.11812e-07	1.37238e-07	1.66726e-07	2.02381e-07	2.47432e-07	3.06259e-07	3.84447e-07	4.89011e-07	6.2903e-07	8.16897e-07	1.07048e-06	1.41649e-06	1.89529e-06	2.56763e-06	3.52338e-06	4.89261e-06	6.85908e-06	9.67607e-06	1.36843e-05	1.93315e-05	2.71919e-05
	7.26361e-14	3.36117e-13	9.12737e-13	1.97613e-12	3.69029e-12	6.07878e-12	8.82655e-12	1.10981e-11	1.15786e-11	9.0538e-12	3.83328e-12	7.44112e-14	8.60201e-12	4.93867e-11	1.52937e-10	3.60918e-10	7.28215e-10	1.33034e-09	2.27957e-09	3.74915e-09	5.99722e-09	9.3753e-09	1.4305e-08	2.12169e-08	3.04647e-08	4.22526e-08	5.66211e-08	7.35279e-08	9.30259e-08	1.155e-07	1.41895e-07	1.73875e-07	2.13889e-07	2.65182e-07	3.31835e-07	4.18994e-07	5.33437e-07	6.84693e-07	8.86941e-07	1.16195e-06	1.54333e-06	2.08248e-06	2.85643e-06	3.97799e-06	5.60843e-06	7.97273e-06	1.13775e-05	1.62312e-05	2.30653e-05
	2.09902e-14	9.80341e-14	2.69317e-13	5.89722e-13	1.11078e-12	1.8353e-12	2.64696e-12	3.24702e-12	3.18433e-12	2.12064e-12	4.88923e-13	6.28096e-13	8.3122e-12	3.44433e-11	9.67658e-11	2.21995e-10	4.49671e-10	8.39775e-10	1.48566e-09	2.53121e-09	4.18681e-09	6.73415e-09	1.05101e-08	1.58655e-08	2.31089e-08	3.24585e-08	4.40341e-08	5.7912e-08	7.42441e-08	9.34137e-08	1.16182e-07	1.43782e-07	1.77954e-07	2.20941e-07	2.75525e-07	3.45223e-07	4.34763e-07	5.51026e-07	7.04642e-07	9.12481e-07	1.20132e-06	1.61301e-06	2.21146e-06	3.09194e-06	4.39284e-06	6.31045e-06	9.11662e-06	1.31793e-05	1.89852e-05
	5.59118e-15	2.63485e-14	7.3197e-14	1.61993e-13	3.07386e-13	5.08297e-13	7.25097e-13	8.60763e-13	7.80637e-13	4.32852e-13	1.48812e-13	1.19167e-12	6.5797e-12	2.21856e-11	5.8198e-11	1.31318e-10	2.68507e-10	5.13413e-10	9.3618e-10	1.6458e-09	2.80147e-09	4.6169e-09	7.35131e-09	1.12846e-08	1.66826e-08	2.37662e-08	3.27055e-08	4.3652e-08	5.681e-08	7.25294e-08	9.13904e-08	1.14252e-07	1.42259e-07	1.76827e-07	2.19666e-07	2.72919e-07	3.39539e-07	4.24026e-07	5.33713e-07	6.80816e-07	8.85504e-07	1.18034e-06	1.61647e-06	2.27196e-06	3.26281e-06	4.75697e-06	6.99164e-06	1.02939e-05	1.51042e-05
	1.37351e-15	6.52689e-15	1.83209e-14	4.09357e-14	7.81282e-14	1.2898e-13	1.81295e-13	2.07304e-13	1.75346e-13	1.0401e-13	1.97725e-13	1.10931e-12	4.37689e-12	1.30996e-11	3.29888e-11	7.40977e-11	1.53759e-10	3.01391e-10	5.65577e-10	1.02287e-09	1.78628e-09	3.00975e-09	4.88487e-09	7.62788e-09	1.146e-08	1.65889e-08	2.32035e-08	3.14894e-08	4.16667e-08	5.40375e-08	6.90259e-08	8.71937e-08	1.09226e-07	1.35904e-07	1.68104e-07	2.06883e-07	2.53737e-07	3.11151e-07	3.83588e-07	4.79114e-07	6.11928e-07	8.06119e-07	1.10105e-06	1.55886e-06	2.27455e-06	3.3892e-06	5.10674e-06	7.71423e-06	1.16056e-05
	3.11503e-16	1.49121e-15	4.22433e-15	9.51578e-15	1.82358e-14	2.9999e-14	4.15287e-14	4.62834e-14	4.06672e-14	4.79476e-14	1.78509e-13	7.53554e-13	2.53101e-12	7.09682e-12	1.75398e-11	3.9629e-11	8.38401e-11	1.6865e-10	3.25372e-10	6.04301e-10	1.08105e-09	1.86104e-09	3.07983e-09	4.89792e-09	7.49106e-09	1.10403e-08	1.57276e-08	2.17412e-08	2.92914e-08	3.8629e-08	5.00561e-08	6.39186e-08	8.05771e-08	1.00366e-07	1.2357e-07	1.50452e-07	1.81418e-07	2.1739e-07	2.6053e-07	3.15509e-07	3.91534e-07	5.05496e-07	6.86612e-07	9.83071e-07	1.47123e-06	2.26792e-06	3.54638e-06	5.55599e-06	8.64579e-06
	6.53385e-17	3.14691e-16	8.98271e-16	2.03676e-15	3.91446e-15	6.42182e-15	8.84547e-15	1.01851e-14	1.21439e-14	2.93786e-14	1.1563e-13	4.20479e-13	1.30173e-12	3.53808e-12	8.72421e-12	1.99929e-11	4.32865e-11	8.94501e-11	1.77362e-10	3.38057e-10	6.19338e-10	1.08982e-09	1.84105e-09	2.98685e-09	4.6598e-09	7.00682e-09	1.01862e-08	1.43682e-08	1.97381e-08	2.64985e-08	3.48626e-08	4.50332e-08	5.71642e-08	7.13107e-08	8.73838e-08	1.05142e-07	1.24267e-07	1.44604e-07	1.66675e-07	1.92635e-07	2.27894e-07	2.83713e-07	3.81187e-07	5.57087e-07	8.72144e-07	1.42238e-06	2.35405e-06	3.8825e-06	6.31517e-06
	1.27087e-17	6.14862e-17	1.76549e-16	4.02456e-16	7.76303e-16	1.2801e-15	1.8177e-15	2.47229e-15	4.81656e-15	1.61184e-14	6.02696e-14	2.02833e-13	6.04237e-13	1.62786e-12	4.05313e-12	9.48148e-12	2.10719e-11	4.47824e-11	9.1283e-11	1.78598e-10	3.35301e-10	6.03791e-10	1.04296e-09	1.7296e-09	2.75843e-09	4.24097e-09	6.30426e-09	9.08966e-09	1.27507e-08	1.74472e-08	2.3331e-08	3.05186e-08	3.90501e-08	4.88342e-08	5.95929e-08	7.08249e-08	8.18256e-08	9.18274e-08	1.00355e-07	1.07944e-07	1.17426e-07	1.36081e-07	1.79021e-07	2.74312e-07	4.70367e-07	8.46267e-07	1.52559e-06	2.69423e-06	4.62242e-06
	2.30069e-18	1.11632e-17	3.21978e-17	7.3806e-17	1.43683e-16	2.43658e-16	3.84775e-16	7.15736e-16	2.04701e-15	7.4842e-15	2.67845e-14	8.68667e-14	2.55551e-13	6.92797e-13	1.75701e-12	4.21592e-12	9.64153e-12	2.10986e-11	4.4247e-11	8.89439e-11	1.71334e-10	3.16263e-10	5.59717e-10	9.50919e-10	1.55383e-09	2.44796e-09	3.72837e-09	5.50462e-09	7.89723e-09	1.10296e-08	1.5012e-08	1.99148e-08	2.57282e-08	3.23102e-08	3.93289e-08	4.62135e-08	5.2143e-08	5.61236e-08	5.7236e-08	5.51822e-08	5.13173e-08	5.04347e-08	6.36592e-08	1.12906e-07	2.37455e-07	5.03261e-07	1.01562e-06	1.93579e-06	3.50176e-06
	3.89565e-19	1.89316e-18	5.48309e-18	1.26841e-17	2.53006e-17	4.6222e-17	8.96263e-17	2.32722e-16	8.07691e-16	2.99691e-15	1.04719e-14	3.35477e-14	9.91057e-14	2.7319e-13	7.10164e-13	1.75426e-12	4.13691e-12	9.33401e-12	2.01632e-11	4.16997e-11	8.25589e-11	1.56529e-10	2.84462e-10	4.96257e-10	8.32758e-10	1.34733e-09	2.10676e-09	3.19092e-09	4.68989e-09	6.69672e-09	9.29354e-09	1.25283e-08	1.63806e-08	2.07163e-08	2.52357e-08	2.94244e-08	3.25314e-08	3.36142e-08	3.17212e-08	2.63231e-08	1.81597e-08	1.07416e-08	1.28335e-08	4.23432e-08	1.32138e-07	3.38388e-07	7.52077e-07	1.51427e-06	2.83561e-06
	6.21007e-20	3.02121e-19	8.80535e-19	2.07624e-18	4.37171e-18	9.18882e-18	2.30917e-17	7.58528e-17	2.8496e-16	1.05797e-15	3.67011e-15	1.18009e-14	3.53994e-14	9.99399e-14	2.67495e-13	6.82127e-13	1.66171e-12	3.87128e-12	8.62657e-12	1.8386e-11	3.7487e-11	7.31642e-11	1.36855e-10	2.45751e-10	4.245e-10	7.06887e-10	1.13715e-09	1.77032e-09	2.67061e-09	3.90636e-09	5.5396e-09	7.60847e-09	1.01008e-08	1.29186e-08	1.58368e-08	1.84633e-08	2.022e-08	2.03777e-08	1.82056e-08	1.33307e-08	6.45361e-09	6.33733e-10	3.43735e-09	3.03359e-08	1.09838e-07	2.90928e-07	6.53434e-07	1.32196e-06	2.48391e-06
	9.40032e-21	4.58446e-20	1.35344e-19	3.31732e-19	7.70487e-19	1.96473e-18	6.20411e-18	2.31867e-17	8.99642e-17	3.34898e-16	1.16746e-15	3.80755e-15	1.16846e-14	3.39529e-14	9.38663e-14	2.47615e-13	6.24107e-13	1.50349e-12	3.46167e-12	7.6178e-12	1.60292e-11	3.22796e-11	6.22982e-11	1.15429e-10	2.05728e-10	3.53391e-10	5.86094e-10	9.39779e-10	1.45816e-09	2.18985e-09	3.18171e-09	4.46699e-09	6.04714e-09	7.86702e-09	9.78604e-09	1.15518e-08	1.27918e-08	1.30513e-08	1.19298e-08	9.39642e-09	6.41361e-09	6.05424e-09	1.53732e-08	4.83811e-08	1.30561e-07	3.05464e-07	6.43986e-07	1.25697e-06	2.31172e-06
	1.36675e-21	6.71105e-21	2.03336e-20	5.33676e-20	1.42731e-19	4.43318e-19	1.63318e-18	6.50692e-18	2.56661e-17	9.62909e-17	3.40137e-16	1.13291e-15	3.57398e-15	1.07232e-14	3.06852e-14	8.38644e-14	2.18995e-13	5.46328e-13	1.30189e-12	2.96394e-12	6.45061e-12	1.34351e-11	2.68182e-11	5.13957e-11	9.47368e-11	1.68249e-10	2.88309e-10	4.7719e-10	7.63303e-10	1.18002e-09	1.76216e-09	2.53907e-09	3.52368e-09	4.69752e-09	5.99399e-09	7.28573e-09	8.38922e-09	9.11142e-09	9.3816e-09	9.5392e-09	1.08873e-08	1.66733e-08	3.3725e-08	7.50492e-08	1.63792e-07	3.39051e-07	6.64112e-07	1.23776e-06	2.20927e-06
	1.93787e-22	9.66187e-22	3.06505e-21	8.89598e-21	2.78749e-20	1.01162e-19	4.07182e-19	1.67532e-18	6.68942e-18	2.54069e-17	9.14272e-17	3.12297e-16	1.01564e-15	3.1522e-15	9.34822e-15	2.64974e-14	7.17657e-14	1.85652e-13	4.58651e-13	1.08238e-12	2.44179e-12	5.27211e-12	1.09108e-11	2.16792e-11	4.14248e-11	7.62345e-11	1.35279e-10	2.31662e-10	3.83e-10	6.11322e-10	9.41711e-10	1.39911e-09	2.00292e-09	2.75988e-09	3.65719e-09	4.66153e-09	5.73504e-09	6.88979e-09	8.31734e-09	1.06538e-08	1.54734e-08	2.61504e-08	4.92841e-08	9.69593e-08	1.90193e-07	3.64013e-07	6.74717e-07	1.20992e-06	2.10207e-06
	2.73174e-23	1.40039e-22	4.75777e-22	1.55679e-21	5.61317e-21	2.25476e-20	9.51196e-20	3.98403e-19	1.60928e-18	6.20622e-18	2.2819e-17	8.01027e-17	2.68889e-16	8.63871e-16	2.6563e-15	7.81292e-15	2.19651e-14	5.89913e-14	1.5132e-13	3.70849e-13	8.69025e-13	1.94946e-12	4.19244e-12	8.65655e-12	1.71862e-11	3.28487e-11	6.05043e-11	1.07469e-10	1.84154e-10	3.04487e-10	4.85829e-10	7.48136e-10	1.11234e-09	1.59859e-09	2.22642e-09	3.02183e-09	4.04096e-09	5.42863e-09	7.54282e-09	1.11957e-08	1.80903e-08	3.15697e-08	5.78476e-08	1.07953e-07	2.00696e-07	3.67067e-07	6.56549e-07	1.14597e-06	1.95156e-06
	3.91515e-24	2.09211e-23	7.73329e-23	2.83923e-22	1.13337e-21	4.82418e-21	2.08444e-20	8.8293e-20	3.60774e-19	1.41471e-18	5.32058e-18	1.92027e-17	6.653e-17	2.21191e-16	7.05029e-16	2.1519e-15	6.28263e-15	1.75327e-14	4.67572e-14	1.19197e-13	2.90689e-13	6.78911e-13	1.52047e-12	3.26964e-12	6.75953e-12	1.3449e-11	2.57743e-11	4.76102e-11	8.48139e-11	1.45792e-10	2.42005e-10	3.88384e-10	6.03848e-10	9.12691e-10	1.34886e-09	1.96739e-09	2.87151e-09	4.27048e-09	6.5943e-09	1.07072e-08	1.82853e-08	3.24576e-08	5.88493e-08	1.0723e-07	1.9403e-07	3.46091e-07	6.06094e-07	1.04026e-06	1.74898e-06
	5.82826e-25	3.27643e-24	1.31798e-23	5.29656e-23	2.25068e-22	9.86558e-22	4.31204e-21	1.84069e-20	7.60487e-20	3.03216e-19	1.16597e-18	4.32283e-18	1.54404e-17	5.30628e-17	1.75167e-16	5.54543e-16	1.68134e-15	4.87794e-15	1.35375e-14	3.59459e-14	9.13779e-14	2.22595e-13	5.2016e-13	1.16731e-12	2.51829e-12	5.22742e-12	1.04491e-11	2.01281e-11	3.73957e-11	6.70819e-11	1.16369e-10	1.95682e-10	3.20127e-10	5.12269e-10	8.08066e-10	1.26965e-09	2.01195e-09	3.25569e-09	5.4279e-09	9.34425e-09	1.65268e-08	2.97375e-08	5.38451e-08	9.71919e-08	1.73692e-07	3.0597e-07	5.29963e-07	9.01519e-07	1.50568e-06
	9.1395e-26	5.40443e-25	2.3301e-24	9.93203e-24	4.35933e-23	1.93399e-22	8.49006e-22	3.64328e-21	1.52019e-20	6.15557e-20	2.41638e-19	9.18532e-19	3.37558e-18	1.19688e-17	4.0858e-17	1.34023e-16	4.21778e-16	1.27219e-15	3.67607e-15	1.01763e-14	2.69989e-14	6.86992e-14	1.67786e-13	3.9366e-13	8.87985e-13	1.92729e-12	4.02804e-12	8.11429e-12	1.57739e-11	2.96413e-11	5.39729e-11	9.55625e-11	1.65325e-10	2.81289e-10	4.74532e-10	8.01102e-10	1.36556e-09	2.36615e-09	4.17837e-09	7.50442e-09	1.36312e-08	2.48615e-08	4.52147e-08	8.15338e-08	1.45194e-07	2.54685e-07	4.39434e-07	7.4538e-07	1.24296e-06
	1.5117e-26	9.32705e-26	4.2158e-25	1.85365e-24	8.23269e-24	3.65732e-23	1.605e-22	6.90742e-22	2.90537e-21	1.19224e-20	4.76593e-20	1.85249e-19	6.98554e-19	2.54917e-18	8.98015e-18	3.04731e-17	9.94392e-17	3.11672e-16	9.37677e-16	2.70727e-15	7.50226e-15	1.99615e-14	5.1021e-14	1.25345e-13	2.96164e-13	6.73489e-13	1.47529e-12	3.11658e-12	6.35974e-12	1.25649e-11	2.4111e-11	4.51302e-11	8.28501e-11	1.50159e-10	2.70627e-10	4.88362e-10	8.87076e-10	1.62607e-09	3.00613e-09	5.58661e-09	1.03869e-08	1.92236e-08	3.52592e-08	6.38751e-08	1.14029e-07	2.0033e-07	3.4616e-07	5.88295e-07	9.83679e-07
	2.63391e-27	1.67677e-26	7.76727e-26	3.44218e-25	1.52361e-24	6.72503e-24	2.93874e-23	1.26513e-22	5.35074e-22	2.21896e-21	9.0047e-21	3.56726e-20	1.37586e-19	5.15203e-19	1.8681e-18	6.54412e-18	2.21074e-17	7.19252e-17	2.25165e-16	6.77931e-16	1.96267e-15	5.46376e-15	1.46281e-14	3.76756e-14	9.33886e-14	2.22929e-13	5.12975e-13	1.13945e-12	2.44818e-12	5.10215e-12	1.03521e-11	2.05438e-11	4.00925e-11	7.73925e-11	1.48589e-10	2.84976e-10	5.47278e-10	1.05253e-09	2.02327e-09	3.87502e-09	7.36729e-09	1.38574e-08	2.57165e-08	4.69969e-08	8.4483e-08	1.49319e-07	2.59503e-07	4.43655e-07	7.46676e-07
	8.70941e-28	4.30915e-27	1.6373e-26	6.59105e-26	2.80064e-25	1.21291e-24	5.25306e-24	2.25578e-23	9.56657e-23	3.99654e-22	1.64064e-21	6.6002e-21	2.59442e-20	9.93565e-20	3.69704e-19	1.33353e-18	4.65382e-18	1.56904e-17	5.10496e-17	1.60155e-16	4.84217e-16	1.41038e-15	3.95681e-15	1.06924e-14	2.78376e-14	6.98677e-14	1.69224e-13	3.96182e-13	8.98632e-13	1.98092e-12	4.2602e-12	8.97879e-12	1.86339e-11	3.82524e-11	7.79582e-11	1.58077e-10	3.19072e-10	6.40387e-10	1.27519e-09	2.51257e-09	4.88586e-09	9.35626e-09	1.76172e-08	3.25884e-08	5.92065e-08	1.05671e-07	1.85393e-07	3.20017e-07	5.44071e-07
	4.6671e-27	1.33886e-26	1.9504e-26	2.67394e-26	6.01317e-26	2.18498e-25	9.18137e-25	3.92887e-24	1.66949e-23	7.00964e-23	2.90137e-22	1.18091e-21	4.71319e-21	1.83935e-20	7.00031e-20	2.59219e-19	9.32101e-19	3.24939e-18	1.09674e-17	3.58014e-17	1.12926e-16	3.4394e-16	1.01097e-15	2.86715e-15	7.84624e-15	2.07302e-14	5.29363e-14	1.30878e-13	3.14056e-13	7.33718e-13	1.67503e-12	3.75136e-12	8.27277e-12	1.80196e-11	3.88442e-11	8.29228e-11	1.75194e-10	3.65755e-10	7.53022e-10	1.52575e-09	3.03717e-09	5.93239e-09	1.13627e-08	2.13395e-08	3.9311e-08	7.10927e-08	1.26358e-07	2.21017e-07	3.80984e-07
	4.96195e-26	1.33582e-25	1.64956e-25	1.37152e-25	9.21454e-26	7.44954e-26	1.61384e-25	6.51657e-25	2.81838e-24	1.19836e-23	5.00378e-23	2.05554e-22	8.30147e-22	3.28949e-21	1.276e-20	4.83475e-20	1.78585e-19	6.4197e-19	2.24245e-18	7.60107e-18	2.49717e-17	7.94319e-17	2.44436e-16	7.27354e-16	2.09272e-15	5.82445e-15	1.5698e-14	4.10417e-14	1.04332e-13	2.58619e-13	6.27058e-13	1.49168e-12	3.49031e-12	8.04662e-12	1.82899e-11	4.09733e-11	9.03616e-11	1.95873e-10	4.16635e-10	8.68374e-10	1.77171e-09	3.53672e-09	6.90791e-09	1.32089e-08	2.47506e-08	4.55081e-08	8.22377e-08	1.46316e-07	2.56755e-07
	5.30478e-25	1.38201e-24	1.62982e-24	1.27605e-24	7.62732e-25	3.72209e-25	1.59368e-25	1.21374e-25	4.19062e-25	1.92314e-24	8.34699e-24	3.48783e-23	1.42509e-22	5.71843e-22	2.25325e-21	8.70579e-21	3.29235e-20	1.21659e-19	4.38525e-19	1.53948e-18	5.25589e-18	1.74281e-17	5.60704e-17	1.74903e-16	5.28867e-16	1.55068e-15	4.41298e-15	1.22078e-14	3.28937e-14	8.65289e-14	2.22734e-13	5.62142e-13	1.39293e-12	3.39058e-12	8.10509e-12	1.90097e-11	4.3687e-11	9.82375e-11	2.15881e-10	4.63216e-10	9.70094e-10	1.98314e-09	3.95984e-09	7.73152e-09	1.47835e-08	2.7735e-08	5.11587e-08	9.29814e-08	1.66864e-07
	5.58168e-24	1.40307e-23	1.58012e-23	1.17783e-23	6.72717e-24	3.17775e-24	1.28721e-24	4.39626e-25	1.34007e-25	2.28086e-25	1.21882e-24	5.61799e-24	2.3767e-23	9.69953e-23	3.87709e-22	1.52292e-21	5.87657e-21	2.22454e-20	8.2471e-20	2.98928e-19	1.05761e-18	3.64696e-18	1.22422e-17	3.99703e-17	1.26883e-16	3.91666e-16	1.17645e-15	3.44252e-15	9.82789e-15	2.74154e-14	7.48284e-14	2.00017e-13	5.23746e-13	1.34298e-12	3.36921e-12	8.25957e-12	1.97602e-11	4.60819e-11	1.04667e-10	2.31457e-10	4.98382e-10	1.04561e-09	2.13996e-09	4.27945e-09	8.37964e-09	1.61051e-08	3.04597e-08	5.68359e-08	1.04872e-07
	5.75797e-23	1.38695e-22	1.48284e-22	1.04817e-22	5.69944e-23	2.5873e-23	1.03117e-23	3.70026e-24	1.16891e-24	2.7724e-25	9.94495e-26	6.78983e-25	3.61716e-24	1.58435e-23	6.50713e-23	2.60113e-22	1.02166e-21	3.94861e-21	1.50031e-20	5.59542e-20	2.04487e-19	7.31133e-19	2.55414e-18	8.70934e-18	2.89719e-17	9.40108e-17	2.97661e-16	9.20196e-16	2.77955e-15	8.20896e-15	2.3712e-14	6.6983e-14	1.84932e-13	4.98493e-13	1.31021e-12	3.3533e-12	8.34696e-12	2.01894e-11	4.74308e-11	1.08235e-10	2.40051e-10	5.18068e-10	1.08986e-09	2.23992e-09	4.50972e-09	8.92113e-09	1.73931e-08	3.35165e-08	6.39849e-08
	5.81588e-22	1.32755e-21	1.33576e-21	8.90889e-22	4.60182e-22	2.00242e-22	7.74267e-23	2.7572e-23	9.21568e-24	2.84783e-24	7.1374e-25	8.14392e-26	2.86781e-25	2.18078e-24	1.03257e-23	4.3212e-23	1.73637e-22	6.84207e-22	2.65592e-21	1.01553e-20	3.81991e-20	1.41136e-19	5.11504e-19	1.81644e-18	6.31579e-18	2.14929e-17	7.1574e-17	2.33238e-16	7.43697e-16	2.31963e-15	7.07287e-15	2.10613e-14	6.11651e-14	1.72975e-13	4.75604e-13	1.26966e-12	3.28729e-12	8.24947e-12	2.00634e-11	4.73129e-11	1.083e-10	2.41052e-10	5.22942e-10	1.10901e-09	2.30693e-09	4.72394e-09	9.55536e-09	1.91479e-08	3.80868e-08
	5.76088e-21	1.22415e-20	1.14492e-20	7.1597e-21	3.5085e-21	1.46616e-21	5.51071e-22	1.9323e-22	6.4804e-23	2.10493e-23	6.55194e-24	1.80085e-24	2.85224e-25	4.95745e-26	1.17655e-24	6.55717e-24	2.85112e-23	1.15919e-22	4.59815e-22	1.79741e-21	6.93376e-21	2.63757e-20	9.88159e-20	3.64201e-19	1.31929e-18	4.69342e-18	1.63869e-17	5.61112e-17	1.88257e-16	6.18141e-16	1.98337e-15	6.2077e-15	1.8916e-14	5.60107e-14	1.60878e-13	4.47609e-13	1.20522e-12	3.13923e-12	7.91176e-12	1.93113e-11	4.57252e-11	1.05279e-10	2.36449e-10	5.19959e-10	1.12417e-09	2.3994e-09	5.07373e-09	1.06554e-08	2.22462e-08
	5.62743e-20	1.08181e-19	9.24438e-20	5.37948e-20	2.4993e-20	1.00711e-20	3.70449e-21	1.28755e-21	4.32888e-22	1.42805e-22	4.64363e-23	1.47313e-23	4.33823e-24	9.59377e-25	2.30152e-26	5.15761e-25	4.0287e-24	1.87431e-23	7.77354e-23	3.11539e-22	1.22968e-21	4.79862e-21	1.85122e-20	7.05356e-20	2.65148e-19	9.82213e-19	3.58119e-18	1.28333e-17	4.51238e-17	1.55369e-16	5.22681e-16	1.7139e-15	5.46479e-15	1.69061e-14	5.06498e-14	1.46746e-13	4.10821e-13	1.11113e-12	2.90508e-12	7.35275e-12	1.80569e-11	4.31658e-11	1.00856e-10	2.31392e-10	5.23806e-10	1.17496e-09	2.61953e-09	5.81179e-09	1.28228e-08
	5.48118e-19	9.10248e-19	6.94482e-19	3.73062e-19	1.64501e-19	6.43333e-20	2.33808e-20	8.14196e-21	2.77055e-21	9.3118e-22	3.10157e-22	1.0208e-22	3.28511e-23	1.00318e-23	2.6148e-24	3.43199e-25	1.59802e-25	2.37182e-24	1.23013e-23	5.25669e-23	2.13712e-22	8.54206e-22	3.38091e-21	1.32609e-20	5.14985e-20	1.97732e-19	7.49321e-19	2.7969e-18	1.02583e-17	3.68729e-17	1.29521e-16	4.43326e-16	1.47458e-15	4.75466e-15	1.48324e-14	4.47031e-14	1.30075e-13	3.65453e-13	9.92419e-13	2.61026e-12	6.67076e-12	1.6635e-11	4.06875e-11	9.81497e-11	2.34704e-10	5.58425e-10	1.32399e-09	3.12531e-09	7.32373e-09
	5.42009e-18	7.21232e-18	4.77428e-18	2.35293e-18	9.89295e-19	3.79225e-19	1.37859e-19	4.87227e-20	1.69809e-20	5.86864e-21	2.00948e-21	6.78546e-22	2.24533e-22	7.22207e-23	2.22137e-23	6.19831e-24	1.26479e-24	1.2216e-25	1.33501e-24	8.07235e-24	3.5963e-23	1.48978e-22	6.04597e-22	2.43192e-21	9.71077e-21	3.84493e-20	1.50647e-19	5.82586e-19	2.21727e-18	8.27868e-18	3.02245e-17	1.07551e-16	3.71892e-16	1.24635e-15	4.04013e-15	1.26499e-14	3.82382e-14	1.11643e-13	3.15355e-13	8.64346e-13	2.30872e-12	6.04306e-12	1.55975e-11	3.99361e-11	1.0189e-10	2.59513e-10	6.59117e-10	1.66325e-09	4.14913e-09
	5.58366e-17	5.25718e-17	2.93244e-17	1.32753e-17	5.38214e-18	2.05155e-18	7.57293e-19	2.7552e-19	9.95584e-20	3.57157e-20	1.26504e-20	4.39184e-21	1.48469e-21	4.86466e-22	1.53964e-22	4.67755e-23	1.3315e-23	3.21559e-24	4.76686e-25	7.59449e-25	5.30492e-24	2.49453e-23	1.05764e-22	4.36601e-22	1.78558e-21	7.25282e-21	2.9216e-20	1.16393e-19	4.57092e-19	1.76327e-18	6.65754e-18	2.45182e-17	8.77944e-17	3.04844e-16	1.02431e-15	3.3265e-15	1.04391e-14	3.16893e-14	9.32909e-14	2.67464e-13	7.51117e-13	2.08048e-12	5.72318e-12	1.57198e-11	4.32094e-11	1.18687e-10	3.24306e-10	8.76088e-10	2.3251e-09
	6.18815e-16	3.32735e-16	1.5545e-16	6.59393e-17	2.63221e-17	1.01683e-17	3.87641e-18	1.47292e-18	5.58085e-19	2.09482e-19	7.71456e-20	2.7617e-20	9.54653e-21	3.17592e-21	1.01657e-21	3.13621e-22	9.33471e-23	2.65857e-23	6.91664e-24	1.39536e-24	5.7113e-25	3.50765e-24	1.75468e-23	7.64334e-23	3.21013e-22	1.33257e-21	5.4886e-21	2.2393e-20	9.02081e-20	3.57489e-19	1.38848e-18	5.26649e-18	1.9445e-17	6.96994e-17	2.42074e-16	8.13871e-16	2.64977e-15	8.37069e-15	2.57575e-14	7.76592e-14	2.3114e-13	6.84485e-13	2.02954e-12	6.0417e-12	1.80246e-11	5.35895e-11	1.57588e-10	4.549e-10	1.28091e-09
	3.16386e-15	1.53733e-15	6.83979e-16	2.86358e-16	1.15865e-16	4.63225e-17	1.85483e-17	7.45838e-18	2.99075e-18	1.18132e-18	4.53768e-19	1.67808e-19	5.93908e-20	2.00796e-20	6.49595e-21	2.01968e-21	6.07156e-22	1.77511e-22	5.05016e-23	1.36994e-23	3.2581e-24	8.04104e-25	2.38672e-24	1.24957e-23	5.60131e-23	2.38893e-22	1.00266e-21	4.16621e-21	1.71136e-20	6.92636e-20	2.75187e-19	1.06945e-18	4.0525e-18	1.49355e-17	5.34501e-17	1.85676e-16	6.26937e-16	2.06466e-15	6.67063e-15	2.13123e-14	6.79324e-14	2.17624e-13	7.02977e-13	2.28463e-12	7.41878e-12	2.38509e-11	7.52364e-11	2.31164e-10	6.88173e-10
	1.24669e-14	5.91309e-15	2.61307e-15	1.10855e-15	4.63951e-16	1.95369e-16	8.33868e-17	3.58661e-17	1.53189e-17	6.38669e-18	2.5617e-18	9.79114e-19	3.55046e-19	1.22153e-19	4.00166e-20	1.25603e-20	3.80807e-21	1.12528e-21	3.26808e-22	9.36922e-23	2.62918e-23	6.90895e-24	1.67266e-24	1.82199e-24	9.00986e-24	4.13562e-23	1.78321e-22	7.52448e-22	3.13446e-21	1.28796e-20	5.20422e-20	2.06094e-19	7.97549e-19	3.00947e-18	1.10622e-17	3.96389e-17	1.38874e-16	4.78428e-16	1.63435e-15	5.59099e-15	1.93189e-14	6.76952e-14	2.39914e-13	8.52748e-13	3.00627e-12	1.04001e-11	3.50072e-11	1.13975e-10	3.57592e-10
	4.25924e-14	1.9997e-14	8.89509e-15	3.8787e-15	1.70583e-15	7.68541e-16	3.54113e-16	1.64201e-16	7.49438e-17	3.29903e-17	1.38061e-17	5.45005e-18	2.02507e-18	7.09839e-19	2.3603e-19	7.50469e-20	2.30378e-20	6.89934e-21	2.03592e-21	5.96739e-22	1.74391e-22	5.05561e-23	1.41764e-23	3.71433e-24	1.87566e-24	6.66471e-24	3.0562e-23	1.32124e-22	5.56543e-22	2.30886e-21	9.43232e-21	3.78498e-20	1.48823e-19	5.72535e-19	2.15544e-18	7.96091e-18	2.90067e-17	1.05188e-16	3.83828e-16	1.42365e-15	5.39416e-15	2.08151e-14	8.09773e-14	3.13386e-13	1.19132e-12	4.40476e-12	1.57341e-11	5.40752e-11	1.7841e-10
	1.29542e-13	6.03473e-14	2.72141e-14	1.23516e-14	5.80184e-15	2.84062e-15	1.42812e-15	7.17139e-16	3.49735e-16	1.62189e-16	7.0642e-17	2.87537e-17	1.09433e-17	3.91222e-18	1.32371e-18	4.28033e-19	1.33742e-19	4.08385e-20	1.23128e-20	3.69448e-21	1.10798e-21	3.32077e-22	9.88733e-23	2.87824e-23	8.00869e-24	2.81606e-24	5.29504e-24	2.25548e-23	9.62082e-23	4.01028e-22	1.64621e-21	6.65456e-21	2.64504e-20	1.03346e-19	3.97749e-19	1.51609e-18	5.77653e-18	2.22726e-17	8.79518e-17	3.57984e-16	1.49707e-15	6.35597e-15	2.6963e-14	1.12596e-13	4.57596e-13	1.79607e-12	6.77698e-12	2.45206e-11	8.49775e-11
	3.5136e-13	1.62507e-13	7.49017e-14	3.59564e-14	1.8395e-14	9.94459e-15	5.49867e-15	2.99207e-15	1.55384e-15	7.55759e-16	3.41293e-16	1.42892e-16	5.56603e-17	2.03132e-17	7.0124e-18	2.31613e-18	7.40964e-19	2.32336e-19	7.21144e-20	2.23025e-20	6.88905e-21	2.12219e-21	6.48997e-22	1.95665e-22	5.7584e-23	1.63979e-23	5.11413e-24	4.89633e-24	1.67521e-23	6.83453e-23	2.7875e-22	1.1264e-21	4.50176e-21	1.78104e-20	7.00939e-20	2.77053e-19	1.11499e-18	4.63458e-18	2.00649e-17	9.02129e-17	4.15429e-16	1.92304e-15	8.79381e-15	3.9206e-14	1.68946e-13	6.99994e-13	2.78066e-12	1.05754e-11	3.84868e-11
	8.43309e-13	3.87787e-13	1.85078e-13	9.61789e-14	5.49038e-14	3.32759e-14	2.03115e-14	1.19319e-14	6.55617e-15	3.32369e-15	1.54878e-15	6.65022e-16	2.64848e-16	9.87588e-17	3.48843e-17	1.18257e-17	3.89892e-18	1.26515e-18	4.07573e-19	1.3091e-19	4.19038e-20	1.33128e-20	4.17244e-21	1.28187e-21	3.83824e-22	1.11494e-22	3.14762e-23	9.3425e-24	5.50139e-24	1.27968e-23	4.72849e-23	1.86029e-22	7.39993e-22	2.95683e-21	1.19425e-20	4.94427e-20	2.13338e-19	9.70022e-19	4.63754e-18	2.29507e-17	1.15043e-16	5.72451e-16	2.78574e-15	1.31294e-14	5.95829e-14	2.59504e-13	1.08284e-12	4.32544e-12	1.65358e-11
	1.76334e-12	8.09608e-13	4.09315e-13	2.38385e-13	1.56282e-13	1.07451e-13	7.22552e-14	4.54532e-14	2.61912e-14	1.37366e-14	6.5693e-15	2.8833e-15	1.1726e-15	4.47191e-16	1.62144e-16	5.67201e-17	1.94116e-17	6.57248e-18	2.21592e-18	7.44628e-19	2.48418e-19	8.17151e-20	2.63019e-20	8.22853e-21	2.48984e-21	7.26604e-22	2.04479e-22	5.59771e-23	1.59179e-23	7.03806e-24	1.03603e-23	3.2184e-23	1.20614e-22	4.8096e-22	2.00565e-21	8.83209e-21	4.1545e-20	2.08405e-19	1.09548e-18	5.8846e-18	3.15681e-17	1.66314e-16	8.51361e-16	4.20766e-15	2.00045e-14	9.13026e-14	3.99593e-13	1.67596e-12	6.73414e-12
	3.12415e-12	1.44778e-12	8.0818e-13	5.55339e-13	4.31138e-13	3.37817e-13	2.48038e-13	1.65109e-13	9.87226e-14	5.31301e-14	2.59262e-14	1.15907e-14	4.80766e-15	1.8774e-15	7.01358e-16	2.54731e-16	9.12149e-17	3.25054e-17	1.15621e-17	4.09127e-18	1.4291e-18	4.88179e-19	1.61674e-19	5.15657e-20	1.5773e-20	4.61839e-21	1.2948e-21	3.48679e-22	9.13362e-23	2.47232e-23	9.21556e-24	9.04647e-24	2.2313e-23	8.06123e-23	3.43279e-22	1.62881e-21	8.43121e-21	4.64323e-20	2.63993e-19	1.50917e-18	8.51499e-18	4.68741e-17	2.50074e-16	1.28798e-15	6.38954e-15	3.04884e-14	1.39795e-13	6.15516e-13	2.60094e-12
	4.44952e-12	2.13757e-12	1.42588e-12	1.24417e-12	1.17337e-12	1.04076e-12	8.21481e-13	5.70247e-13	3.49768e-13	1.9152e-13	9.47958e-14	4.30141e-14	1.81775e-14	7.28069e-15	2.8153e-15	1.06927e-15	4.04136e-16	1.52912e-16	5.78033e-17	2.16486e-17	7.94186e-18	2.822e-18	9.62572e-19	3.13276e-19	9.69737e-20	2.85268e-20	7.9832e-21	2.13106e-21	5.45524e-22	1.35852e-22	3.48095e-23	1.15122e-23	8.4071e-24	1.69872e-23	6.41844e-23	3.20535e-22	1.80551e-21	1.07031e-20	6.43428e-20	3.83867e-19	2.24487e-18	1.27804e-17	7.056e-17	3.76901e-16	1.94481e-15	9.68253e-15	4.64642e-14	2.1471e-13	9.5453e-13
	4.55459e-12	2.42964e-12	2.27335e-12	2.77169e-12	3.20119e-12	3.15038e-12	2.61839e-12	1.86544e-12	1.16005e-12	6.40772e-13	3.19783e-13	1.46762e-13	6.31464e-14	2.60089e-14	1.04718e-14	4.19489e-15	1.68944e-15	6.84448e-16	2.76611e-16	1.10007e-16	4.2437e-17	1.56895e-17	5.51224e-18	1.83132e-18	5.74198e-19	1.69958e-19	4.75823e-20	1.26402e-20	3.20002e-21	7.77126e-22	1.83715e-22	4.44649e-23	1.33047e-23	8.04224e-24	1.56364e-23	6.97231e-23	4.07629e-22	2.52676e-21	1.57104e-20	9.62722e-20	5.77151e-19	3.37238e-18	1.91648e-17	1.05765e-16	5.66114e-16	2.93538e-15	1.4726e-14	7.13849e-14	3.33921e-13
	2.67005e-12	1.8264e-12	3.40444e-12	6.39319e-12	8.84115e-12	9.35245e-12	7.99712e-12	5.75382e-12	3.58592e-12	1.98115e-12	9.90912e-13	4.58466e-13	2.00862e-13	8.54254e-14	3.60974e-14	1.54091e-14	6.67963e-15	2.91933e-15	1.26632e-15	5.35301e-16	2.17007e-16	8.33842e-17	3.0151e-17	1.02241e-17	3.24921e-18	9.69064e-19	2.71995e-19	7.21209e-20	1.8149e-20	4.3581e-21	1.00586e-21	2.26276e-22	5.17768e-23	1.40894e-23	7.71101e-24	1.79168e-23	9.63567e-23	6.04172e-22	3.81746e-21	2.3754e-20	1.4484e-19	8.63756e-19	5.03158e-18	2.8598e-17	1.58401e-16	8.53862e-16	4.47266e-15	2.27286e-14	1.1185e-13
	3.47863e-12	7.18578e-13	5.2893e-12	1.58079e-11	2.47272e-11	2.70743e-11	2.32714e-11	1.6649e-11	1.02816e-11	5.63267e-12	2.8064e-12	1.30522e-12	5.8312e-13	2.57744e-13	1.15545e-13	5.32084e-14	2.50781e-14	1.1891e-14	5.54342e-15	2.48717e-15	1.05693e-15	4.21108e-16	1.56469e-16	5.4123e-17	1.74401e-17	5.24755e-18	1.47963e-18	3.9269e-19	9.85937e-20	2.35492e-20	5.38404e-21	1.18707e-21	2.55503e-22	5.54215e-23	1.36589e-23	7.38105e-24	2.3818e-23	1.44739e-22	9.19813e-22	5.77092e-21	3.55973e-20	2.15756e-19	1.28403e-18	7.49594e-18	4.28702e-17	2.39824e-16	1.30995e-15	6.97219e-15	3.60804e-14
	2.87285e-11	1.59313e-12	1.01863e-11	4.2367e-11	6.94095e-11	7.57968e-11	6.41045e-11	4.49405e-11	2.719e-11	1.46376e-11	7.2187e-12	3.36735e-12	1.53979e-12	7.14667e-13	3.44916e-13	1.73786e-13	8.98752e-14	4.63659e-14	2.319e-14	1.10008e-14	4.88037e-15	2.00946e-15	7.65538e-16	2.69831e-16	8.81636e-17	2.67901e-17	7.60286e-18	2.0251e-18	5.09069e-19	1.21493e-19	2.77005e-20	6.07311e-21	1.28939e-21	2.67531e-22	5.51413e-23	1.21163e-23	7.20425e-24	3.38028e-23	2.18319e-22	1.38296e-21	8.60787e-21	5.28686e-20	3.20594e-19	1.91788e-18	1.13032e-17	6.55143e-17	3.72668e-16	2.07555e-15	1.12883e-14
	1.32668e-10	7.92124e-12	2.76787e-11	1.20772e-10	1.92657e-10	2.03284e-10	1.65999e-10	1.12437e-10	6.58553e-11	3.44876e-11	1.67184e-11	7.8138e-12	3.68495e-12	1.82521e-12	9.67095e-13	5.41354e-13	3.09252e-13	1.73431e-13	9.2606e-14	4.6171e-14	2.12695e-14	9.01302e-15	3.51081e-15	1.2591e-15	4.1701e-16	1.28063e-16	3.66417e-17	9.82108e-18	2.48059e-18	5.94172e-19	1.35851e-19	2.98416e-20	6.33678e-21	1.30813e-21	2.63604e-22	5.15553e-23	9.74083e-24	7.48822e-24	4.91021e-23	3.25615e-22	2.05676e-21	1.27898e-20	7.88739e-20	4.82619e-19	2.92632e-18	1.75489e-17	1.03842e-16	6.04671e-16	3.45446e-15
	4.02431e-10	1.74201e-11	9.7032e-11	3.53018e-10	5.20096e-10	5.17315e-10	4.01069e-10	2.58704e-10	1.44693e-10	7.28085e-11	3.44154e-11	1.61344e-11	7.96122e-12	4.31553e-12	2.57412e-12	1.62426e-12	1.02732e-12	6.2305e-13	3.52424e-13	1.83283e-13	8.71277e-14	3.78198e-14	1.50143e-14	5.46835e-15	1.83453e-15	5.69601e-16	1.64557e-16	4.44966e-17	1.13337e-17	2.73755e-18	6.31284e-19	1.39882e-19	2.99551e-20	6.22834e-21	1.26092e-21	2.47735e-22	4.55169e-23	6.8527e-24	8.7671e-24	7.23594e-23	4.84713e-22	3.07188e-21	1.92622e-20	1.20409e-19	7.50254e-19	4.65067e-18	2.86063e-17	1.74075e-16	1.04437e-15
	9.01185e-10	2.06937e-11	3.66841e-10	1.01967e-09	1.34489e-09	1.23753e-09	8.96489e-10	5.4176e-10	2.8434e-10	1.35199e-10	6.16785e-11	2.9165e-11	1.5469e-11	9.53877e-12	6.59813e-12	4.7425e-12	3.30861e-12	2.14959e-12	1.27521e-12	6.85863e-13	3.34184e-13	1.47843e-13	5.96037e-14	2.19949e-14	7.46609e-15	2.3439e-15	6.84602e-16	1.87235e-16	4.82797e-17	1.18202e-17	2.76655e-18	6.22849e-19	1.3556e-19	2.86223e-20	5.87282e-21	1.16959e-21	2.23213e-22	3.76105e-23	3.83294e-24	1.20402e-23	1.08973e-22	7.33031e-22	4.70137e-21	3.00333e-20	1.92232e-19	1.23141e-18	7.87342e-18	5.00775e-17	3.15628e-16
	1.51558e-09	8.00971e-11	1.33564e-09	2.82889e-09	3.28844e-09	2.75717e-09	1.83457e-09	1.01712e-09	4.88482e-10	2.13868e-10	9.27806e-11	4.49321e-11	2.69691e-11	2.0045e-11	1.65736e-11	1.35978e-11	1.03524e-11	7.11215e-12	4.37485e-12	2.41145e-12	1.19593e-12	5.36379e-13	2.18744e-13	8.15691e-14	2.79745e-14	8.87822e-15	2.62481e-15	7.28054e-16	1.9087e-16	4.76429e-17	1.13983e-17	2.62792e-18	5.85995e-19	1.26597e-19	2.64952e-20	5.36253e-21	1.04418e-21	1.90971e-22	2.82367e-23	1.31179e-24	1.92208e-23	1.70082e-22	1.15104e-21	7.55148e-21	4.97105e-20	3.29383e-19	2.19158e-18	1.45882e-17	9.67273e-17
	1.79487e-09	7.34779e-10	4.46599e-09	7.39669e-09	7.5216e-09	5.66325e-09	3.38795e-09	1.67109e-09	7.04248e-10	2.70828e-10	1.08861e-10	5.62037e-11	4.23187e-11	4.11286e-11	4.15438e-11	3.85151e-11	3.14566e-11	2.25056e-11	1.41842e-11	7.93997e-12	3.97989e-12	1.79976e-12	7.39354e-13	2.77768e-13	9.60797e-14	3.0816e-14	9.23425e-15	2.60596e-15	6.98155e-16	1.78884e-16	4.40996e-17	1.05009e-17	2.41863e-18	5.38389e-19	1.15543e-19	2.38283e-20	4.70391e-21	8.81807e-22	1.5113e-22	1.81975e-23	4.01951e-25	3.40333e-23	2.80294e-22	1.92807e-21	1.31172e-20	9.01714e-20	6.26203e-19	4.37576e-18	3.06123e-17
	1.28323e-09	4.30843e-09	1.35072e-08	1.80088e-08	1.59378e-08	1.05904e-08	5.52253e-09	2.30055e-09	7.83357e-10	2.37881e-10	8.33362e-11	5.15069e-11	6.08991e-11	8.54766e-11	1.05468e-10	1.07934e-10	9.25602e-11	6.7865e-11	4.33096e-11	2.44014e-11	1.22756e-11	5.56567e-12	2.29295e-12	8.65069e-13	3.01232e-13	9.76248e-14	2.97075e-14	8.56554e-15	2.3602e-15	6.25893e-16	1.60449e-16	3.98109e-17	9.54344e-18	2.20142e-18	4.86201e-19	1.02312e-19	2.04303e-20	3.85663e-21	6.81514e-22	1.06381e-22	9.19654e-24	2.9094e-24	6.45706e-23	5.0198e-22	3.57955e-21	2.57049e-20	1.87451e-19	1.38292e-18	1.02598e-17
	1.72332e-09	1.81448e-08	3.68646e-08	4.04985e-08	3.09701e-08	1.77129e-08	7.6466e-09	2.42509e-09	5.46682e-10	1.01632e-10	2.71232e-11	2.58668e-11	8.51744e-11	1.87256e-10	2.73068e-10	2.98337e-10	2.62514e-10	1.94183e-10	1.24072e-10	6.97508e-11	3.49692e-11	1.5803e-11	6.49819e-12	2.45343e-12	8.58554e-13	2.81286e-13	8.71999e-14	2.58442e-14	7.38739e-15	2.04801e-15	5.51425e-16	1.43788e-16	3.60945e-17	8.65792e-18	1.97002e-18	4.22672e-19	8.51538e-20	1.60714e-20	2.83553e-21	4.62183e-22	6.37418e-23	3.64827e-24	1.2076e-23	1.33358e-22	1.03178e-21	7.84651e-21	6.07265e-20	4.7721e-19	3.78032e-18
	1.38281e-08	6.10786e-08	9.09585e-08	8.35661e-08	5.4493e-08	2.5747e-08	8.32988e-09	1.56783e-09	2.15974e-10	2.06799e-10	1.11202e-10	2.45497e-12	1.31879e-10	4.44364e-10	7.18836e-10	8.07847e-10	7.13455e-10	5.24757e-10	3.32138e-10	1.8472e-10	9.162e-11	4.1011e-11	1.67455e-11	6.3049e-12	2.21461e-12	7.34922e-13	2.3341e-13	7.17654e-14	2.15279e-14	6.31416e-15	1.80386e-15	4.97772e-16	1.31289e-16	3.2755e-17	7.6629e-18	1.67042e-18	3.38026e-19	6.34157e-20	1.10373e-20	1.78299e-21	2.63781e-22	3.19729e-23	4.17487e-24	3.77086e-23	3.30233e-22	2.71095e-21	2.25692e-20	1.90633e-19	1.62012e-18
	7.25246e-08	1.73898e-07	2.03345e-07	1.5708e-07	8.52153e-08	3.0845e-08	5.95458e-09	7.06771e-10	1.68542e-09	1.93909e-09	8.67794e-10	4.38099e-11	2.68071e-10	1.14223e-09	1.90198e-09	2.12405e-09	1.84632e-09	1.33263e-09	8.27035e-10	4.51057e-10	2.196e-10	9.66868e-11	3.89828e-11	1.4588e-11	5.14415e-12	1.73754e-12	5.71018e-13	1.84692e-13	5.90312e-14	1.85595e-14	5.67501e-15	1.66329e-15	4.60617e-16	1.19083e-16	2.84858e-17	6.2687e-18	1.26552e-18	2.34329e-19	3.98918e-20	6.27436e-21	9.17515e-22	1.2476e-22	1.67119e-23	1.69759e-23	1.35258e-22	1.18551e-21	1.06129e-20	9.59722e-20	8.68064e-19
[truncated: 138 more rows]
[truncated: 252 more columns]

## Sheet: FigS2
Serial Line Resistance (ohms)	1500
Fig S2a
V_M (V)	0.4	0.398	0.396	0.394	0.392	0.39	0.388	0.386	0.384	0.382	0.38	0.378	0.376	0.374	0.372	0.37	0.368	0.366	0.364	0.362	0.36	0.358	0.356	0.354	0.352	0.35	0.348	0.346	0.344	0.342	0.34	0.338	0.336	0.334	0.332	0.33	0.328	0.326	0.324	0.322	0.32	0.318	0.316	0.314	0.312	0.31	0.308	0.306	0.304
[truncated: 530 more rows]
[truncated: 202 more columns]

## Sheet: FigS3
Fig S3a
Gate M coordinates	x (nm)	-343	-343	-103	-119	-136	-150	-161	-169	-173	-175	-173	-169	-161	-150	-136	-119	-103	-343	-343	-150	-100	100	150	343	343	103	119	136	150	161	169	173	175	173	169	161	150	136	119	103	343	343
[truncated: 328 more rows]
[truncated: 152 more columns]
